# Supplementary material for: Proteome–Transcriptome Discordance in Rice Under Drought Is Modulated by Post-Translational Modifications with Functional Consequences for Photosynthesis and Energy Metabolism
Source: Plants (Basel). 2026 May 20;15(10):1559. doi: 10.3390/plants15101559 (PMC13210473; doi:10.3390/plants15101559)
Supplement: Supplementary file 1 [file plants-15-01559-s001.zip]

Archive with 8 entries (7 files):
- FigureS8.pdf
- Supple Tables/
- Supple Tables/TableS1.NIP_Drought_MSU_TPM.xlsx
- Supple Tables/TableS2.NIP_Drought_RAP_TPM.xlsx
- Supple Tables/TableS3.NIP_Drought_Pro-DIA_data.xlsx
- Supple Tables/TableS4.NIP_Drought_Phosphorylation_data.xlsx
- Supple Tables/TableS5.NIP_Drought_Acetylation_data.xlsx
- Supplementary Figures.pdf
