# Supplementary material for: Proteome–Transcriptome Discordance in Rice Under Drought Is Modulated by Post-Translational Modifications with Functional Consequences for Photosynthesis and Energy Metabolism
Source: Plants (Basel). 2026 May 20;15(10):1559. doi: 10.3390/plants15101559 (PMC13210473; doi:10.3390/plants15101559)
Supplement: Supplementary file 1 [file plants-15-01559-s001.zip › Supple Tables/TableS1.NIP_Drought_MSU_TPM.xlsx]

## Sheet: Sheet 1
Gene_ID	NIP_CK1	NIP_CK2	NIP_DT1	NIP_DT2	NIP_DTR1	NIP_DTR2
LOC_Os01g01010	25.1995	23.6848	15.7523	15.3385	29.3332	28.8059
LOC_Os01g01019	0	0.086815	0.131289	0	0.250315	0.47583
LOC_Os01g01030	2.50442	1.77066	2.07317	1.89561	2.46815	2.53583
LOC_Os01g01040	26.0455	25.6774	30.8509	36.7386	29.741	28.6191
LOC_Os01g01050	36.032	34.4943	19.3742	20.4959	31.5593	31.7805
LOC_Os01g01060	71.7829	72.9548	39.0682	42.9629	63.2397	60.6138
LOC_Os01g01070	20.0065	21.7111	27.8327	24.1668	26.5654	27.8295
LOC_Os01g01080	92.737	80.4716	179.845	240.869	105.537	103.043
LOC_Os01g01090	0	0	0	0	0	0
LOC_Os01g01100	0	0	0	0	0	0
LOC_Os01g01110	0.565425	0	0.184388	0.080175	0.640208	0.440095
LOC_Os01g01115	6.39049	5.3092	2.08889	1.69104	3.90651	3.59559
LOC_Os01g01120	117.138	115.922	14.9374	10.4038	71.1781	67.2984
LOC_Os01g01130	11.1091	11.1853	10.8171	10.2166	11.7356	10.7004
LOC_Os01g01140	0	0	0	0	0	0
LOC_Os01g01150	44.6252	40.1617	31.1648	30.9542	46.0191	43.4897
LOC_Os01g01160	8.81205	9.32693	28.0151	24.1287	78.54	83.0051
LOC_Os01g01170	0	0	0.614927	0.794271	0.752657	0.572841
LOC_Os01g01180	0	0	0	0	0	0
LOC_Os01g01190	0	0	0.02375	0	0.040932	0.051932
LOC_Os01g01200	0	0	0	0	0	0
LOC_Os01g01210	0	0	0	0	0	0
LOC_Os01g01230	0	0	0	0	0	0
LOC_Os01g01240	0.015199	0.018684	0	0.008065	0.018008	0.044868
LOC_Os01g01250	0.09715	0	0	0	0	0.053016
LOC_Os01g01260	0.005789	0	0	0	0	0
LOC_Os01g01270	0	0	0	0	0	0
LOC_Os01g01280	175.487	189.079	20.8078	15.9619	74.2822	71.0051
LOC_Os01g01290	1.36615	1.99565	0.492182	0.356683	1.02451	1.45232
LOC_Os01g01295	7.40873	8.27789	16.5002	22.7575	10.2773	8.84345
LOC_Os01g01302	257.457	267.182	43.3909	28.3731	143.041	143.851
LOC_Os01g01307	96.2439	95.0574	82.4992	79.8942	95.8662	93.3574
LOC_Os01g01312	9.02094	8.44161	11.8288	13.5214	9.09461	8.27486
LOC_Os01g01320	0	0	0	0	0	0
LOC_Os01g01330	0.176143	0.324272	0.433038	0.507719	0.252169	0.511493
LOC_Os01g01340	11320.5	12771.4	3066.06	1977.69	4876.38	4879.86
LOC_Os01g01350	25.4352	26.4094	6.60079	2.74123	14.4763	15.8483
LOC_Os01g01360	2.70857	2.26584	8.84491	10.2015	4.25172	4.85032
LOC_Os01g01369	66.0231	64.3215	38.2316	34.4951	52.3021	54.5365
LOC_Os01g01380	5.00718	4.92739	1.18418	1.71284	2.82547	3.20283
LOC_Os01g01390	23.2585	25.2219	24.6031	27.5509	26.4037	24.2784
LOC_Os01g01400	0.244738	0.370597	2.23897	2.48689	0.687633	0.3967
LOC_Os01g01410	21.5975	18.1605	21.0749	22.0361	20.6866	21.2578
LOC_Os01g01420	120.264	116.382	93.3867	110.683	104.891	103.641
LOC_Os01g01430	0.535908	0.419416	1.82989	1.30731	0.179849	0.147464
LOC_Os01g01440	0	0	0	0	0	0
LOC_Os01g01450	205.822	178.142	235.594	267.243	150.428	160.969
LOC_Os01g01460	0	0	0	0	0	0
LOC_Os01g01470	0	0	0	0	0	0
LOC_Os01g01484	23.9836	24.6009	26.1336	24.5882	33.1557	32.2201
LOC_Os01g01500	0	0	0	0	0	0
LOC_Os01g01510	31.9826	33.7749	14.9582	13.5568	29.1915	27.0592
LOC_Os01g01520	0.802762	0.369347	2.25402	2.18809	2.07049	1.93249
LOC_Os01g01530	0.018026	0	0.040024	0.018576	0.022156	0.02121
LOC_Os01g01540	0	0	0	0	0	0
LOC_Os01g01550	0.149788	0.059217	0.140127	0.182329	0.222319	0.108368
LOC_Os01g01560	0.084799	0.068494	0.181643	0.110948	0.115358	0.080033
LOC_Os01g01570	19.2118	20.4934	11.1629	8.90105	19.9003	18.502
LOC_Os01g01580	0.838382	0.332192	0.780808	0.506768	0.073933	0.116416
LOC_Os01g01590	0	0	0	0	0	0
LOC_Os01g01600	0	0	0	0	0	0
LOC_Os01g01610	9.4405	11.8528	20.739	25.7731	9.41664	8.55166
LOC_Os01g01620	74.743	77.5706	524.105	404.805	63.6526	70.6076
LOC_Os01g01640	81.7799	88.636	95.5975	90.6524	72.7301	79.9951
LOC_Os01g01650	0.172316	0	0	0	0	0
LOC_Os01g01660	0.560459	0.199504	1.76526	0.406427	1.84048	1.45028
LOC_Os01g01670	25.2216	25.1845	7.69475	6.8344	19.5812	19.1293
LOC_Os01g01680	2.50969	2.57904	4.37998	4.62242	4.0266	4.08879
LOC_Os01g01689	6.7975	6.39054	6.97886	7.95981	9.66389	9.09244
LOC_Os01g01700	183.414	173.829	139.045	119.191	121.325	122.117
LOC_Os01g01710	188.857	187.634	113.18	112.602	210.977	205.502
LOC_Os01g01720	60.8664	58.9599	50.808	58.5522	37.6542	39.8893
LOC_Os01g01730	0	0	0	0	0	0
LOC_Os01g01740	17.3977	15.2871	6.16873	8.73438	7.97238	7.32038
LOC_Os01g01760	2.99981	3.46272	1.16898	1.71118	1.76194	2.11618
LOC_Os01g01770	0	0	0	0	0	0
LOC_Os01g01780	0.857315	1.67122	2.43601	3.17061	1.191	1.93982
LOC_Os01g01790	153.941	153.592	192.003	224.066	89.466	92.5521
LOC_Os01g01800	15.8297	16.5529	47.0922	66.6307	20.2529	21.1036
LOC_Os01g01810	0	0	0	0	0	0.03332
LOC_Os01g01830	34.4791	30.5966	33.1105	30.6481	34.0869	34.7839
LOC_Os01g01840	7.29999	9.85452	1.97975	0.93685	18.6728	15.8495
LOC_Os01g01850	0.01126	0	0	0.022416	0.010798	0.017921
LOC_Os01g01860	0	0	0	0	0	0
LOC_Os01g01870	42.2959	47.7548	12.0623	8.02283	29.2019	28.2604
LOC_Os01g01880	0	0	0.122452	0	0	0
LOC_Os01g01890	0.310397	0.215469	0.101235	0	0.246524	0
LOC_Os01g01900	0	0	0	0	0	0
LOC_Os01g01910	0.423888	1.60118	0.470944	0.303648	0.965663	1.8099
LOC_Os01g01920	28.6685	30.7088	36.6237	38.5777	36.2908	36.3719
LOC_Os01g01925	0	0	0	0	0	0
LOC_Os01g01930	0.566762	0.107289	0.210208	0.37019	0.486706	1.12034
LOC_Os01g01940	0.855541	1.51541	0.213518	0.506382	0.515842	0.54582
LOC_Os01g01950	0.230368	0.340992	0.436401	0.325498	0.287752	0.379166
LOC_Os01g01960	78.0758	69.1763	125.658	144.308	83.8199	84.516
LOC_Os01g01970	18.6034	19.5548	7.69034	8.05728	17.6376	14.9954
LOC_Os01g01980	0	0	0	0	0	0
LOC_Os01g01990	0	0	0	0	0	0
LOC_Os01g02000	4.39362	3.10253	1.69099	1.21605	3.04331	2.7159
LOC_Os01g02010	0	0.183214	3.87824	1.61124	0	0.149607
LOC_Os01g02020	14.0062	15.0398	110.577	133.646	17.8985	18.2912
LOC_Os01g02040	9.68892	7.85432	2.34353	2.96224	4.38493	3.93016
LOC_Os01g02050	0.416492	0.582401	0.204846	0.215585	0.679562	0.501008
LOC_Os01g02060	0.237459	0.386695	0.170685	0	0.31131	0.177108
LOC_Os01g02070	0	0.14956	0	0	0	0
LOC_Os01g02080	42.3764	42.7595	5.22207	3.24181	20.0739	20.8456
LOC_Os01g02090	60.2516	52.4368	80.5398	88.798	64.9104	60.5472
LOC_Os01g02100	9.85267	10.0193	11.7704	12.673	13.5776	12.353
LOC_Os01g02110	0	0	0	0	0	0
LOC_Os01g02120	0	0	0	0	0	0
LOC_Os01g02130	34.0054	22.074	3.15956	2.22445	18.1487	17.0904
LOC_Os01g02139	8.37443	7.05129	8.78115	8.0326	7.59587	7.31362
LOC_Os01g02150	11.6675	8.06921	9.29528	12.0068	7.87	7.92585
LOC_Os01g02160	0	0	0	0	0	0
LOC_Os01g02170	5.0862	4.28377	2.64429	2.37085	4.15245	3.47292
LOC_Os01g02180	15.8827	14.6424	15.3006	14.5524	17.1923	16.8741
LOC_Os01g02190	0	0	0.393038	0.599937	0	0
LOC_Os01g02200	31.7117	32.8527	80.8314	88.06	48.7865	52.5964
LOC_Os01g02210	0	0	0	0.036788	0	0
LOC_Os01g02220	0.016872	0.018982	0.032133	0.044881	0.024316	0.012835
LOC_Os01g02230	0	0	0.010998	0.020398	0	0
LOC_Os01g02240	0	0	0	0.009834	0	0
LOC_Os01g02250	0	0	0	0	0	0
LOC_Os01g02260	0	0	0	0	0	0
LOC_Os01g02270	1.33258	1.43364	0.610747	0.348846	1.22222	1.27315
LOC_Os01g02280	0.101461	0.119689	0.065143	0.042141	0.100983	0.110611
LOC_Os01g02290	0.533283	0.561307	1.67004	1.96586	0.275826	0.753941
LOC_Os01g02300	1.11231	0.859997	1.32797	1.2755	0.449653	0.382026
LOC_Os01g02310	4.43126	4.40339	1.36274	1.3141	7.3252	8.47632
LOC_Os01g02320	1.79734	1.30426	0.821311	1.37021	1.09671	1.55345
LOC_Os01g02334	2.07221	1.63678	0.86866	0	0.703598	1.15951
LOC_Os01g02350	6.88901	6.22608	3.98339	3.4319	8.29596	7.7942
LOC_Os01g02360	2.07828	1.18019	0.968539	1.26668	2.52984	2.9546
LOC_Os01g02370	14.9225	13.5494	3.2368	2.26894	12.5018	11.7752
LOC_Os01g02380	0.004971	0	0	0.008851	0.004882	0.010671
LOC_Os01g02390	21.9908	19.7835	37.0053	38.0271	25.244	23.2113
LOC_Os01g02400	40.1751	36.902	20.8222	22.4948	35.3997	34.8455
LOC_Os01g02410	0	0	0	0	0	0
LOC_Os01g02420	6.34609	5.64507	1.36176	0.611903	5.10624	4.66509
LOC_Os01g02430	6.48002	6.47428	1.44689	1.47476	5.64982	6.36858
LOC_Os01g02440	0.277176	0.098596	0.612531	0.423114	0.654825	0.291009
LOC_Os01g02450	0.515911	1.41986	0	0	0.737348	1.05106
LOC_Os01g02460	0	0.062808	0.045167	0.097726	0.088835	0
LOC_Os01g02470	8.26241	7.72921	1.5863	1.15739	8.49443	8.71449
LOC_Os01g02480	0	0	0	0	0	0
LOC_Os01g02490	18.8161	13.7026	8.70709	4.21582	21.811	20.9207
LOC_Os01g02500	4.77235	5.97861	1.91395	1.57906	8.91602	5.75183
LOC_Os01g02510	0.151448	0.204059	0.129639	0.288078	0.089125	0.3325
LOC_Os01g02520	0	0	0.10665	0	0	0.090168
LOC_Os01g02530	0.245249	0.122976	0.207089	0.244808	0.305182	0.358729
LOC_Os01g02540	0	0.082754	0	0	0	0.038927
LOC_Os01g02550	12.5769	10.8594	1.9197	1.23254	16.2864	17.2845
LOC_Os01g02560	34.0784	31.8849	5.16411	4.65389	31.3952	28.9935
LOC_Os01g02570	30.7434	23.8761	3.1131	1.609	22.3271	20.0698
LOC_Os01g02580	5.99645	3.96944	2.23696	1.85279	11.2836	10.3159
LOC_Os01g02590	17.9371	16.8065	10.3059	8.93947	24.6275	20.9661
LOC_Os01g02600	34.6551	29.4899	8.03966	9.85593	38.042	34.1354
LOC_Os01g02610	0.852941	0.7714	0.738501	1.07528	0.238597	0.453909
LOC_Os01g02629	0	0	0	0	0	0
LOC_Os01g02650	0.016487	0.002764	0	0.010223	0.012677	0.01841
LOC_Os01g02660	0	0	0	0	0	0
LOC_Os01g02670	0	0	0	0	0	0
LOC_Os01g02680	0.081165	0.09391	0.357733	0.068737	0	0.05742
LOC_Os01g02690	0.196773	0.425932	0	0	0.240065	0.23736
LOC_Os01g02700	71.9458	66.3067	10.2726	8.94319	66.615	64.8157
LOC_Os01g02710	123.928	138.219	17.6604	16.9706	110.263	112.694
LOC_Os01g02720	20.4965	19.6782	21.365	23.0701	22.365	23.0878
LOC_Os01g02730	13.6033	12.9221	1.30271	1.28319	7.27909	7.76589
LOC_Os01g02740	0.017229	0	0.015424	0	0	0
LOC_Os01g02750	15.9798	15.2344	3.20922	3.11086	9.78234	9.09403
LOC_Os01g02760	11.6165	10.3558	2.19114	1.49958	6.21498	6.88485
LOC_Os01g02770	11.5419	11.145	1.1129	1.33088	8.87759	6.62407
LOC_Os01g02780	135.226	100.649	8.31289	5.9727	48.4936	43.7233
LOC_Os01g02790	37.6376	29.3642	1.24871	0.693364	16.1158	14.7812
LOC_Os01g02800	20.4119	16.8412	4.34722	4.15156	18.4491	17.6462
LOC_Os01g02810	2.8214	3.05682	1.0003	0.929847	4.38348	3.7131
LOC_Os01g02830	29.8247	24.4412	5.18298	4.98914	20.6512	18.953
LOC_Os01g02840	2.34283	2.28129	0.447741	0.436812	0.775889	0.890612
LOC_Os01g02850	7.6773	8.167	0	0.384711	2.47316	0.783737
LOC_Os01g02860	2.7995	2.90001	0.639532	0.540932	2.74328	3.77673
LOC_Os01g02870	8.82912	8.11085	5.23625	4.54131	13.7485	14.8591
LOC_Os01g02880	31.4846	25.456	49.3244	48.0721	56.0493	57.4647
LOC_Os01g02884	33.4685	33.0642	31.6901	33.3281	37.5202	33.9717
LOC_Os01g02890	0.412095	0.473813	0.192337	0.062315	0.460447	0.674402
LOC_Os01g02900	10.9773	8.15412	11.2824	11.7788	6.68939	6.75289
LOC_Os01g02910	0.319353	0.232607	0.474652	0.700507	0.291243	0.391338
LOC_Os01g02920	6.49883	5.75236	59.1229	69.7761	9.28065	9.44538
LOC_Os01g02930	0	0.212389	0.947956	1.2809	0	0.054006
LOC_Os01g02940	0.105584	0.22007	0.453275	1.50178	0.266457	0.220934
LOC_Os01g02950	0	0	0	0	0	0
LOC_Os01g02960	51.6293	45.9705	29.3758	30.3602	49.4217	47.3229
LOC_Os01g02970	0	0	0	0	0	0
LOC_Os01g02980	0	0	0	0	0	0
LOC_Os01g02990	0	0.181817	0	0	0	0
LOC_Os01g03010	0	0	0	0	0	0
LOC_Os01g03020	83.8943	81.7537	50.7855	41.0045	49.6738	47.4989
LOC_Os01g03030	21.1357	21.5566	24.7174	32.0346	22.1966	17.9839
LOC_Os01g03040	70.4517	75.5457	63.0215	62.2627	148.868	153.657
LOC_Os01g03050	8.93991	9.27143	23.6653	29.2626	8.46289	9.30083
LOC_Os01g03060	56.8987	63.0406	85.9918	103.044	56.087	56.6719
LOC_Os01g03070	74.4956	72.2604	74.2733	68.1122	71.7648	68.9634
LOC_Os01g03080	0	0	0.682497	0.938215	0	0
LOC_Os01g03090	62.956	61.8088	81.2852	83.4339	62.7459	64.4726
LOC_Os01g03100	5.74904	5.07182	2.18293	1.99786	2.23979	2.82915
LOC_Os01g03110	34.2094	32.5227	30.7233	32.3948	30.3524	29.1718
LOC_Os01g03130	0.843374	0.518748	11.2248	7.93018	0.795765	0.748592
LOC_Os01g03144	30.5004	31.6821	24.3235	21.2703	31.7384	30.9566
LOC_Os01g03160	13.3645	13.6624	25.2509	33.0387	13.3525	12.1569
LOC_Os01g03170	0.132861	0	0.178941	0.177498	0	0.061283
LOC_Os01g03180	6.30055	7.52775	1.22738	1.26831	4.73082	3.97528
LOC_Os01g03190	0	0	0	0	0	0
LOC_Os01g03200	0.478061	0.619608	0.819648	1.13911	0.378771	0.367361
LOC_Os01g03210	0	0	0	0	0	0
LOC_Os01g03220	0	0	0	0	0	0
LOC_Os01g03230	0	0	0	0	0	0
LOC_Os01g03240	0	0	0	0	0	0
LOC_Os01g03250	0	0	0	0	0	0
LOC_Os01g03260	0	0	0	0	0	0
LOC_Os01g03270	0	0	0.910765	0	0	0
LOC_Os01g03280	0	0	0	0	0	0
LOC_Os01g03290	0.827947	1.20872	1.03959	0.7354	1.00144	0.750315
LOC_Os01g03300	0.402024	0	0	0.31324	0	0.130417
LOC_Os01g03310	214.029	257.416	135.182	92.5411	107.359	104.281
LOC_Os01g03320	23.3701	28.0271	126.637	117.425	19.4364	22.0492
LOC_Os01g03330	1.56838	1.23136	33.1011	34.0869	3.90317	3.91082
LOC_Os01g03340	1.09838	1.28886	331.434	298.366	12.6725	13.2152
LOC_Os01g03350	0	0	0	0	0	0
LOC_Os01g03360	0.105016	0.136337	29.8168	23.4782	0.85766	1.06451
LOC_Os01g03370	0	0	0	0	0	0
LOC_Os01g03380	0	0	0.033669	0	0	0
LOC_Os01g03390	3.65802	5.67463	869.146	833.022	27.8452	29.2653
LOC_Os01g03400	0	0	0	0	0	0
LOC_Os01g03410	0	0	0	0	0	0
LOC_Os01g03420	0	0	0	0	0	0
LOC_Os01g03429	0	0	0	0	0	0
LOC_Os01g03440	0	0	0	0	0	0
LOC_Os01g03452	0	0	0	0	0	0
LOC_Os01g03464	0	0	0	0	0	0
LOC_Os01g03480	5.04113	5.61444	2.67998	3.58975	4.23954	5.27874
LOC_Os01g03490	0.177141	0.27101	0.115319	0	0.194289	0.200795
LOC_Os01g03500	5.26095	6.20647	6.03783	6.17527	8.80271	7.00488
LOC_Os01g03510	12.3543	12.1589	74.6734	84.5216	16.0907	15.9758
LOC_Os01g03520	23.0219	21.4903	41.5966	49.7612	25.4615	25.2393
LOC_Os01g03530	0	0.048627	0.072279	0.060748	0	0.087205
LOC_Os01g03549	30.2392	24.8251	2.97981	1.82886	48.3187	45.9406
LOC_Os01g03570	6.00561	6.70771	4.06068	3.27514	7.27795	7.5255
LOC_Os01g03580	0	0	0	0	0	0.015144
LOC_Os01g03590	0	0	0	0	0	0
LOC_Os01g03600	0	0	0	0	0	0
LOC_Os01g03610	0.015862	0	0	0	0	0
LOC_Os01g03620	0	0	0	0	0	0
LOC_Os01g03630	0	0	0	0	0	0
LOC_Os01g03640	0	0	0	0	0	0
LOC_Os01g03650	101.835	95.9376	64.0505	55.3561	78.3603	73.0653
LOC_Os01g03660	36.5935	39.764	11.0997	8.07668	15.6956	15.6592
LOC_Os01g03670	0	0	0	0	0	0
LOC_Os01g03680	1.18272	1.88884	0.308896	0.28689	0.435899	0.359592
LOC_Os01g03690	12.217	11.2427	13.1976	12.3869	12.7564	13.174
LOC_Os01g03710	3.6074	3.29284	23.1525	35.5472	3.18542	2.14335
LOC_Os01g03720	0.10401	0	7.78544	11.368	0.160685	0.504545
LOC_Os01g03730	13.0346	13.9972	298.365	350.73	45.8064	48.1904
LOC_Os01g03740	0.291298	0.578787	1.15118	1.07915	0.732839	0.684683
LOC_Os01g03750	6.45741	7.58491	41.3218	41.5343	7.33564	8.9914
LOC_Os01g03760	64.7935	55.7923	62.4572	63.0161	58.2332	57.3699
LOC_Os01g03770	0	0	0	0	0	0
LOC_Os01g03780	0	0.003103	0.003862	0	0.002922	0
LOC_Os01g03790	0	0	0	0	0	0
LOC_Os01g03800	0	0	0	0	0	0
LOC_Os01g03810	0.460128	0.228362	0.591332	0.583288	2.39939	1.92273
LOC_Os01g03820	48.2162	41.986	38.5588	48.8107	80.227	79.6589
LOC_Os01g03830	0.007706	0.030201	0.026886	0.045223	0.007531	0.018808
LOC_Os01g03840	0	0	0	0	0	0
LOC_Os01g03860	0.031661	0	0	0	0	0
LOC_Os01g03870	4.40769	2.93986	5.87303	6.12512	4.64451	5.42562
LOC_Os01g03880	0	0	0	0	0	0
LOC_Os01g03890	0	0	0	0	0	0
LOC_Os01g03900	0	0	0.230201	0.240168	0	0
LOC_Os01g03914	13.6847	13.0898	208.371	270.867	24.1408	24.9629
LOC_Os01g03930	0	0	0	0	0	0
LOC_Os01g03940	14.1631	12.8641	8.50047	11.1987	27.5457	31.5575
LOC_Os01g03950	1.46785	1.59821	2.33924	2.79504	0.845155	1.20233
LOC_Os01g03960	0	0	0	0	0	0
LOC_Os01g03970	0	0	0	0	0	0
LOC_Os01g03980	8.55704	7.91836	13.4185	10.3173	4.36905	6.02486
LOC_Os01g03989	0	0	0	0	0	0
LOC_Os01g04000	0	0	0	0	0	0
LOC_Os01g04005	0	0	0.019531	0	0	0
LOC_Os01g04010	289.79	302.016	417.185	290.942	329.108	348.633
LOC_Os01g04020	276.276	271.542	169.462	148.386	267.493	261.059
LOC_Os01g04030	25.5669	29.1098	17.2566	17.1047	32.934	33.6409
LOC_Os01g04040	0	0	2.76451	0	0	0
LOC_Os01g04050	7.33607	10.5228	265.285	349.915	14.9747	14.0581
LOC_Os01g04070	2.28102	0.860165	0.233639	0.266536	0.849508	0.63012
LOC_Os01g04080	0	0	0	0	0	0
LOC_Os01g04090	0	0	0.069038	0	0	0
LOC_Os01g04100	8.11639	7.6535	24.1107	25.8484	4.8416	6.39492
LOC_Os01g04110	8.92985	13.5105	9.23399	12.3304	13.5442	14.832
LOC_Os01g04120	10.2451	11.3736	4.95173	5.21727	5.92347	5.60334
LOC_Os01g04130	155.492	133.501	77.5946	57.4722	70.0411	74.5489
LOC_Os01g04140	0	0	0	0	0	0
LOC_Os01g04150	0	0	0	0	0	0
LOC_Os01g04160	0.132381	0.056699	2.15856	2.7809	0.091576	0.256704
LOC_Os01g04170	0	0	0	0	0	0
LOC_Os01g04180	0	0	0	0	0	0
LOC_Os01g04190	40.824	38.859	64.29	76.5621	40.8237	41.8853
LOC_Os01g04200	7.09384	6.1394	24.1997	25.7232	10.524	10.1371
LOC_Os01g04210	0	0	0.213003	0.956258	0	0
LOC_Os01g04220	0	0	0.278414	0.440343	0	0
LOC_Os01g04230	0	0	0	0.062653	0.140395	0.142701
LOC_Os01g04250	2.33448	1.87806	0.362832	0.188396	1.02327	1.06828
LOC_Os01g04260	13.6953	16.1465	3.47414	2.50007	13.0709	12.1842
LOC_Os01g04270	0	0	0	0	0	0
LOC_Os01g04280	34.4398	32.4008	14.9287	12.8821	34.7166	34.3656
LOC_Os01g04290	0	0	0	0	0	0
LOC_Os01g04300	0.229326	0.25609	0.650826	1.04025	0.252559	0.155307
LOC_Os01g04310	0	0.038999	0	0	0	0
LOC_Os01g04320	0	0	0	0	0	0
LOC_Os01g04324	13.8656	13.9174	0.912181	0.557524	4.4309	4.76768
LOC_Os01g04330	35.5204	30.6232	218.202	221.723	12.0486	11.3564
LOC_Os01g04340	0	0.283851	1.00565	0.298014	0.120562	0.432711
LOC_Os01g04350	112.595	110.194	74.946	60.4287	202.18	200.314
LOC_Os01g04360	0.423273	0.089091	3.56418	3.88465	0.162411	0.087957
LOC_Os01g04370	0.864898	1.50746	45.0749	68.0764	4.1603	4.04467
LOC_Os01g04380	2.82486	3.43102	8.13847	13.1812	2.60401	4.09719
LOC_Os01g04390	6.91061	5.7269	0.624983	0.418003	5.45564	6.14302
LOC_Os01g04409	16.7736	17.7748	38.9442	48.5262	21.2834	21.785
LOC_Os01g04430	0.518042	0	0	0.098823	0.191068	0.986447
LOC_Os01g04440	0.587492	0.271192	0.265187	0.222407	1.08468	0.582663
LOC_Os01g04450	19.4021	14.4338	11.7536	10.5603	16.1869	14.0876
LOC_Os01g04460	15.2508	17.6722	13.8474	9.87628	12.4029	11.9094
LOC_Os01g04470	4.42106	1.93219	0.582	0.341683	0.674783	1.04204
LOC_Os01g04480	3.89772	2.46143	1.28343	1.02385	1.02474	1.02278
LOC_Os01g04490	5.82589	6.08317	1.60804	0.886455	2.37941	2.47801
LOC_Os01g04500	5.6371	9.15442	6.43455	7.11053	8.24908	6.51718
LOC_Os01g04510	0	0	0	0	0	0
LOC_Os01g04520	0.645647	0.420665	0.141591	0.298243	0.401631	0.280707
LOC_Os01g04530	0	0.303389	0.057594	0.042127	1.50269	0.707653
LOC_Os01g04540	0.572785	0.583581	0.651866	0.659731	3.03799	3.82644
LOC_Os01g04550	1.58339	1.52029	3.86731	2.05284	19.107	18.4034
LOC_Os01g04560	0	0	0	0	0.138876	0
LOC_Os01g04570	1.37292	1.19813	0.677723	0.400039	1.57444	0.740012
LOC_Os01g04580	3.23591	3.04678	8.47044	5.44949	2.55844	2.45277
LOC_Os01g04590	1.10402	1.43817	34.8706	36.9002	4.66005	4.30842
LOC_Os01g04600	1.49228	2.16688	0.632108	0.738545	2.72408	2.00435
LOC_Os01g04610	0	0	0	0	0	0
LOC_Os01g04620	1.12432	1.08797	1.7991	1.54575	1.91099	2.95444
LOC_Os01g04630	110.421	132.088	185.444	196.852	150.483	150.517
LOC_Os01g04640	0	0	0.313846	0.328147	0	0.324266
LOC_Os01g04650	90.9066	78.3311	112.992	118.61	79.4109	84.3445
LOC_Os01g04660	0	0	0	0.320615	0	0
LOC_Os01g04670	2.97861	2.80335	5.81289	6.52165	5.11057	3.48094
LOC_Os01g04680	0	0	0	0	0	0
LOC_Os01g04690	0	0	0	1.47661	0.471112	0.868312
LOC_Os01g04699	0	0.640428	0	0.403891	0.261114	0.744734
LOC_Os01g04710	0.080349	0.109292	0.419015	0.521181	0.684232	0.108986
LOC_Os01g04720	0.634151	0.49817	0.258106	0.305904	0.570328	0.569149
LOC_Os01g04730	188.259	182.768	99.7904	79.891	182.619	182.515
LOC_Os01g04740	0	0	0	0	0	0
LOC_Os01g04750	0.004576	0.000569	0	0	0.060162	0.059318
LOC_Os01g04760	0	0	0	0	0	0
LOC_Os01g04770	0	0	0	0	0	0
LOC_Os01g04780	0	0	0	0	0	0
LOC_Os01g04790	0	0	0.006764	0	0	0
LOC_Os01g04800	2.18433	1.23154	10.9935	10.3513	42.6012	39.2933
LOC_Os01g04814	130.421	132.771	160.026	181.996	108.621	106.649
LOC_Os01g04830	0.609102	0	0	0	0	0
LOC_Os01g04840	0.252162	0.258103	0	0	0	0.205002
LOC_Os01g04850	0	0	0	0	0	0
LOC_Os01g04860	67.2016	74.2319	15.4141	14.1317	53.3633	50.5937
LOC_Os01g04870	8.92036	8.96273	3.31556	3.10543	9.11205	9.0552
LOC_Os01g04880	14.8601	12.5337	14.7087	16.4064	14.0648	13.6734
LOC_Os01g04900	163.648	169.714	50.2485	35.3728	96.7071	94.7244
LOC_Os01g04910	15.0787	14.1704	9.8312	8.91911	14.5212	17.0159
LOC_Os01g04920	9.03009	9.13173	13.1592	12.5201	83.552	88.3514
LOC_Os01g04930	13.6728	13.3832	32.0629	39.3111	33.0134	33.3333
LOC_Os01g04950	139.51	121.487	157.044	170.168	157.418	147.71
LOC_Os01g04960	0	0.00746	0.012633	0.037363	0.012003	0
LOC_Os01g04970	0	0	0	0	0	0
LOC_Os01g04980	0	0	0	0	0	0
LOC_Os01g04990	12.8283	14.8885	7.883	5.33725	10.9602	11.3924
LOC_Os01g05000	0	0	0	0	0	0
LOC_Os01g05010	35.3696	37.786	10.9813	9.2328	27.364	28.5021
LOC_Os01g05020	0	0	0	0	0	0
LOC_Os01g05030	0.137508	0.34415	0.149337	0.118912	0.299804	0.289712
LOC_Os01g05040	0	0	0	0	0	0
LOC_Os01g05050	0.245051	0.308984	0	0	0	0
LOC_Os01g05060	307.798	341.637	160.204	143.693	154.888	152.326
LOC_Os01g05064	18.626	20.9361	33.0263	29.9982	17.2836	20.8968
LOC_Os01g05070	21.9246	18.8588	22.0603	25.9144	23.7233	21.4519
LOC_Os01g05080	87.8447	98.3791	47.8643	36.4038	47.8061	50.8704
LOC_Os01g05090	28.5481	31.7239	39.4056	37.4403	32.8259	33.3728
LOC_Os01g05100	0	0	0.04472	0	0	0
LOC_Os01g05105	0.028418	0.014605	0.061272	0.059265	0.034671	0.014822
LOC_Os01g05120	0.510622	1.12675	0.253902	0.285204	0.54314	0.421629
LOC_Os01g05130	21.3478	24.1421	25.6564	25.3812	26.2314	23.0451
LOC_Os01g05140	19.0401	22.2317	10.9832	8.31138	22.5499	19.5835
LOC_Os01g05150	1.12204	2.41681	1.33534	0.94304	2.17132	2.96628
LOC_Os01g05160	0	0	0	0	0	0
LOC_Os01g05170	0.1194	0.547642	0.57769	1.23663	0	1.2403
LOC_Os01g05180	5.84328	4.86085	2.44604	2.11752	5.43004	4.62134
LOC_Os01g05200	0	0	0	0	0	0
LOC_Os01g05210	3.34582	1.78	0	0	0.771061	0.349768
LOC_Os01g05220	1.60681	4.01919	0	0.380609	1.2594	1.0823
LOC_Os01g05240	0	0	0	0	0	0
LOC_Os01g05250	0	0	1.07436	0.644405	3.7785	1.92149
LOC_Os01g05260	1.32213	1.79608	0	0.9034	0.502875	0.722377
LOC_Os01g05280	0	0	1.23481	0.766815	0	0
LOC_Os01g05289	10.8848	8.97536	6.19935	5.40926	8.77432	7.75113
LOC_Os01g05300	0	0	0	0	0	0
LOC_Os01g05310	1.33604	1.05371	0	0.650444	1.13424	1.26729
LOC_Os01g05320	0.081685	0.083935	0.014511	0.02862	0.072741	0.042682
LOC_Os01g05330	0	0	0	0	0	0
LOC_Os01g05340	0	0	0	0	0	0
LOC_Os01g05350	0	0	0	0	0	0
LOC_Os01g05360	0	0	0	0	0	0
LOC_Os01g05370	0	0	0	0	0	0
LOC_Os01g05380	0	0.302442	0.969506	0.70177	0.664629	0.409054
LOC_Os01g05390	0	0	0	0	0	0.475193
LOC_Os01g05400	0	0	0	0.109811	0	0
LOC_Os01g05410	0	0	0	0.118053	0	0
LOC_Os01g05420	63.345	59.2445	76.6692	81.0186	67.1325	69.0823
LOC_Os01g05430	0	0.30281	1.17145	1.3118	0.212837	0.416671
LOC_Os01g05440	1.57369	1.96129	0.780185	0.68587	2.33772	2.40492
LOC_Os01g05450	2.71073	4.44616	2.21909	1.42187	2.59925	2.38389
LOC_Os01g05460	2.82482	2.88059	4.49076	2.57102	3.04657	4.32486
LOC_Os01g05470	37.9867	34.3821	20.037	13.9407	35.8859	37.381
LOC_Os01g05480	0	0.17936	0.54976	0.95523	0.234027	0
LOC_Os01g05490	573.253	579.696	308.354	308.199	493.433	487.779
LOC_Os01g05500	59.8409	48.7365	61.0692	70.0923	56.273	57.0317
LOC_Os01g05510	17.6755	20.1341	20.7428	18.9484	20.7774	19.5813
LOC_Os01g05520	0	0	0	0	0	0
LOC_Os01g05530	35.1735	34.3954	21.883	19.2032	29.7838	30.9591
LOC_Os01g05540	42.6623	38.9461	38.6501	33.768	33.7642	34.4913
LOC_Os01g05550	0	0	0	0	0	0
LOC_Os01g05560	37.2005	35.6833	18.7824	20.5786	33.7967	34.0039
LOC_Os01g05570	0	0	0	0	0	0
LOC_Os01g05580	1.40021	0.876972	0.32199	0	1.1291	1.22325
LOC_Os01g05585	1.4043	2.6439	7.21105	8.61361	1.65144	1.767
LOC_Os01g05590	0	0	0	0	0	0
LOC_Os01g05600	2.44332	2.56966	1.0019	1.32255	1.41771	1.74908
LOC_Os01g05610	46.6426	42.6099	53.8907	66.7015	55.4478	54.5191
LOC_Os01g05620	5.68962	3.98192	3.25611	3.038	3.94396	4.11315
LOC_Os01g05630	29.6066	26.9643	121.041	118.615	46.5472	47.9899
LOC_Os01g05640	0.21352	0.297007	0.549096	1.39366	0.032821	0.207799
LOC_Os01g05650	633.671	677.831	4430.55	5009.37	1155.81	1179.52
LOC_Os01g05660	12.7869	10.1581	42.3586	58.7839	20.7132	20.6094
LOC_Os01g05670	100.75	98.7317	67.9465	70.3354	116.85	115.784
LOC_Os01g05680	12.5347	10.7677	11.8959	12.956	16.817	14.2765
LOC_Os01g05694	36.5967	36.7352	36.3864	40.4066	41.5064	40.1493
LOC_Os01g05710	0.529195	0.648819	0.760444	1.5595	0.344581	0
LOC_Os01g05720	0	0	0	0	0	0
LOC_Os01g05730	1.34807	0.974532	1.21675	1.05666	1.94189	1.53084
LOC_Os01g05744	0.934883	1.04309	2.77854	2.00452	2.06105	2.01766
LOC_Os01g05760	3.95724	3.20953	9.39704	7.57974	12.3469	10.0653
LOC_Os01g05770	1.66346	1.53873	2.38922	1.84446	4.19634	3.95981
LOC_Os01g05780	2.17626	2.28617	9.49716	7.06401	8.18791	6.61493
LOC_Os01g05790	51.0849	48.5973	46.9202	54.3283	35.5544	33.8556
LOC_Os01g05800	389.152	398.659	106.986	84.5909	283.668	284.353
LOC_Os01g05810	29.3096	29.7647	36.3045	28.3317	46.3239	44.9582
LOC_Os01g05820	0.789678	0.68899	6.48003	5.49091	0.809765	1.36929
LOC_Os01g05830	4.57191	4.86239	115.983	151.425	5.57527	5.45275
LOC_Os01g05840	1.34414	1.16573	10.0545	9.36492	8.53724	9.95822
LOC_Os01g05850	0	0	0	0	0	0
LOC_Os01g05860	4.86058	4.73605	2.19056	2.08745	3.19154	3.45354
LOC_Os01g05870	6.05736	4.2194	1.05866	0.6253	0.999571	1.04559
LOC_Os01g05880	0	0.052256	0	0	0	0
LOC_Os01g05890	0.432906	0.229865	0.262876	0.08606	0.811465	0.407708
LOC_Os01g05900	29.8397	27.2492	30.0606	31.2911	44.2861	49.1059
LOC_Os01g05940	0.302655	0.245723	0.10848	0.041791	0.264205	0.307349
LOC_Os01g05960	0	0.083498	1.3639	1.86333	0.122254	0.066499
LOC_Os01g05970	145.927	144.306	139.105	144.388	215.792	209.812
LOC_Os01g05980	0.349518	0.142531	0	0	0.168397	0.094336
LOC_Os01g06000	5.20756	4.80385	2.08736	1.89615	4.59528	4.05837
LOC_Os01g06010	190.609	201.633	113.032	112.886	227.318	229.416
LOC_Os01g06020	72.6997	82.6599	42.3275	37.6912	47.0156	47.7114
LOC_Os01g06030	0	0	0	0	0	0
LOC_Os01g06040	0	0	0	0	0	0
LOC_Os01g06050	7.20689	6.68032	5.12698	4.65828	7.19518	8.05633
LOC_Os01g06060	0	0	0	0	0	0
LOC_Os01g06070	0	0	0	0	0	0
LOC_Os01g06080	0	0	0	0	0	0
LOC_Os01g06090	0	0	0	0	0	0
LOC_Os01g06100	0	0	0	0	0.006068	0
LOC_Os01g06110	0	0	0	0	0	0
LOC_Os01g06120	0	0	0	0	0	0
LOC_Os01g06130	0	0	0	0	0	0
LOC_Os01g06140	1.19726	1.04566	0	0	1.141	0.985962
LOC_Os01g06150	5.65851	5.22813	0.235749	0.502908	3.97351	5.08473
LOC_Os01g06160	0	0	0	0	0	0
LOC_Os01g06170	0	0	0	0	0	0
LOC_Os01g06180	0	0	0	0	0	0
LOC_Os01g06200	0	0	0	0	0	0
LOC_Os01g06210	1.38043	0.915728	0	0	0.608685	1.0081
LOC_Os01g06220	2.27341	1.05882	0.062204	0.050753	0.93304	0.748381
LOC_Os01g06230	0.280822	0.299427	0.770871	0.499549	0.322227	0.237376
LOC_Os01g06240	1.70674	1.3809	2.36752	4.37766	1.68902	2.3781
LOC_Os01g06250	0	0	0	0.045414	0.001028	0.068312
LOC_Os01g06260	0	0	0	0	0	0
LOC_Os01g06270	32.4571	34.8799	75.9461	86.4002	39.1332	41.7599
LOC_Os01g06280	15.7368	14.0008	14.7203	14.0761	21.4848	22.5372
LOC_Os01g06290	87.5578	86.8703	106.051	102.207	88.7611	86.1395
LOC_Os01g06300	0.038984	0.03782	0.011023	0.009805	0.004494	0.014928
LOC_Os01g06310	95.8057	48.8929	1116	1431.51	895.802	1003.17
LOC_Os01g06320	0	0	0	0	0	0
LOC_Os01g06330	0	0	0	0	0	0
LOC_Os01g06340	0.960219	0.810733	0.663281	0.355493	0.405866	0.610015
LOC_Os01g06350	0	0	0	0	0	0
LOC_Os01g06360	0	0	0	0	0	0
LOC_Os01g06370	0	0.143078	0	0	0	0
LOC_Os01g06380	0	0	0	0	0	0
LOC_Os01g06390	0	0	0	0	0	0
LOC_Os01g06400	0	0	0	0	0	0
LOC_Os01g06410	0	0	0	0	0	0
LOC_Os01g06420	0.325015	0.207088	0	0	0	0
LOC_Os01g06430	0	0	0	0	0.082902	0.133917
LOC_Os01g06440	0	0	0	0	0	0
LOC_Os01g06450	0	0	0	0	0	0.093825
LOC_Os01g06454	6.95003	7.90104	4.74717	5.62779	6.63877	6.39616
LOC_Os01g06460	61.8953	61.3458	83.0322	75.2644	39.9543	38.9313
LOC_Os01g06470	28.9354	28.9487	61.7249	57.9987	30.8886	33.4984
LOC_Os01g06490	17.783	16.9398	18.0174	16.2594	25.0835	23.4575
LOC_Os01g06500	7.07381	4.11652	12.3541	14.8198	13.2167	12.5003
LOC_Os01g06510	6.74936	6.16302	13.6914	14.9563	5.661	5.90445
LOC_Os01g06520	3.11622	3.73082	1.69734	1.43635	2.89716	3.28338
LOC_Os01g06530	0	0	0.108682	0.102759	0	0
LOC_Os01g06540	0	0.449789	0.19823	0	0.473922	0
LOC_Os01g06550	37.4303	35.8357	24.2326	25.87	23.5244	24.6463
LOC_Os01g06560	0	0	46.9127	40.716	0.263624	0.493378
LOC_Os01g06570	0	0	0	0	0	0
LOC_Os01g06580	0.444543	0.193677	12.0656	7.68681	0.310268	0.424948
LOC_Os01g06590	25.1959	25.9285	99.0774	131.418	26.8467	27.0048
LOC_Os01g06600	61.469	60.4863	111.868	127.006	40.9883	42.5816
LOC_Os01g06610	0	0	0	0	0	0
LOC_Os01g06620	0	0.006027	0	0.076073	0	0.012646
LOC_Os01g06630	0	0	3.24103	2.0694	0	0
LOC_Os01g06640	4.67365	4.64732	32.2938	36.5252	6.11527	6.16785
LOC_Os01g06650	0	0	0	0	0	0
LOC_Os01g06660	12.8133	12.3902	33.6127	36.0453	6.17697	6.67791
LOC_Os01g06670	0.267208	0.337139	0.060838	0	0.12549	0
LOC_Os01g06680	6.8356	6.14421	7.65573	6.57096	8.48602	7.46611
LOC_Os01g06690	0	0	0	0	0	0
LOC_Os01g06700	0	0	0	0	0	0
LOC_Os01g06710	0.021852	0	0	0	0	0
LOC_Os01g06720	0	0	0	0	0	0
LOC_Os01g06730	0	0	2.18055	1.48953	0	0.024715
LOC_Os01g06740	30.425	27.0955	596.242	634.983	6.49352	6.54697
LOC_Os01g06750	26.9225	19.031	1.88705	1.82748	19.0022	15.7061
LOC_Os01g06760	0	0	0.059445	0	0	0
LOC_Os01g06770	0.014828	0	0	0	0	0
LOC_Os01g06780	0	0	0	0	0	0
LOC_Os01g06790	9.63463	6.30499	1.73272	1.86267	7.0418	6.61555
LOC_Os01g06800	0	0	0	0	0	0
LOC_Os01g06810	0	0	0.032351	0	0	0
LOC_Os01g06820	0	0	0	0	0	0
LOC_Os01g06836	1.21346	1.47591	1.62978	1.27993	1.15702	0.994719
LOC_Os01g06852	0	0	0.116172	0	0.205071	0.311838
LOC_Os01g06870	6.78599	5.41215	9.58845	7.16349	7.20988	5.79078
LOC_Os01g06876	13.7077	12.3916	14.2975	11.6935	12.0492	10.082
LOC_Os01g06882	2.98209	3.72863	4.62471	1.94667	1.66042	0.784659
LOC_Os01g06890	1.80133	1.44706	27.6892	26.9087	2.68316	2.30906
LOC_Os01g06900	7.24787	5.92285	5.18563	4.91555	8.6338	9.15047
LOC_Os01g06910	4.64587	4.85229	4.35623	2.7782	3.94818	2.41233
LOC_Os01g06920	1.46621	1.79771	9.6392	9.06013	3.97501	3.9282
LOC_Os01g06940	0	0	0	0	0	0
LOC_Os01g06950	0	0	0	0	0	0
LOC_Os01g06960	0	0	0	0	0	0
LOC_Os01g06970	0	0	0	0	0	0
LOC_Os01g06980	0	0	0	0	0	0
LOC_Os01g06990	0	0	0	0	0	0
LOC_Os01g07000	0	0	0	0	0	0
LOC_Os01g07010	0	0	0	0.263798	0	0
LOC_Os01g07020	0	0	0	0	0	0
LOC_Os01g07030	0	0	0	0	0	0
LOC_Os01g07040	0	0	0	0	0	0
LOC_Os01g07050	0	0	0	0	0	0
LOC_Os01g07060	0	0	0	0	0	0
LOC_Os01g07070	28.4251	27.0977	47.0545	46.0863	33.1712	32.4475
LOC_Os01g07080	13.1063	10.729	8.74196	9.22984	13.5451	13.3923
LOC_Os01g07090	83.7137	89.2522	36.9752	35.9254	88.9014	84.6728
LOC_Os01g07100	17.5599	18.2368	19.5506	23.26	21.7681	16.8066
LOC_Os01g07110	0.374507	0.543429	3.84277	4.96942	0.611709	0.654466
LOC_Os01g07120	13.2501	7.33269	49.457	52.2932	11.9214	8.12895
LOC_Os01g07130	0.065793	0.033	8.68548	9.39768	0.064273	0.05912
LOC_Os01g07140	0.586397	0.979031	0.729916	0.446233	0.444993	0.717855
LOC_Os01g07150	0.12086	0	0.353739	0.846708	0.524944	0.230381
LOC_Os01g07160	0	0	0	0	0	0
LOC_Os01g07170	9.1088	11.2662	5.37573	7.62844	12.3278	10.2137
LOC_Os01g07180	0	0	0	0	0	0
LOC_Os01g07190	0	0	0.470254	0.541406	0	0
LOC_Os01g07200	21.1027	22.3467	128.506	160.78	27.6185	27.2429
LOC_Os01g07212	1.47695	1.3611	0.759962	0.716171	1.79196	2.10065
LOC_Os01g07240	0	0	0	0	0.050047	0
LOC_Os01g07250	55.5773	59.3715	27.0948	29.4045	61.0837	55.619
LOC_Os01g07260	11.9126	11.691	2.12567	0.938212	6.94037	5.97712
LOC_Os01g07270	0.902725	0.960037	0.933356	0.09991	0	0.689778
LOC_Os01g07280	1.47939	0.512118	0.330638	0.170747	1.91484	1.93102
LOC_Os01g07300	11.377	11.8855	26.5101	24.8257	8.68382	9.40228
LOC_Os01g07310	26.2075	26.3984	37.9646	35.8635	58.4539	60.405
LOC_Os01g07320	0.362328	1.12907	0.225656	0.220939	0.246458	0.75439
LOC_Os01g07330	0.899195	0.884937	2.78054	2.98208	0.994629	1.04744
LOC_Os01g07340	2.28882	1.68838	0.749237	0.892941	2.19764	2.44735
LOC_Os01g07350	2.21456	2.89915	5.3629	3.99105	3.37833	3.88966
LOC_Os01g07360	0.148882	0.277625	0.538205	0.85467	0.192203	0.377288
LOC_Os01g07364	0.408173	0	0.27924	0	0	0
LOC_Os01g07370	36.1285	38.6412	42.9693	45.9755	38.1384	39.3075
LOC_Os01g07376	13.508	12.6214	43.5241	43.4947	28.0664	30.511
LOC_Os01g07382	24.3285	23.6804	15.8187	14.363	20.8612	19.0521
LOC_Os01g07390	74.0656	75.41	51.4091	49.9644	43.7873	48.288
LOC_Os01g07400	19.3568	17.4112	23.608	28.205	17.7725	19.8772
LOC_Os01g07410	5.53306	6.19874	5.18954	5.22567	6.23973	6.0914
LOC_Os01g07420	0.984854	0.621284	2.55797	1.42367	1.95696	1.27109
LOC_Os01g07430	0	0	0	0	0	0
LOC_Os01g07450	0	0	0	0	0	0
LOC_Os01g07460	0	0	0	0	0	0
LOC_Os01g07470	0	0	0	0	0	0
LOC_Os01g07480	0	0.074488	0.464983	0.085573	0	0
LOC_Os01g07490	18.0468	17.5982	30.7801	27.8231	22.758	23.2336
LOC_Os01g07500	10.2357	7.99693	2.21061	1.09964	9.97235	9.61266
LOC_Os01g07510	0	0	0	0	0	0
LOC_Os01g07520	36.8979	34.0181	45.2611	55.579	34.059	33.9576
LOC_Os01g07530	2.80934	1.91339	148.784	192.329	3.10085	3.05111
LOC_Os01g07540	7.23641	7.08108	8.35042	9.58985	7.40296	7.58018
LOC_Os01g07550	0	0	0	0	0	0
LOC_Os01g07560	0	0	0.135982	0.161057	0	0
LOC_Os01g07570	0.087387	0	0	0	0.134212	0
LOC_Os01g07590	102.241	78.8583	32.1138	40.4396	62.7492	63.1123
LOC_Os01g07600	1.8824	3.06426	0.442481	0.509454	1.62342	1.85984
LOC_Os01g07610	6.14172	5.54227	3.18559	2.78108	4.24381	4.90757
LOC_Os01g07620	0.187699	0.383743	0.070567	0.294759	0	0.23227
LOC_Os01g07630	4.73921	3.67984	2.06542	1.97773	3.24487	3.68321
LOC_Os01g07640	0	0	0	0	0	0
LOC_Os01g07650	0	0	0	0	0	0
LOC_Os01g07660	0	0	0	0	0	0
LOC_Os01g07670	0	0	0	0	0	0
LOC_Os01g07680	0	0	0.251113	0.333033	0	0
LOC_Os01g07700	9.02815	9.41268	29.4406	28.1241	32.2142	31.111
LOC_Os01g07710	0	0	0	0.107746	0	0
LOC_Os01g07720	20.4265	21.9065	27.842	27.5706	28.4318	25.0216
LOC_Os01g07730	21.6596	19.4061	18.7904	27.7815	26.0947	25.9809
LOC_Os01g07740	6.16895	5.91954	11.3414	12.4942	6.52267	6.33745
LOC_Os01g07750	22.104	21.7051	29.2129	31.7668	15.7201	18.8327
LOC_Os01g07760	156.215	136.903	373.574	431.012	120.487	118.581
LOC_Os01g07770	1.53221	1.49956	1.82615	1.201	1.43543	2.23947
LOC_Os01g07780	12.9094	11.188	38.7198	29.965	19.3338	19.1573
LOC_Os01g07790	0	0	0.059658	0.020544	0	0.014255
LOC_Os01g07800	11.9749	11.6952	13.5616	11.0297	18.1779	17.9723
LOC_Os01g07810	25.8407	32.3431	32.244	32.9423	44.2743	42.7548
LOC_Os01g07820	0	0.005974	0.004453	0	0	0.00572
LOC_Os01g07830	0.008703	0	0.004434	0.004817	0.017667	0.017447
LOC_Os01g07840	0	0	0	0	0	0
LOC_Os01g07850	0	0	0	0	0	0
LOC_Os01g07860	0	0	0	0	0	0
LOC_Os01g07870	25.9619	21.7541	11.7658	12.3025	26.0498	23.5305
LOC_Os01g07880	12.2601	11.1037	19.9994	14.9121	21.3996	21.4758
LOC_Os01g07890	10.7367	17.5622	19.6731	23.7337	33.6249	31.5161
LOC_Os01g07900	2.715	1.7154	0.562236	0.095584	1.20538	1.65993
LOC_Os01g07910	16.6062	14.2679	9.35822	10.2362	17.195	16.284
LOC_Os01g07920	6.21401	6.82182	7.94328	8.95429	7.87836	8.08564
LOC_Os01g07930	0	0	0	0	0	0
LOC_Os01g07940	3.60094	2.54472	1.51079	0.976901	3.82102	3.96678
LOC_Os01g07950	35.5397	35.8892	77.7185	75.6934	40.7298	38.6232
LOC_Os01g07960	74.4333	80.0427	41.8479	37.1287	62.4972	69.9192
LOC_Os01g07970	325.434	337.095	88.0131	75.7947	83.3407	87.663
LOC_Os01g07980	0.97072	1.41859	1.36681	1.61793	1.73341	1.00302
LOC_Os01g07990	0	0	0.009449	0	0.009822	0
LOC_Os01g08000	5.41795	5.67112	1.91292	1.98308	4.20499	3.9389
LOC_Os01g08010	4.08405	5.62561	1.16168	1.77446	3.68592	4.89987
LOC_Os01g08020	3.383	3.43102	1.03366	0.750417	67.6972	69.8618
LOC_Os01g08050	0	0	0	0	0	0
LOC_Os01g08060	0	0	0	0	0	0
LOC_Os01g08070	0	0	0	0	0.013731	0
LOC_Os01g08090	13.1544	11.2758	12.3248	15.4626	10.5719	10.5655
LOC_Os01g08100	0.876802	1.01676	1.17932	1.10126	3.54735	2.63533
LOC_Os01g08110	2.3326	1.74196	9.68225	9.68291	4.31299	4.64494
LOC_Os01g08120	6.02933	4.67298	1.95736	1.74742	2.68531	3.64002
LOC_Os01g08130	0	0	0	0	0	0
LOC_Os01g08140	0	0	0.197558	0.158948	0.26966	0
LOC_Os01g08150	0	0	0	0	0	0
LOC_Os01g08160	4.32896	3.92018	2.66003	3.42517	4.85578	5.2049
LOC_Os01g08170	0	0	0	0	0.080266	0
LOC_Os01g08180	0	0	0	0	0	0
LOC_Os01g08190	0.389419	0.197034	0	0	0.13289	0.147821
LOC_Os01g08200	37.337	33.1391	45.7198	46.3098	38.6441	37.2577
LOC_Os01g08220	0.305942	0	6.49889	9.04815	0	0
LOC_Os01g08240	0	0	0	0	0	0
LOC_Os01g08250	0.026959	0	0	0.020126	0	0
LOC_Os01g08260	0.341664	0.318451	2.40196	3.32926	0.971532	0.796886
LOC_Os01g08270	84.4406	76.7855	82.532	80.1108	69.972	75.278
LOC_Os01g08280	12.1513	12.2834	15.0929	17.9893	25.4647	24.8127
LOC_Os01g08290	12.489	13.4491	16.565	16.8598	15.9397	12.0576
LOC_Os01g08300	11.4262	17.2244	9.21539	7.77077	27.691	29.8821
LOC_Os01g08310	1.39169	1.1593	0.486538	0.361	10.7749	8.41746
LOC_Os01g08320	9.70303	9.03704	21.8041	18.3719	36.0155	31.4811
LOC_Os01g08330	0	0	0	0	0	0
LOC_Os01g08340	6.49453	3.91373	5.39253	6.28584	4.67865	4.4769
LOC_Os01g08350	0.431892	0	0	0	0.666132	0
LOC_Os01g08360	0	0	0	0	0	0
LOC_Os01g08370	8.58378	9.28762	19.6216	24.6403	11.4024	13.0483
LOC_Os01g08380	0.119979	0.10162	0.412434	0.328365	0	0.038036
LOC_Os01g08390	0	0	0	0	0	0
LOC_Os01g08400	24.5559	24.6336	27.8891	31.624	21.7754	22.9885
LOC_Os01g08410	51.0677	50.2012	88.7937	109.919	42.8707	44.5853
LOC_Os01g08420	17.8757	17.0351	26.5925	28.9812	16.8904	15.9691
LOC_Os01g08430	20.1568	17.7935	32.9612	44.0294	22.8388	23.2412
LOC_Os01g08440	2.74162	2.18996	16.2826	13.2979	43.2208	48.2512
LOC_Os01g08450	51.0123	52.3602	51.5033	57.053	42.7747	41.0538
LOC_Os01g08460	4.9379	4.64561	11.7417	12.5256	61.8246	59.5118
LOC_Os01g08464	0.2912	0.140611	0	0	0.238548	0.483175
LOC_Os01g08470	0	0	0.60123	1.02697	0	0.106613
LOC_Os01g08480	0.103176	0.069032	0.017741	0.00964	0.045892	0.05564
LOC_Os01g08490	0	0	0	0	0	0
LOC_Os01g08500	1.49204	1.8475	0.937518	0.459559	1.35718	1.25986
LOC_Os01g08510	89.4333	89.2324	21.3938	21.6847	28.8919	29.9174
LOC_Os01g08520	0.449905	1.51132	1.81486	1.37861	0.613057	0.585132
LOC_Os01g08530	0.04876	0	0	0	0	0
LOC_Os01g08540	6.79088	7.15219	4.91245	4.78763	8.2471	7.26765
LOC_Os01g08550	4.56559	4.32332	4.24934	5.16214	3.25225	4.21891
LOC_Os01g08560	42.0162	38.43	108.018	115.531	38.7248	39.1265
LOC_Os01g08570	0	0	0	0	0	0
LOC_Os01g08580	22.1082	21.4776	17.4273	19.9807	18.6422	16.6018
LOC_Os01g08590	0	0	0	0	0	0
LOC_Os01g08600	4.67585	4.41077	2.56546	1.63639	3.91832	4.86731
LOC_Os01g08610	0	0	0	0	0	0
LOC_Os01g08620	0	0	0	0	0	0
LOC_Os01g08630	31.3086	38.9351	3.25332	1.9277	16.8292	16.0789
LOC_Os01g08640	0	0	0	0	0	0
LOC_Os01g08650	17.8549	19.3695	7.84155	8.74827	15.8858	15.2387
LOC_Os01g08660	59.8256	61.9895	48.927	55.2727	73.9229	79.7143
LOC_Os01g08670	0.841082	0.76628	0.570279	1.14395	3.8133	4.37915
LOC_Os01g08680	7.433	7.21615	32.9284	44.8085	10.5298	8.56502
LOC_Os01g08690	3.52614	2.94862	10.9186	13.5877	3.73167	4.64982
LOC_Os01g08700	901.75	841.894	1079.94	1127.74	656.538	670.334
LOC_Os01g08710	1.12124	0.861114	1.82913	1.20399	1.68333	1.3172
LOC_Os01g08720	0.006963	0.005178	0.005798	0.014554	0.022887	0.022024
LOC_Os01g08730	0	0	0	0	0.007247	0
LOC_Os01g08740	0	0	0	0	0	0
LOC_Os01g08750	14.9342	16.986	31.6691	39.6843	20.0823	20.3596
LOC_Os01g08760	8.96229	10.1001	10.7019	10.9085	10.076	9.41802
LOC_Os01g08770	16.0779	19.6658	5.59491	4.11684	12.9388	12.9657
LOC_Os01g08780	1.31467	1.24563	1.37671	1.29371	1.41788	1.26635
LOC_Os01g08790	0	0	0	0	0	0
LOC_Os01g08800	0	0	0	0	0	0
LOC_Os01g08810	2.19683	1.89291	6.40364	7.6272	1.32491	1.27423
LOC_Os01g08814	18.4561	17.6413	16.6694	17.3559	16.1366	15.1543
LOC_Os01g08820	0	0	0.035464	0	0	0
LOC_Os01g08830	43.7034	46.8188	44.8812	46.644	50.1052	48.6416
LOC_Os01g08840	6.32981	6.24745	0.222402	0.138764	5.00519	5.35827
LOC_Os01g08850	9.75274	10.6143	5.98821	6.65597	10.9584	11.9134
LOC_Os01g08860	15.2355	16.1817	276.638	147.078	14.2889	16.6991
LOC_Os01g08870	0	0.23088	0.27991	0.485673	0.240732	0.200524
LOC_Os01g08880	17.4267	15.7331	10.7946	9.37458	18.996	21.337
LOC_Os01g08890	38.9831	39.2227	57.5205	54.0406	37.5154	40.157
LOC_Os01g08930	84.6691	85.7432	27.3559	21.7442	43.7079	44.1984
LOC_Os01g08940	0	0	0.094618	0	0	0.156072
LOC_Os01g08950	2.90743	3.19572	2.6528	2.85182	2.5112	2.81237
LOC_Os01g08960	18.1677	19.1292	40.541	46.8088	21.7116	22.9598
LOC_Os01g08970	59.8374	60.8312	118.907	134.347	82.9548	81.7741
LOC_Os01g08980	0	0	0	0	0	0
LOC_Os01g08990	0	0	0	0	0	0.328845
LOC_Os01g09000	123.6	104.925	56.4272	59.9687	109.511	104.788
LOC_Os01g09010	32.824	31.9154	104.273	104.908	14.6604	13.4084
LOC_Os01g09020	22.2829	21.6241	57.3493	76.4624	20.6056	20.9313
LOC_Os01g09030	5.1419	4.81561	3.92831	3.56866	5.08396	4.32213
LOC_Os01g09050	0.073076	0.055774	0.089544	0.096094	0.104293	0.078283
LOC_Os01g09060	0.258255	0.385919	0.400009	0.205247	0.262961	0.256691
LOC_Os01g09080	0.497832	0.119369	0.188688	0	0	0.350676
LOC_Os01g09090	0	0	0.219334	0	0	0
LOC_Os01g09100	0.619073	0.370779	12.3194	10.852	1.36485	0.863391
LOC_Os01g09110	0	0	0	0	0	0
LOC_Os01g09120	17.417	21.4884	24.2086	22.108	35.1562	38.0332
LOC_Os01g09130	0	0	0.09456	0	0	0
LOC_Os01g09140	4.00441	1.70689	0.477553	0.25584	1.36371	1.14761
LOC_Os01g09150	22.0816	12.1179	1.18102	0.403089	11.8717	9.51824
LOC_Os01g09160	0	0	0	0	0	0
LOC_Os01g09170	0	0.014013	0	0	0.027475	0.025477
LOC_Os01g09180	0	0	0	0	0	0
LOC_Os01g09190	159.439	115.82	10.8532	5.10903	101.407	97.1812
LOC_Os01g09200	38.9392	35.3538	68.8338	78.6717	44.43	47.163
LOC_Os01g09206	0.760921	0.777869	1.17081	1.95334	0.692953	0.71541
LOC_Os01g09212	0.015502	0.039206	0.065984	0.052683	0	0.035237
LOC_Os01g09220	21.8362	15.1581	48.6834	32.8038	2.32111	2.47393
LOC_Os01g09230	0.795093	1.2362	1.22774	1.44245	1.25081	0.879849
LOC_Os01g09240	0	0	0	0	0	0
LOC_Os01g09246	33.4469	28.9899	46.8634	57.2939	35.832	35.0879
LOC_Os01g09252	20.8365	21.5037	22.5112	23.7903	22.7742	23.2819
LOC_Os01g09260	0	0	0	0	0	0
LOC_Os01g09270	0.672385	0.856164	2.25793	2.99949	0	0
LOC_Os01g09280	31.2915	35.0694	84.1496	94.1341	37.0996	40.5298
LOC_Os01g09290	0.090555	0.102537	0	0.129417	0.355098	0.555947
LOC_Os01g09300	33.5503	32.1108	122.701	167.104	35.8497	37.8853
LOC_Os01g09305	4.70574	9.49414	10.1701	9.80575	20.3143	20.0702
LOC_Os01g09310	1.69709	1.45333	3.61339	2.569	6.38931	5.75584
LOC_Os01g09320	17.0093	14.2133	84.3331	80.6761	77.8313	78.3405
LOC_Os01g09330	0	0	0	0	0	0
LOC_Os01g09340	0.26203	0.133282	0.338434	0.632883	0.294287	0.366336
LOC_Os01g09350	0	0	0	0	0	0
LOC_Os01g09360	0	0	0.623367	0	0	0
LOC_Os01g09370	48.2253	51.6276	18.1354	11.4056	40.047	41.5213
LOC_Os01g09384	7.32579	8.61402	1.53116	1.64008	5.32885	5.31414
LOC_Os01g09400	0.005587	0	0.034015	0.08685	0.040731	0.215284
LOC_Os01g09410	12.4421	13.268	8.65721	5.57883	12.1816	12.4966
LOC_Os01g09420	58.3135	52.7075	68.5075	70.3377	46.2552	46.1283
LOC_Os01g09430	166.134	183.857	146.448	139.249	127.546	139.252
LOC_Os01g09440	0	0	0	0	0	0
LOC_Os01g09450	5.02807	4.7044	15.1262	11.4641	7.06269	7.29946
LOC_Os01g09460	0.493876	0.82467	1.62982	5.65384	1.2042	0.741485
LOC_Os01g09470	0	0	0	0	0	0
LOC_Os01g09480	0	0	0	0	0	0
LOC_Os01g09490	0.015457	0.027066	0.109201	0.079586	0.02274	0.016383
LOC_Os01g09500	1.54065	1.96647	0.718534	0.579223	3.657	2.65175
LOC_Os01g09510	118.338	137.128	75.3093	55.8721	109.071	117.362
LOC_Os01g09520	0	0	0	0	0	0.008008
LOC_Os01g09530	0	0	0	0	0	0
LOC_Os01g09540	542.486	625.079	308.31	198.581	303.455	308.685
LOC_Os01g09550	6.29317	6.73817	12.8572	16.745	7.40766	8.22231
LOC_Os01g09560	58.9926	51.6895	61.8981	62.3582	63.7253	60.9441
LOC_Os01g09570	48.7659	44.5569	135.129	164.76	62.9285	62.6142
LOC_Os01g09580	0	0	0	0	0	0
LOC_Os01g09590	22.0354	15.3901	15.2316	11.5368	13.5434	15.4287
LOC_Os01g09600	0	0	0	0	0	0
LOC_Os01g09610	0	0	0	0	0	0
LOC_Os01g09620	14.6793	12.1745	4.49923	4.10048	7.87115	8.19543
LOC_Os01g09640	31.4355	26.3291	328.175	337.515	54.6182	52.4097
LOC_Os01g09650	0	0	0	0	0	0
LOC_Os01g09660	1.50428	1.32177	3.1404	2.83723	0.969261	0.845832
LOC_Os01g09665	0.64276	0.616134	1.77875	0.514046	0.585023	0.633368
LOC_Os01g09670	2.98018	1.69436	2.25435	3.11117	1.29225	1.20512
LOC_Os01g09680	0	0	0	0	0	0.003898
LOC_Os01g09690	0	0	0	0	0	0
LOC_Os01g09700	0	0	1.04127	0.61986	1.29725	1.2285
LOC_Os01g09710	0	0	0	0	0	0
LOC_Os01g09720	0	0	0	0	0	0.010485
LOC_Os01g09730	0	0	0	0.019852	0	0.03118
LOC_Os01g09740	8.47051	7.56348	9.46942	9.57478	8.43448	8.5212
LOC_Os01g09750	34.8104	33.892	7.65285	5.69588	17.5489	18.2034
LOC_Os01g09760	11.3468	8.07959	12.4091	12.4531	8.82474	8.82801
LOC_Os01g09770	8.70897	7.62804	14.3904	14.6418	13.9895	13.4563
LOC_Os01g09790	2.18127	1.57896	0.921047	0.936486	2.28772	2.27563
LOC_Os01g09800	28.3942	25.2445	10.8061	9.60039	22.4877	21.0596
LOC_Os01g09810	0	0	0	0.227643	0.466039	0
LOC_Os01g09830	4.66505	3.90741	9.1846	6.50789	14.4384	17.4923
LOC_Os01g09850	3.83516	3.36448	8.58053	9.31561	5.82176	6.48816
LOC_Os01g09860	0.399062	0.261115	1.0336	0.795725	0.443928	0.341048
LOC_Os01g09870	0.632493	0.548163	3.73569	1.49191	0.796907	1.10619
LOC_Os01g09880	0.165697	0.048217	0.679701	0.408472	0.044578	0.171264
LOC_Os01g09890	71.237	71.6792	52.3504	51.1435	65.7674	66.9822
LOC_Os01g09900	0	0	0	0	0	0
LOC_Os01g09930	3.33846	2.24596	0	0	0.640612	0.296901
LOC_Os01g09940	0	0	0	0	0	0
LOC_Os01g09950	0	0	0	0	0	0
LOC_Os01g09960	0	0	0	0	0	0.021791
LOC_Os01g09970	0	0	0	0	0	0
LOC_Os01g09980	0	0	0	0	0	0
LOC_Os01g09990	1.27165	0.958089	1.64112	1.76328	0.867516	0.770173
LOC_Os01g10000	0	0	0	0	0	0
LOC_Os01g10010	10.3037	10.3361	11.067	10.1126	8.60594	8.91537
LOC_Os01g10020	7.16966	6.38641	7.14413	6.62596	7.9755	10.4634
LOC_Os01g10030	0.121272	0.053296	0.09932	0.084426	0.279558	0.15009
LOC_Os01g10040	7.63988	7.68362	39.986	44.608	10.4165	10.2144
LOC_Os01g10050	26.6111	24.9076	24.2184	23.7512	27.4487	27.3681
LOC_Os01g10060	0.627251	0.158317	0	0	0.234561	0
LOC_Os01g10070	25.3368	22.0561	28.9683	22.6728	21.3288	19.7103
LOC_Os01g10080	31.3914	40.1678	44.4223	45.034	27.4433	27.7098
LOC_Os01g10090	2.9115	2.28172	0.193643	0.41483	0.919379	0.924346
LOC_Os01g10100	10.6752	8.11271	4.17767	5.54891	14.7527	12.6729
LOC_Os01g10110	0.942344	0.332797	0.311536	0.367804	3.83144	4.21722
LOC_Os01g10120	0	0	0	0	0	0
LOC_Os01g10130	1.25619	1.89092	5.1968	7.1872	3.67043	2.96776
LOC_Os01g10140	4.77492	3.51213	5.69147	5.14758	4.36113	4.67414
LOC_Os01g10150	96.0991	86.36	87.3934	88.101	89.4051	88.947
LOC_Os01g10160	0	0	0	0	0	0
LOC_Os01g10170	0	0	0	0	0	0
LOC_Os01g10180	0	0	0.245265	1.01355	0	0.074122
LOC_Os01g10195	0.238917	0.204099	0.170621	0	0.270356	0.434343
LOC_Os01g10200	0	0	0	0	0	0
LOC_Os01g10210	7.62109	9.85614	25.7359	20.5598	121.716	131.513
LOC_Os01g10230	0.27123	0.202107	0.282247	0.224937	0.185261	0.07717
LOC_Os01g10240	0	0	0	0	0	0
LOC_Os01g10250	7.07046	6.18544	64.5371	85.1847	16.3824	24.6865
LOC_Os01g10260	2.02663	1.13602	2.54528	1.60181	1.1732	1.11344
LOC_Os01g10270	0	0	0	0.139791	0	0
LOC_Os01g10280	58.7585	54.926	12.7115	10.5296	43.0262	42.9636
LOC_Os01g10290	37.6462	41.3971	77.2734	94.5126	38.9444	40.3439
LOC_Os01g10300	7.08918	5.67547	7.23323	7.01822	8.9223	9.71972
LOC_Os01g10310	0.03666	0.126839	0.201899	0.058427	0	0.058653
LOC_Os01g10320	0.711321	0.552864	32.3549	35.7645	3.41281	2.80826
LOC_Os01g10340	8.33488	9.01274	7.64758	7.4845	8.46225	8.88424
LOC_Os01g10350	30.3692	30.187	20.9447	16.7681	21.6	22.6478
LOC_Os01g10370	0	0	1.15673	0.076381	0.094536	0
LOC_Os01g10380	0	0.004916	0	0.006103	0.012158	0.023395
LOC_Os01g10390	0.008473	0	0	0	0	0
LOC_Os01g10400	13063.3	15174.7	12581.8	9837.17	21429	21787.2
LOC_Os01g10410	0	0	0	0	0	0
LOC_Os01g10420	0	0	0	0	0	0
LOC_Os01g10430	19.8048	18.4372	14.4582	13.502	21.2054	19.245
LOC_Os01g10440	4.28916	5.05618	4.99182	6.00681	2.4903	1.89682
LOC_Os01g10450	55.2607	47.6742	9.93166	9.85949	66.0725	66.2297
LOC_Os01g10460	0	0.14162	0	0	0.123271	0
LOC_Os01g10470	0.123309	0	0	0	0.083622	0.062567
LOC_Os01g10480	0	0	0	0	0	0
LOC_Os01g10490	0	0	0	0	0	0
LOC_Os01g10504	0.304425	0	0.254041	0.181844	0.576751	0.298208
LOC_Os01g10520	1.06671	1.14109	1.78342	2.82196	1.25596	1.16841
LOC_Os01g10530	20.751	17.8936	35.9985	36.6679	22.3374	21.9247
LOC_Os01g10550	0	0	0	0	0	0
LOC_Os01g10560	0	0	0	0	0	0
LOC_Os01g10580	77.0003	75.9833	23.596	21.2836	48.387	54.0975
LOC_Os01g10590	3.70995	4.07807	0.9434	0.501054	1.37068	1.89459
LOC_Os01g10600	1.73316	1.38371	2.72468	2.61559	1.6366	1.93327
LOC_Os01g10610	25.7959	34.1734	36.7147	42.5549	27.0638	25.9897
LOC_Os01g10630	5.33936	5.03781	2.58953	2.21202	4.44186	5.27161
LOC_Os01g10640	11.264	9.0241	1.39489	1.3676	6.64194	6.39123
LOC_Os01g10650	0	0	0	0	0	0
LOC_Os01g10660	0	0	0	0	0	0
LOC_Os01g10670	0	0	0	0.005299	0	0
LOC_Os01g10680	8.33776	7.38575	24.3025	26.3082	14.6017	15.6788
LOC_Os01g10690	10.3165	10.4205	9.71242	12.8031	7.35664	7.72305
LOC_Os01g10700	0.212227	0	0	0	0.231538	0
LOC_Os01g10710	0.08443	0	0	0	0.042766	0.042258
LOC_Os01g10720	0	0	0	0	0	0
LOC_Os01g10740	0	0	0	0	0	0
LOC_Os01g10750	0	0	0	0	0	0
LOC_Os01g10760	0	0	0.330951	0	0	0
LOC_Os01g10770	0	0	0	0	0	0
LOC_Os01g10780	0	0	0	0.080263	0	0
LOC_Os01g10790	15.7972	17.2702	12.2377	10.9077	15.0396	17.0574
LOC_Os01g10800	24.1025	23.6325	6.78335	4.8623	9.54857	11.0141
LOC_Os01g10810	5.83832	6.45846	0.381913	0	6.19508	6.9083
LOC_Os01g10820	166.015	161.109	93.2734	84.8834	139.272	147.399
LOC_Os01g10830	5.72966	4.01609	8.26802	6.64015	5.43199	7.0176
LOC_Os01g10840	41.8674	42.4421	28.6698	29.7222	38.1552	38.2803
LOC_Os01g10850	0	0	0	0	0	0
LOC_Os01g10860	21.1064	21.6986	14.723	13.0096	19.9551	20.2593
LOC_Os01g10870	0	0	0.154792	0.10635	0	0
LOC_Os01g10880	11.2656	10.8567	9.29985	5.3361	26.1434	18.993
LOC_Os01g10890	1.64777	2.72182	35.8025	26.9013	38.5459	38.2872
LOC_Os01g10900	0.181725	0.221896	0.474222	0.599459	1.15162	1.05055
LOC_Os01g10910	0.054357	0.15029	0.116689	0.118835	0.087842	0.22476
LOC_Os01g10920	0.323591	0.348966	0.080212	0	0.115984	0.295482
LOC_Os01g10930	0.721626	0.584316	0.771367	0.325365	0.599987	0.310551
LOC_Os01g10940	0	0	0	0	0	0.021406
LOC_Os01g10950	1.15132	1.28006	2.13537	4.36117	1.63405	1.88936
LOC_Os01g10960	0	0	0	0.079048	0	0.036418
LOC_Os01g10970	0	0	0	0	0	0
LOC_Os01g10980	0	0	0	0	0	0.147902
LOC_Os01g10990	0.267953	0	0.691034	0.68668	0.171752	0
LOC_Os01g11000	0	0	0	0	0	0
LOC_Os01g11010	0.000644	0.032446	0	0	0	0.033153
LOC_Os01g11020	11.6996	8.51229	1.60624	1.02729	3.21236	2.71753
LOC_Os01g11040	16.3676	12.6319	17.6357	19.0044	17.7102	16.7909
LOC_Os01g11054	196.578	184.433	47.044	38.5474	111.803	117.34
LOC_Os01g11070	30.8823	33.5925	25.9523	26.3283	34.3533	35.2311
LOC_Os01g11080	0	0	0.118565	0	0.066485	0
LOC_Os01g11110	18.1432	19.7499	25.3853	24.2768	18.4685	20.9414
LOC_Os01g11120	23.2807	21.7714	16.7554	14.4722	27.3376	28.5163
LOC_Os01g11130	1.49012	1.25892	0.348945	0.403888	1.50693	2.10101
LOC_Os01g11140	0	0	0	0	0	0
LOC_Os01g11150	0	0	0.606073	0.717541	0	0
LOC_Os01g11160	192.31	142.963	6.94303	4.42757	228.952	227.22
LOC_Os01g11170	0	0	0	0	0	0
LOC_Os01g11190	0	0	0	0	0	0
LOC_Os01g11200	0.223005	0	0	0	0.121846	0.130704
LOC_Os01g11210	0	0	0	0	0	0
LOC_Os01g11220	0	0	0	0.116692	0.270593	0.452288
LOC_Os01g11230	118.163	114.374	79.5278	65.1168	152.648	173.401
LOC_Os01g11240	98.24	100.84	257.251	225.474	194.317	189.474
LOC_Os01g11250	5.72129	6.01578	7.69255	7.60171	8.00472	8.26054
LOC_Os01g11260	2.33839	1.62293	1.61187	2.11104	0.947845	1.03807
LOC_Os01g11270	0	0	0	0	0	0
LOC_Os01g11280	0	0	0	0	0	0
LOC_Os01g11300	0	0	0	0	0	0
LOC_Os01g11310	0	0	0	0	0	0
LOC_Os01g11320	0	0	0	0	0	0
LOC_Os01g11330	0	0	0	0	0	0
LOC_Os01g11340	4.86698	3.98547	4.48481	3.30927	5.33636	5.01944
LOC_Os01g11350	0	0	0.085323	0.074781	0	0
LOC_Os01g11360	0	0	0	0	0	0
LOC_Os01g11370	23.8373	20.659	17.9324	16.8817	32.5236	30.8971
LOC_Os01g11390	0	0	0	0	0	0
LOC_Os01g11400	0	0	0	0	0	0
LOC_Os01g11414	35.4847	26.6557	44.7204	48.6311	20.022	20.1464
LOC_Os01g11430	0	0	0	0	0	0
LOC_Os01g11450	0.006609	0.046234	0	0.010167	0.031071	0
LOC_Os01g11460	0.191394	0.212999	0.379963	0.465109	0.40014	0.90336
LOC_Os01g11470	0	0	0	0.172161	0.086444	0.274183
LOC_Os01g11480	0	0	0	0	0	0
LOC_Os01g11490	0.001801	0	0	0	0	0
LOC_Os01g11500	0	0	0	0	0	0
LOC_Os01g11510	0.001256	0	0	0	0	0
LOC_Os01g11520	15.9582	13.3633	5.04794	4.033	9.44585	10.7107
LOC_Os01g11550	0	0	0.579538	0.438949	0.078691	0.131874
LOC_Os01g11570	56.5587	60.7911	47.4644	36.2421	57.2354	57.5552
LOC_Os01g11580	28.4458	30.7833	34.0033	32.9166	33.0601	32.6444
LOC_Os01g11590	57.0664	57.35	28.3784	27.2968	52.1219	47.8764
LOC_Os01g11600	22.8692	16.9887	657.878	673.367	41.1102	46.6181
LOC_Os01g11620	0.163186	0	0.686682	0.392503	0.787619	0.415062
LOC_Os01g11640	0	0	0	0	0	0
LOC_Os01g11650	36.377	31.5044	67.7114	58.5023	84.4197	82.5848
LOC_Os01g11660	0.50658	1.11189	0.656667	0.703069	2.34165	2.27261
LOC_Os01g11670	4.8508	5.51928	0.170698	0.28467	6.6382	6.74845
LOC_Os01g11680	0	0	0	0	0	0
LOC_Os01g11690	0	0.272961	0.246312	0	0.485472	0.431381
LOC_Os01g11700	0	0	0	0	0	0
LOC_Os01g11704	0	0	0	0	0	0
LOC_Os01g11710	0	0	0	0	0	0
LOC_Os01g11720	0	0	0	0	0	0
LOC_Os01g11730	0	0	0	0	0	0
LOC_Os01g11740	0	0	0	0	0	0
LOC_Os01g11750	0	0	0	0	0	0
LOC_Os01g11760	0	0	0	0	0	0
LOC_Os01g11770	0	0	0	0	0	0
LOC_Os01g11780	0	0	0	0	0	0
LOC_Os01g11790	0	0	0	0	0	0
LOC_Os01g11800	0	0	0	0	0	0
LOC_Os01g11810	0.751559	0.70402	2.47417	2.4971	1.25627	0.953783
LOC_Os01g11820	0	0	0	0	0	0
LOC_Os01g11830	0	0	0	0	0	0
LOC_Os01g11840	0	0	0	0	0	0
LOC_Os01g11850	0	0	0	0	0	0
LOC_Os01g11860	2.4439	2.92118	0.127384	0	2.90388	2.03944
LOC_Os01g11870	0	0	0	0	0	0
LOC_Os01g11880	16.7849	17.1558	9.72449	9.87293	14.7421	14.163
LOC_Os01g11900	30.2536	26.9942	41.1916	50.3692	31.9834	32.6114
LOC_Os01g11910	15.4458	12.9531	47.3073	49.6438	11.5738	12.2585
LOC_Os01g11920	0.838089	0.752548	1.04835	1.2867	0.342183	0.38023
LOC_Os01g11940	7.70425	6.14623	8.7893	5.28838	8.22369	7.84156
LOC_Os01g11946	50.6797	51.669	58.5929	67.026	53.8583	57.9125
LOC_Os01g11952	20.0953	17.8197	10.9965	14.465	15.1238	14.6673
LOC_Os01g11960	20.3598	18.609	22.4006	18.829	21.9811	20.3739
LOC_Os01g11970	16.8318	17.2219	6.31237	5.48489	8.3957	10.4991
LOC_Os01g11980	7.50466	6.20329	6.78937	6.07526	6.42406	9.84291
LOC_Os01g11990	0.573166	0.50453	1.17237	0.727154	0.517504	0.782321
LOC_Os01g12000	0	0.05449	0.608191	0.495891	0.169237	0.234951
LOC_Os01g12010	0	0	0	0	0	0
LOC_Os01g12020	0	0	0	0	0	0
LOC_Os01g12030	0	0	0	0	0	0
LOC_Os01g12040	0.011228	0	0.03607	0.016515	0.016696	0.026612
LOC_Os01g12060	7.92955	6.91922	8.01793	6.31366	7.01117	7.93965
LOC_Os01g12070	0	0	0	0	0	0
LOC_Os01g12080	24.8283	23.6337	63.8602	61.7975	253.541	250.935
LOC_Os01g12090	51.3343	46.023	32.7418	29.6922	53.8555	47.5042
LOC_Os01g12100	126.129	121.311	101.971	82.8166	203.241	220.252
LOC_Os01g12110	0	0	0	0	0	0
LOC_Os01g12120	0	0	0	0	0	0
LOC_Os01g12130	3.89098	3.58846	3.40444	2.13472	5.24995	6.15369
LOC_Os01g12140	0	0	0	0	0.212944	0
LOC_Os01g12150	0	0	0	0	0	0
LOC_Os01g12160	38.2144	31.056	4.73942	4.21211	20.6998	19.9794
LOC_Os01g12170	0	0	0	0	0	0
LOC_Os01g12180	9.10587	7.77202	4.1203	2.68288	10.0455	8.42925
LOC_Os01g12190	11.2187	17.537	11.149	10.7219	72.9345	67.1834
LOC_Os01g12200	165.576	193.717	117.225	139.269	119.52	125.426
LOC_Os01g12210	9.20696	8.2654	5.5326	6.45158	22.0359	20.7223
LOC_Os01g12220	86.8027	75.8459	11.2773	8.88774	32.7711	28.1779
LOC_Os01g12230	26.7925	28.309	6.30813	6.04217	12.7647	10.2376
LOC_Os01g12240	0.145444	0.100185	0	0	0.493086	0.524481
LOC_Os01g12250	0	0	0.346009	0	0	0
LOC_Os01g12260	3.37374	3.82097	10.246	12.1434	4.17185	4.9959
LOC_Os01g12270	1134.72	1216.14	986.832	762.127	766.108	782.041
LOC_Os01g12280	13.428	13.3627	28.9908	35.9708	15.3682	14.4798
LOC_Os01g12290	5.53868	5.31751	2.23461	2.60354	3.74485	3.45654
LOC_Os01g12304	2.2439	2.11844	3.15592	2.96141	5.21205	4.29921
LOC_Os01g12310	0	0	0	0	0	0
LOC_Os01g12320	13.1849	16.2896	16.0351	17.814	37.7388	35.4881
LOC_Os01g12330	0	0	0	0	0	0
LOC_Os01g12340	13.6562	13.8713	16.6032	16.1181	22.658	21.4833
LOC_Os01g12350	0.059686	0.060132	0.139255	0.05997	0.089569	0.33692
LOC_Os01g12360	0.441718	0.338758	0.606902	0.344723	0.495121	0.43031
LOC_Os01g12374	3.75186	3.1354	5.38278	4.05354	6.19839	4.73393
LOC_Os01g12381	3.12792	4.51283	4.4715	3.47173	5.07042	6.28826
LOC_Os01g12390	11.3484	8.45332	4.61138	3.64928	10.9681	12.0259
LOC_Os01g12400	27.7553	26.2695	10.2978	10.8286	18.3451	19.7843
LOC_Os01g12410	0.118761	0.269949	0.956461	0.835638	0.252963	0.227069
LOC_Os01g12420	0.11561	0.051482	0.236385	0.273182	0	0
LOC_Os01g12430	0.20847	0.206578	17.4382	25.8952	0.146465	0.347109
LOC_Os01g12440	1.88009	1.82544	0.714247	1.06124	1.22418	1.26211
LOC_Os01g12460	0.249223	0	1.09949	0.309099	0.057026	0.114771
LOC_Os01g12464	3.28146	2.78124	2.02264	3.65477	1.843	2.63258
LOC_Os01g12470	10.1726	9.27369	28.5736	31.1094	10.6684	10.2682
LOC_Os01g12480	28.0581	37.6304	23.737	21.4649	37.2539	31.8522
LOC_Os01g12490	2.96731	2.89526	2.45393	1.61907	3.33922	3.28211
LOC_Os01g12500	0	0	0	0	0	0
LOC_Os01g12510	0	0	0	0	0	0
LOC_Os01g12520	6.68415	4.38289	81.3937	94.2764	3.23253	3.30848
LOC_Os01g12530	48.7815	46.6438	60.8271	69.317	68.1608	59.9487
LOC_Os01g12540	19.2271	19.9168	13.0874	13.3119	20.009	16.2457
LOC_Os01g12550	23.9331	24.5146	17.5461	18.8651	19.1737	18.8738
LOC_Os01g12560	6.40933	6.6659	4.71134	3.48559	6.95915	7.68038
LOC_Os01g12570	0	0	0	0	0	0
LOC_Os01g12580	0.31969	0.01476	37.1673	52.5383	0.209164	0.161252
LOC_Os01g12590	0.016759	0.038052	0.018875	0.004684	0.007331	0.00625
LOC_Os01g12600	0.461222	0.187524	0.111841	0.107575	0.337413	0.210274
LOC_Os01g12610	0	0.214337	0	0	0	0.125681
LOC_Os01g12630	0	0	0	0	0	0.004156
LOC_Os01g12640	0	0	0	0	0	0
LOC_Os01g12650	5.51504	6.09224	4.46685	4.45294	4.18385	4.77544
LOC_Os01g12660	0.179211	0.125501	7.21852	8.67102	0.21095	0.326807
LOC_Os01g12670	12.606	14.8437	15.8347	15.2133	13.9116	14.4348
LOC_Os01g12680	0.086727	0	1.35006	1.25246	3.77446	3.87943
LOC_Os01g12690	0	0	0	0	0	0
LOC_Os01g12700	0	0	0	0	0	0
LOC_Os01g12710	602.559	629.726	1185.34	1347.32	243.475	264.901
LOC_Os01g12720	25.2152	20.5426	35.1098	31.8141	28.1822	27.8068
LOC_Os01g12730	35.5729	31.9481	66.8849	78.3238	66.3003	61.6849
LOC_Os01g12740	21.675	20.0733	17.2809	12.2124	76.4928	79.9325
LOC_Os01g12750	29.2559	26.7833	15.6318	13.819	49.5769	52.2148
LOC_Os01g12760	1.78394	2.68355	55.4986	63.9714	13.525	13.2005
LOC_Os01g12770	44.2836	40.6985	7.28561	7.9371	22.4386	22.102
LOC_Os01g12780	0	0	0	0	0	0
LOC_Os01g12790	0.231087	0.119244	0.079059	0	0.533775	0.457394
LOC_Os01g12800	20.3866	19.7715	21.8794	21.288	24.8564	23.2792
LOC_Os01g12810	13.0305	12.9686	21.4413	24.352	22.4963	23.9542
LOC_Os01g12820	0.320682	0.661062	16.4445	27.4982	0.431678	0.37095
LOC_Os01g12830	46.8825	44.696	33.8101	32.665	54.6011	56.6704
LOC_Os01g12840	10.533	9.86433	7.01474	7.26958	13.7574	14.3526
LOC_Os01g12850	0	0	0	0	0	0
LOC_Os01g12860	1.18662	0.731246	0.666812	1.00761	0.942143	1.18698
LOC_Os01g12870	30.7269	33.5885	34.6893	30.0715	31.8187	30.5516
LOC_Os01g12880	69.2679	65.2656	78.8833	96.9116	58.7726	59.7188
LOC_Os01g12890	2.40698	2.20588	4.95147	5.57741	3.55806	3.19646
LOC_Os01g12900	3.39264	4.09176	2.98103	2.45727	3.07844	2.87751
LOC_Os01g12910	9.55357	10.6688	14.6294	6.04423	13.5185	10.9685
LOC_Os01g12920	58.729	57.9036	39.6801	26.8179	39.2111	38.6395
LOC_Os01g12930	0	0	0	0	0	0
LOC_Os01g12940	0	0	0	0	0	0
LOC_Os01g12950	5.02393	4.74931	2.01581	2.06499	2.84277	3.71256
LOC_Os01g12990	0	0	0	0	0.040799	0
LOC_Os01g13000	6.65111	4.43893	7.61212	8.6306	7.98547	6.86609
LOC_Os01g13010	0	0	0	0	0	0
LOC_Os01g13020	0	0	0	0	0	0
LOC_Os01g13024	0.371772	0.224026	1.09227	1.53011	0.073309	0.116365
LOC_Os01g13030	36.5926	38.7752	19.5202	14.7997	27.3284	26.8896
LOC_Os01g13040	0	0	0	0	0	0
LOC_Os01g13050	0	0	0	0	0	0
LOC_Os01g13060	20.0622	18.6659	24.1624	22.492	32.9807	29.8637
LOC_Os01g13070	0	0.543926	0.808131	0.610999	0	0.417748
LOC_Os01g13080	73.0664	75.8462	40.454	37.0937	64.5443	62.3753
LOC_Os01g13090	20.2875	21.4175	14.7944	16.1989	20.6795	19.5623
LOC_Os01g13100	39.0189	35.2066	20.4219	18.2129	39.4241	37.1417
LOC_Os01g13120	11.141	12.8463	0.436849	0.488466	18.1168	19.5981
LOC_Os01g13130	0.671398	0.782979	0.371908	0.342481	1.10361	0.839815
LOC_Os01g13140	0	0	0	0	0	0
LOC_Os01g13150	37.4833	41.0382	19.5366	17.7888	31.835	31.8882
LOC_Os01g13160	24.6531	20.1427	32.0234	33.3708	25.6467	25.6193
LOC_Os01g13170	32.9711	32.1098	53.055	52.9498	55.8091	53.2516
LOC_Os01g13180	0	0.206873	0.049956	0	0.055078	0
LOC_Os01g13190	99.89	98.4027	47.1238	39.4275	72.6337	73.1862
LOC_Os01g13200	48.1837	51.9956	70.2395	75.5612	61.9119	61.4972
LOC_Os01g13210	516.574	519.477	616.975	670.579	343.017	362.449
LOC_Os01g13229	0.170887	0.322787	0.49625	0.60108	0.263065	0.199522
LOC_Os01g13250	3.0195	2.2424	2.40099	2.39834	2.41946	3.39204
LOC_Os01g13260	1.34729	1.4463	2.69396	2.55085	1.21162	1.63975
LOC_Os01g13270	0.21792	0.126669	0.178551	0	0	0
LOC_Os01g13280	3.62969	3.81852	31.5532	38.2767	4.77311	3.79698
LOC_Os01g13285	0.920879	0.821899	0	0.713381	1.898	1.42691
LOC_Os01g13300	13.3819	15.1999	5.67415	4.26618	11.9521	12.098
LOC_Os01g13310	0	0	0	0	0	0
LOC_Os01g13320	3.55899	3.56297	0.817055	0.463142	3.45368	4.6668
LOC_Os01g13330	0	0	0	0	0.475419	0
LOC_Os01g13340	0.272605	0.523317	0.111411	0	0.450305	0.435512
LOC_Os01g13350	5.88426	6.88062	5.24558	5.01827	6.26055	6.89481
LOC_Os01g13360	0	0	0	0	0	0
LOC_Os01g13370	28.2215	25.5776	19.1244	21.5369	24.8753	24.1489
LOC_Os01g13380	0	0	0	0	0	0
LOC_Os01g13390	2.28435	3.50376	24.5526	18.2109	57.345	58.606
LOC_Os01g13404	4.75351	6.25167	10.6708	13.647	8.23959	9.19989
LOC_Os01g13420	27.1847	25.5604	37.5087	40.2387	27.4547	30.5098
LOC_Os01g13430	14.7727	13.4724	9.26736	9.05004	13.0169	13.8219
LOC_Os01g13440	0	0	0	0	0	0
LOC_Os01g13450	0	0	0.882383	0.814467	0.208729	0
LOC_Os01g13460	25.9242	26.8764	53.839	61.137	28.6806	27.9985
LOC_Os01g13470	26.2392	24.8667	35.7573	38.34	29.3744	27.862
LOC_Os01g13480	18.3035	15.1101	119.06	104.646	194.961	198.254
LOC_Os01g13490	1.08216	1.59385	3.86271	3.87973	2.83033	3.43504
LOC_Os01g13500	0	0	0	0	0	0
LOC_Os01g13510	0	0	0	0	0	0
LOC_Os01g13520	10.8496	9.01029	4.5894	5.80868	6.70278	7.534
LOC_Os01g13530	0.800093	1.12671	0.307656	0.084217	0.744452	0.751969
LOC_Os01g13540	28.2848	21.2008	89.9108	85.5831	95.3918	96.3703
LOC_Os01g13550	18.9029	17.7829	23.8089	25.8816	23.5153	24.889
LOC_Os01g13560	0	0	0.211218	0.252013	0	0
LOC_Os01g13570	307.342	320.872	76.3229	51.4403	222.558	220.245
LOC_Os01g13590	0	0	0	0	0.19988	0
LOC_Os01g13600	0	0	0	0	0	0
LOC_Os01g13610	0.471068	0.305581	0.30184	0	0.345326	0.278721
LOC_Os01g13620	0	0	0	0	0	0
LOC_Os01g13630	0	0.280805	0.270773	0	0	0
LOC_Os01g13640	0	0	0	0	0	0
LOC_Os01g13650	0	0.267013	0	0	0	0
LOC_Os01g13660	26.3921	27.4144	8.84027	7.82631	21.1225	18.3355
LOC_Os01g13670	0	0.177591	0	0	0	0.194121
LOC_Os01g13680	0	0	0.231723	0	0	0.068751
LOC_Os01g13690	9.22926	8.28581	36.6032	37.5701	64.3313	62.2775
LOC_Os01g13700	45.9283	49.051	40.2996	32.4058	58.0618	56.6269
LOC_Os01g13710	0	0	0.269394	0.111478	0	0
LOC_Os01g13720	8.78729	12.1721	5.08961	6.29312	10.0485	7.87294
LOC_Os01g13730	29.3378	26.688	29.2353	28.5216	38.9803	35.5177
LOC_Os01g13740	48.0994	50.0778	96.9966	104.536	112.167	118.616
LOC_Os01g13760	9.2359	9.99306	21.5497	19.2268	12.8332	12.1096
LOC_Os01g13770	661.424	654.394	108.172	92.3144	581.744	561.812
LOC_Os01g13780	9.94618	9.25986	0.33525	0.394528	8.39523	8.03951
LOC_Os01g13800	65.9677	58.208	23.8996	18.3489	73.6119	71.3668
LOC_Os01g13810	0	0	0	0	0	0
LOC_Os01g13820	0	0	0	0	0	0
LOC_Os01g13830	0	0	0	0	0	0
LOC_Os01g13840	0	0	0	0	0	0
LOC_Os01g13850	0	0	0	0	0	0
LOC_Os01g13860	0	0	0	0	0	0
LOC_Os01g13870	0	0	0.002649	0	0	0
LOC_Os01g13880	0	0	0	0	0	0
LOC_Os01g13890	0	0	0	0	0	0
LOC_Os01g13900	0	0	0	0	0	0
LOC_Os01g13910	0	0	0	0	0	0
LOC_Os01g13920	0	0	0	0	0	0
LOC_Os01g13930	1.57605	1.98743	5.99145	6.32919	5.08495	4.13798
LOC_Os01g13940	6.3118	8.17654	5.35371	4.96986	8.7543	7.37941
LOC_Os01g13950	0.414024	0.096228	0.151366	0.366529	0.428323	0.102539
LOC_Os01g13960	0	0	0	0	0	0
LOC_Os01g13970	0	0	0	0	0	0
LOC_Os01g13980	0	0	0	0	0	0
LOC_Os01g13990	0	0	0	0	0	0
LOC_Os01g14000	0	0	0	0	0	0
LOC_Os01g14010	0	0	0	0	0.031673	0
LOC_Os01g14020	6.88813	7.75922	3.44669	4.28265	9.45791	6.58771
LOC_Os01g14030	0.004136	0	0	0.14221	0	0
LOC_Os01g14040	12.6722	16.6511	11.1732	10.3963	16.9615	17.9653
LOC_Os01g14050	29.6621	28.9105	112.322	106.811	28.3496	28.8635
LOC_Os01g14060	0.549422	0.585598	0.454579	0.206141	0.218631	0
LOC_Os01g14070	23.3356	24.3575	45.0894	43.2184	22.6621	25.3893
LOC_Os01g14080	3.34429	3.24726	4.19338	8.48488	2.33018	2.07703
LOC_Os01g14090	4.62645	5.5095	3.2079	3.66174	2.35217	2.35272
LOC_Os01g14100	9.07977	7.60916	30.8889	38.5882	12.0224	11.425
LOC_Os01g14110	6.90592	6.65877	14.7526	14.8314	6.79052	6.67478
LOC_Os01g14120	0	0.393064	0	0	0	0
LOC_Os01g14130	0.42719	0.174051	0.242432	0.153588	0.070286	0
LOC_Os01g14140	0.267095	0.44683	0.358168	0	0	0
LOC_Os01g14160	0	0	0	0	0	0
LOC_Os01g14170	0	0	0	0	0	0
LOC_Os01g14180	0	0	0	0	0	0
LOC_Os01g14190	0	0	0	0	0	0
LOC_Os01g14200	0	0	0	0	0	0
LOC_Os01g14210	0	0	0	0	0	0
LOC_Os01g14220	0	0	0	0	0	0
LOC_Os01g14230	0	0	0.491138	0.655925	0	0
LOC_Os01g14240	0	0	0	0	0	0
LOC_Os01g14250	0	0	0	0	0	0
LOC_Os01g14260	0	0	0	0	0	0
LOC_Os01g14270	0	0	0	0	0	0
LOC_Os01g14280	0	0	0	0	0	0
LOC_Os01g14290	0	0	0	0	0	0
LOC_Os01g14300	0	0	0	0	0	0
LOC_Os01g14310	0	0	0	0	0	0
LOC_Os01g14320	0	0	0	0	0	0
LOC_Os01g14330	0	0	0	0	0	0
LOC_Os01g14340	0	0	0	0	0	0
LOC_Os01g14360	0	0	0	0	0	0
LOC_Os01g14370	24.3901	21.0632	32.8108	36.4044	28.9306	26.922
LOC_Os01g14380	0	0	0	0	0	0
LOC_Os01g14390	0	0	0	0	0	0
LOC_Os01g14400	0	0	0	0	0	0
LOC_Os01g14410	14.8716	14.4536	52.4271	71.6254	26.8799	27.1477
LOC_Os01g14420	5.68549	5.48109	12.258	13.0891	4.32428	3.30251
LOC_Os01g14430	0.909282	0.344207	0.578293	0.079984	0.154457	0.490756
LOC_Os01g14440	93.1673	91.3263	134.633	164.489	53.3993	55.1783
LOC_Os01g14450	0	0	0	0	0	0
LOC_Os01g14460	0	0	0	0	0	0
LOC_Os01g14470	0	0	0	0	0	0
LOC_Os01g14490	0	0	0	0	0	0
LOC_Os01g14510	9.06915	9.1868	19.2192	17.1408	11.2271	14.386
LOC_Os01g14514	55.7185	50.3458	39.022	25.8921	25.1894	26.9846
LOC_Os01g14520	0	0	0	0	0.29663	0.207108
LOC_Os01g14530	0	0	0.191612	0	0	0
LOC_Os01g14540	0	0.001844	0	0	0	0
LOC_Os01g14550	0	0.154519	0	0	0	0.233337
LOC_Os01g14570	0	0	0	0	0	0
LOC_Os01g14580	21.0076	19.1701	31.6229	33.6814	26.821	27.1919
LOC_Os01g14590	27.9534	30.855	26.0888	20.9016	10.4716	11.512
LOC_Os01g14610	15.3746	16.4496	12.8564	11.0635	20.6473	17.9907
LOC_Os01g14620	0	0	0	0	0	0
LOC_Os01g14630	2.15749	3.40691	0.2783	0.35574	0.576119	0.661427
LOC_Os01g14640	4.28274	2.09537	0.734584	0.705154	1.88115	1.8759
LOC_Os01g14650	0	0	0	0	0	0
LOC_Os01g14660	0	0	0	0	0	0
LOC_Os01g14670	0.748705	0.811628	4.98499	3.0253	2.85589	1.67443
LOC_Os01g14690	171.567	180.452	85.1077	106.204	182.716	176.266
LOC_Os01g14700	0	0	0	0	0	0.134392
LOC_Os01g14720	0.318655	0.326456	0.219026	0.122718	0.200512	0.252486
LOC_Os01g14730	0	0	0	0	0	0
LOC_Os01g14750	0	0	0	0	0	0
LOC_Os01g14760	0	0	0	0.161569	0	0
LOC_Os01g14770	9.55883	8.80975	13.9971	12.127	15.0952	14.3152
LOC_Os01g14780	0	0	0	0	0	0
LOC_Os01g14790	32.2746	36.9623	31.6909	29.5623	33.687	39.1048
LOC_Os01g14800	0	0.369755	0	0	0.290451	0.235202
LOC_Os01g14810	112.964	103.394	28.8898	23.4709	56.695	58.6371
LOC_Os01g14820	14.3415	19.5361	15.349	13.442	16.8705	17.2721
LOC_Os01g14830	24.2404	28.7349	11.937	10.5278	20.3511	21.9915
LOC_Os01g14840	16.6792	14.7921	14.5878	13.2968	17.3486	17.817
LOC_Os01g14850	0	0	0	0.00208	0	0
LOC_Os01g14860	132.716	121.704	83.3861	88.7107	152.458	152.629
LOC_Os01g14870	8.45168	8.69078	5.61223	5.77156	6.4956	6.59708
LOC_Os01g14880	0	0	0	0	0.334504	0
LOC_Os01g14890	51.052	51.6927	5.09169	3.18382	28.0145	29.1271
LOC_Os01g14900	0	0	0	0	0	0
LOC_Os01g14910	0	0	0	0	0	0
LOC_Os01g14920	6.07725	8.29131	6.99559	8.01807	11.1698	10.6066
LOC_Os01g14926	0.12016	0	0.511446	0.651822	0.056168	0.188859
LOC_Os01g14932	23.2769	23.3224	26.0789	29.0706	24.7904	23.5904
LOC_Os01g14940	0	0	0	0	0	0
LOC_Os01g14950	115.465	119.281	154.15	160.744	134.895	132.074
LOC_Os01g14960	0	0.080758	0.476717	0.300655	0	0.192814
LOC_Os01g14970	0.144268	0.428195	0.699424	0.586813	0.180852	0.167396
LOC_Os01g14980	24.2815	22.6105	26.4807	25.3786	26.3149	27.9664
LOC_Os01g14990	0.292361	0.141475	1.24358	1.49274	0.557835	0.648218
LOC_Os01g15000	13.4849	12.5662	207.25	263.308	15.6967	16.2775
LOC_Os01g15010	38.1432	42.3261	113.186	121.344	48.863	54.673
LOC_Os01g15020	93.4861	83.767	81.2347	78.9877	76.2615	75.0262
LOC_Os01g15029	122.341	113.64	134.735	132.923	83.5061	81.8081
LOC_Os01g15039	0	0	0	0	0	0
LOC_Os01g15060	0	0	0	0	0.107425	0
LOC_Os01g15070	0	0	0	0	0	0
LOC_Os01g15080	0	0	0	0	0	0
LOC_Os01g15090	0	0	0	0	0	0
LOC_Os01g15100	2.45329	2.2264	0	0	1.31148	0.277316
LOC_Os01g15110	70.582	65.0024	89.8146	92.1648	79.4747	80.1818
LOC_Os01g15120	97.0613	101.088	62.8491	55.1378	84.9077	86.9818
LOC_Os01g15130	1.99362	1.76282	0.524338	0.290343	0.424514	0.380325
LOC_Os01g15150	0	0	0	0	0	0
LOC_Os01g15170	0	0	0	0	0	0
LOC_Os01g15180	0	0	0	0	0	0
LOC_Os01g15190	0	0	0	0	0	0
LOC_Os01g15200	0	0	0	0	0	0
LOC_Os01g15210	0	0.588266	0.20072	0	0.224914	0.766549
LOC_Os01g15220	1.26582	1.05649	0.717334	0.333857	0.703803	0.855287
LOC_Os01g15229	1.62041	1.04092	0	0	0.148935	0.058466
LOC_Os01g15240	0	0	0.474184	0.131238	0	0
LOC_Os01g15250	2.22004	2.10639	3.26232	2.11724	1.0961	0.881208
LOC_Os01g15260	35.2857	34.809	45.3227	48.6162	35.041	33.5337
LOC_Os01g15270	169.298	176.407	3768.73	3229.85	300.28	306.108
LOC_Os01g15280	0.061648	0.05225	0.016521	0.501361	0.037191	0.044788
LOC_Os01g15290	20.6556	21.6787	19.4044	20.8863	25.8115	22.4093
LOC_Os01g15300	1.62429	1.34201	1.78059	1.87	1.28456	1.54388
LOC_Os01g15310	37.2864	36.1248	58.9575	59.0978	45.0794	47.9045
LOC_Os01g15320	0.707731	0.658867	2.67448	1.21222	2.3407	1.5746
LOC_Os01g15330	0	0	0	0	0	0
LOC_Os01g15340	0.114236	0	8.50056	6.87789	0.359277	0.385308
LOC_Os01g15350	4.43533	4.27539	22.9369	28.1578	5.93244	5.96068
LOC_Os01g15370	0	0	0	0	0	0
LOC_Os01g15380	0.050497	0.111229	0.257548	0.199846	0.064336	0.136056
LOC_Os01g15390	4.983	5.01532	2.69798	3.22537	4.8352	4.30738
LOC_Os01g15399	0.484981	0.387576	0.829663	0.638537	0.414871	0.287037
LOC_Os01g15410	0	0	0	0	0	0
LOC_Os01g15420	0	0	0	0	0	0
LOC_Os01g15438	0	0	0	0	0	0
LOC_Os01g15448	7.46141	9.56889	3.22851	2.75032	8.38627	10.4775
LOC_Os01g15460	36.5217	38.6288	60.3471	68.6243	42.2369	43.5264
LOC_Os01g15470	83.8896	86.6504	70.4735	72.5834	64.4031	62.5083
LOC_Os01g15480	0.673542	0.576217	0.896994	1.20145	0.568246	0.697116
LOC_Os01g15490	100.5	104.733	59.0155	57.8138	69.8823	72.8082
LOC_Os01g15510	0.547825	0.487789	0.507459	0	0.280856	1.041
LOC_Os01g15520	11.0438	11.8189	12.7347	8.47884	13.0032	14.7952
LOC_Os01g15530	3.40835	2.61823	1.12892	0.611342	1.96364	2.12143
LOC_Os01g15540	0	0	0	0	0	0
LOC_Os01g15550	0.039465	0	0.650945	0.584567	0	0
LOC_Os01g15560	0	0	0	0	0	0
LOC_Os01g15570	0	0	0	0	0	0
LOC_Os01g15580	5.12873	5.21525	2.65108	2.24261	3.72118	4.70604
LOC_Os01g15590	0	0	0	0	0	0
LOC_Os01g15600	95.7674	87.5909	71.7956	69.6232	83.7521	86.4964
LOC_Os01g15610	25.6456	21.0779	13.0123	11.3047	34.8315	30.3919
LOC_Os01g15620	0.021925	0.01123	0	0.018195	0.00873	0.012056
LOC_Os01g15630	44.4655	48.6674	89.8865	105.575	60.8194	58.959
LOC_Os01g15640	86.9858	93.9712	132.095	142.012	66.2383	67.9541
LOC_Os01g15650	0.023988	0.009597	0.095266	0.111366	0.041124	0.010898
LOC_Os01g15660	17.5356	19.3203	11.728	9.70939	17.0485	18.7661
LOC_Os01g15680	0	0	0	0	0	0
LOC_Os01g15690	0	0	0	0	0	0
LOC_Os01g15700	0	0	0	0	0	0
LOC_Os01g15709	0	0	0	0	0	0
LOC_Os01g15720	0	0	0	0	0	0
LOC_Os01g15740	0	0	0	0	0	0
LOC_Os01g15750	0	0	0	0	0	0
LOC_Os01g15760	0.014253	0.020656	0.014511	0.021387	0.017095	0.029643
LOC_Os01g15770	4.89646	3.81791	12.6951	11.2214	18.6797	17.5283
LOC_Os01g15780	25.8447	29.3805	24.4805	24.782	26.7716	27.8198
LOC_Os01g15790	50.3031	52.8746	21.9819	17.3611	34.3601	34.0578
LOC_Os01g15800	0	0	0	0	0	0
LOC_Os01g15810	0	0	0	0	0	0
LOC_Os01g15830	0	0.195867	0.961967	0.329816	0	0
LOC_Os01g15840	3.05741	3.08245	1.10328	1.09058	2.45984	2.42566
LOC_Os01g15850	15.5963	14.107	15.5147	15.7383	13.5034	14.0598
LOC_Os01g15860	6.30246	5.40073	6.28514	5.55878	4.45652	5.37733
LOC_Os01g15880	0.881125	0.349707	0.166454	0.127222	0.426969	0.416153
LOC_Os01g15890	0	0.106626	0.197741	0	0	0
LOC_Os01g15900	1.24161	0.818163	28.5037	36.9741	3.10343	3.19215
LOC_Os01g15910	0.06601	0.217109	0.052781	0	0.048618	0
LOC_Os01g15920	0.680028	0.174379	0	0	0.388059	1.24022
LOC_Os01g15934	0.147858	0.074401	0.041572	0.145744	0.134642	0.136335
LOC_Os01g15950	0.309729	0	0.667348	0	1.22828	0.25496
LOC_Os01g15960	0	0	0	0	0	0
LOC_Os01g15970	0.783848	0.478053	0.151566	0.251134	1.0593	1.18289
LOC_Os01g15979	58.2284	64.3253	27.1247	26.0104	40.8069	37.6704
LOC_Os01g15990	0	0	0	0.000522	0	0
LOC_Os01g16000	37.2927	36.3173	49.1119	50.5693	37.2685	35.7034
LOC_Os01g16010	17.7623	19.0562	19.817	17.9337	19.9635	20.8176
LOC_Os01g16020	4.05268	3.81018	3.2715	3.19601	3.09981	3.74784
LOC_Os01g16030	0	0	2.65694	2.27005	0.125683	0.31571
LOC_Os01g16040	48.7067	46.9035	35.3582	33.1887	31.7722	31.7243
LOC_Os01g16050	0.020343	0.037172	0	0.074687	0.043557	0.022521
LOC_Os01g16060	3.15144	2.20711	0.471683	0.539771	1.85136	2.17847
LOC_Os01g16070	0	0.445105	0	0	0.39976	0.754474
LOC_Os01g16080	19.7777	20.677	16.1155	17.4238	16.7654	18.4622
LOC_Os01g16090	75.7125	67.2673	86.5564	77.8269	76.0859	73.6772
LOC_Os01g16100	15.6017	16.3248	9.0763	6.75901	11.3077	11.2294
LOC_Os01g16110	21.4143	20.1051	14.2213	16.2011	22.1896	21.8721
LOC_Os01g16120	1.07636	0.88497	2.12109	2.21431	2.08534	2.14263
LOC_Os01g16124	28.4355	23.2497	17.3978	19.1926	24.5465	28.3171
LOC_Os01g16130	28.5491	27.5775	13.2237	15.2072	26.4403	26.6735
LOC_Os01g16140	0.705593	1.40413	2.40936	1.30636	1.13464	2.02894
LOC_Os01g16146	12.0768	13.8331	20.5092	25.2844	11.5983	10.938
LOC_Os01g16152	59.7884	56.023	38.0282	34.7393	32.24	32.1933
LOC_Os01g16160	0	0	0	0	0	0
LOC_Os01g16170	1.759	1.55163	359.796	346.33	34.1807	35.9985
LOC_Os01g16180	21.3591	19.676	56.8677	55.253	23.4965	25.3224
LOC_Os01g16190	80.8942	79.2727	135.491	145.415	84.5888	85.83
LOC_Os01g16200	0.448932	0.221794	0.168869	0.182618	0.11277	0.254098
LOC_Os01g16210	7.13188	8.08166	3.03304	3.12256	5.2807	6.11242
LOC_Os01g16220	4.94196	5.77742	10.6919	12.3338	4.71055	4.54603
LOC_Os01g16230	1.10105	0.768458	1.45654	1.2537	0.695336	1.07492
LOC_Os01g16240	98.7275	97.7096	98.7231	88.0669	75.0397	82.6738
LOC_Os01g16250	0	0	0.261578	0	0	0
LOC_Os01g16260	10.8663	11.5071	26.6784	29.3464	23.1258	19.3985
LOC_Os01g16270	0.006287	0	0.019406	0.027215	0	0.009535
LOC_Os01g16280	0	0	0	0	0	0
LOC_Os01g16290	91.0393	87.9267	14.3426	10.4093	51.1826	51.0585
LOC_Os01g16300	0	0	0	0	0	0
LOC_Os01g16310	2.46225	2.28148	18.6714	19.6384	1.3705	1.83966
LOC_Os01g16320	0	0	0	0.085177	0	0
LOC_Os01g16330	37.448	34.0906	54.0031	65.6556	33.5577	35.2516
LOC_Os01g16340	48.5182	54.6095	12.4884	11.6712	25.3295	25.6754
LOC_Os01g16350	18.8826	18.9852	95.0981	105.474	23.4078	23.4527
LOC_Os01g16354	20.4371	18.7487	29.9733	32.6953	20.9862	21.0435
LOC_Os01g16360	0	0	0	0	0	0
LOC_Os01g16370	1.11913	1.34868	3.82093	3.30724	2.85491	2.83764
LOC_Os01g16380	0	0	0	0	0	0
LOC_Os01g16390	0	0	0	0	0	0
LOC_Os01g16400	0	0	0.151586	0	0	0
LOC_Os01g16414	17.2484	18.3778	12.9978	12.2834	17.0569	14.9302
LOC_Os01g16430	82.6946	81.4604	186.345	210.894	78.6329	80.9158
LOC_Os01g16440	0	0	0	0	0	0
LOC_Os01g16450	0.450762	0.395746	0.161665	0.304669	1.42019	1.80276
LOC_Os01g16460	0	0	0	0	0	0
LOC_Os01g16470	0	0	0.066971	0	0	0
LOC_Os01g16480	0	0	0	0	0	0
LOC_Os01g16490	0	0	0	0	0	0
LOC_Os01g16500	0	0	0	0	0	0
LOC_Os01g16510	18.5	19.6409	16.524	14.7201	18.2348	16.573
LOC_Os01g16520	5.2764	5.74117	5.33557	6.91792	4.6691	5.92208
LOC_Os01g16530	161.867	174.25	69.4388	56.6496	88.0779	97.4352
LOC_Os01g16540	62.0439	61.6133	46.8805	52.4244	54.934	54.3761
LOC_Os01g16550	79.735	92.8605	49.6523	42.8129	83.9711	74.8715
LOC_Os01g16560	0	0	0	0	0	0
LOC_Os01g16570	0	0	0	0	0	0
LOC_Os01g16580	0	0	0	0	0	0
LOC_Os01g16590	0	0	0	0	0	0
LOC_Os01g16600	6.34342	4.45319	6.55808	6.07008	6.35875	7.0018
LOC_Os01g16610	0	0	0	0	0	0
LOC_Os01g16620	316.541	304.681	88.4212	78.5519	92.8685	102.987
LOC_Os01g16630	0	0	0	0	0	0
LOC_Os01g16640	107.349	111.767	82.9002	77.9535	118.79	109.378
LOC_Os01g16650	0	0.079159	0	0	0	0
LOC_Os01g16660	0.02321	0	0	0	0	0
LOC_Os01g16670	30.7718	26.6668	31.6449	29.8917	21.0428	20.8441
LOC_Os01g16690	0	0	0	0	0	0
LOC_Os01g16700	0	0	0	0	0	0
LOC_Os01g16714	31.9615	18.1304	0.591689	0.166035	19.9097	20.739
LOC_Os01g16730	0.038235	0	0	0	0	0
LOC_Os01g16740	0	0	0	0	0	0
LOC_Os01g16750	0	0	0.796285	0	1.8588	1.99893
LOC_Os01g16770	0	0	0	0	0	0
LOC_Os01g16780	0.040079	0	0	0	0	0
LOC_Os01g16790	0	0	0	0	0.00872	0.005407
LOC_Os01g16800	0	0	0	0	0	0
LOC_Os01g16810	0.112811	0.080028	0	0.137173	0.216132	0.139997
LOC_Os01g16820	0.10221	0.089148	0.038587	0.024131	0.072692	0.106618
LOC_Os01g16840	0	0	0	0	0	0
LOC_Os01g16850	0.095973	0.064583	0.1226	0.091544	0.081474	0.120918
LOC_Os01g16860	0	0	0	0.095686	0	0
LOC_Os01g16870	76.1333	65.902	67.9667	68.7716	94.8694	95.3382
LOC_Os01g16890	143.046	144.852	95.8015	73.4436	142.501	137.528
LOC_Os01g16900	59.4172	53.3144	93.4259	116.702	57.3068	58.5665
LOC_Os01g16910	29.8514	32.3299	6.04249	4.99085	26.4703	24.8194
LOC_Os01g16920	0.457219	0.560503	24.1899	24.3393	0.547935	0.595325
LOC_Os01g16930	8.77792	8.81577	12.9652	11.4286	8.22646	9.93405
LOC_Os01g16940	19.0887	22.7316	9.04972	9.9699	14.2601	15.0692
LOC_Os01g16950	7.15926	6.84448	5.61907	5.78675	4.03759	5.00772
LOC_Os01g16960	26.6192	23.3515	23.3267	24.5086	15.7634	15.8241
LOC_Os01g16970	53.7358	49.9841	76.9379	79.6992	66.2953	64.1938
LOC_Os01g16980	1.89621	2.58155	53.2906	52.3748	16.7189	16.1288
LOC_Os01g16990	0.227127	0.42546	0	0	0.283215	0.057225
LOC_Os01g17000	8.8032	9.25483	1.12944	1.16185	3.34065	4.32686
LOC_Os01g17010	13.1147	12.7018	17.8895	18.7131	13.4934	13.8967
LOC_Os01g17020	20.7068	23.2735	14.7637	13.2958	17.6386	19.9332
LOC_Os01g17030	0	0	0	0	0	0
LOC_Os01g17040	3.54576	4.23424	5.68137	5.8972	2.44936	3.68403
LOC_Os01g17050	4.45894	2.87525	11.9604	14.3873	1.84452	1.88191
LOC_Os01g17060	11.1608	10.8189	6.78868	5.23348	13.7032	12.9049
LOC_Os01g17065	22.3026	18.0927	10.7769	5.5939	10.6813	11.6338
LOC_Os01g17070	4.83958	4.8247	3.37653	3.53807	5.79504	6.12386
LOC_Os01g17080	0	0	0	0	0	0
LOC_Os01g17090	0	0	0	0	0	0
LOC_Os01g17100	0	0	0.232331	0	0	0
LOC_Os01g17110	0	0	0	0	0	0
LOC_Os01g17120	0	0	0	0	0	0
LOC_Os01g17130	0	0	0	0	0	0
LOC_Os01g17150	441.378	470.687	91.4707	48.1796	177.722	189.105
LOC_Os01g17160	0.202461	0.12142	0.556942	0.412504	0.223643	0.34884
LOC_Os01g17170	151.198	141.024	241.868	192.153	819.075	809.574
LOC_Os01g17180	47.6249	48.0435	72.0928	88.7352	59.5146	49.7295
LOC_Os01g17190	94.4789	96.6543	247.624	287.564	151.479	158.457
LOC_Os01g17214	129.948	146.222	4.47964	3.44538	54.4919	52.2244
LOC_Os01g17240	255.169	281.811	179.459	165.959	318.455	319.562
LOC_Os01g17250	44.7628	41.9218	35.1826	32.4467	60.5468	60.6434
LOC_Os01g17260	25.8514	25.8671	24.3284	24.8036	31.7204	29.378
LOC_Os01g17279	25.8384	27.6669	34.7029	35.9714	29.6388	29.1944
LOC_Os01g17300	0	0	0	0	0	0
LOC_Os01g17310	0	0	0	0	0	0
LOC_Os01g17320	17.1476	19.5436	1.67639	2.00503	10.3084	10.9874
LOC_Os01g17330	0.472503	1.16599	0.561219	0.524893	0	0
LOC_Os01g17360	0.074736	0.030939	0.011746	0.007905	0.037511	0.014551
LOC_Os01g17370	0	0	0	0	0	0
LOC_Os01g17380	0	0	0	0	0	0
LOC_Os01g17390	13.5669	12.0253	58.8815	72.6813	59.6048	60.8653
LOC_Os01g17396	0.114716	0	9.70166	15.1517	17.2192	15.9686
LOC_Os01g17402	0	0	0	0	0	0.086428
LOC_Os01g17410	0	0	0	0	0	0
LOC_Os01g17420	0	0	0	0	0	0
LOC_Os01g17430	73.4125	61.4621	67.7012	67.5824	52.2815	53.5252
LOC_Os01g17440	0	0	0	0	0	0
LOC_Os01g17450	0	0	0	0	0	0
LOC_Os01g17460	0	0.011898	0	0	0	0
LOC_Os01g17470	0.220166	0.185691	2.67544	2.37119	0	0.2434
LOC_Os01g17970	0	0	0	0	0	0
LOC_Os01g17980	0	0	0	0	0	0
LOC_Os01g17990	0	0	0	0	0	0
LOC_Os01g18000	0.038142	0.0339	0.164115	0.135762	0.102342	0.07383
LOC_Os01g18010	0	0	0	0	0	0
LOC_Os01g18020	0	0	0	0	0	0
LOC_Os01g18030	0	0	0	0	0	0
LOC_Os01g18040	0	0	0	0	0	0
LOC_Os01g18050	1.49763	0.712999	4.59046	2.37102	0.738144	0.543613
LOC_Os01g18060	1.59635	1.31562	1.56354	1.19426	1.40949	1.748
LOC_Os01g18070	67.0467	65.8652	55.481	56.2678	74.6761	74.1502
LOC_Os01g18080	90.8801	76.0279	599.317	751.221	126.858	117.911
LOC_Os01g18090	0.898539	0.635476	2.15998	1.74146	0.568108	0.376237
LOC_Os01g18100	4.84679	5.46414	18.5759	19.3271	6.90155	6.9322
LOC_Os01g18110	0	0	0	0	0.133592	0
LOC_Os01g18120	0.536104	0	0.181317	0.604772	0.686088	0.650379
LOC_Os01g18130	0	0	0	0	0	0
LOC_Os01g18140	0.245731	0	0	0	0.27023	0
LOC_Os01g18150	0	0	0	0	0	0
LOC_Os01g18160	3.33377	3.81519	2.74485	0.409467	2.35153	0.790275
LOC_Os01g18170	0.138542	0	4.54265	5.2537	0	0
LOC_Os01g18180	0	0	0	0	0	0
LOC_Os01g18190	0	0	0	0	0	0
LOC_Os01g18200	0	0	0	0	0	0
LOC_Os01g18210	39.0422	46.143	25.4072	18.9212	55.1994	52.8382
LOC_Os01g18220	0.564665	0.450673	63.2879	54.5114	3.45851	3.35559
LOC_Os01g18230	0.542642	0	8.75605	4.95816	0.834786	0.970607
LOC_Os01g18240	0.111175	0.24332	0.498346	0.367901	0.137346	0.18435
LOC_Os01g18250	0	0	0	0	0	0
LOC_Os01g18260	0	0	0.004078	0	0.017828	0
LOC_Os01g18270	0.006815	0.007773	0.007508	0.005525	0.03743	0.026406
LOC_Os01g18280	4.38252	5.43074	2.54277	2.51664	5.29747	6.38558
LOC_Os01g18300	0.008836	0	0.497032	0.365304	0	0.265851
LOC_Os01g18310	1.32719	2.31445	1.18356	0.922071	0.738358	1.11367
LOC_Os01g18320	89.7573	87.6927	11.5442	6.54688	37.6256	36.6559
LOC_Os01g18330	0	0	0	0	0	0
LOC_Os01g18340	0.004059	0	0	0	0	0
LOC_Os01g18350	0	0	0	0	0	0
LOC_Os01g18360	0.509005	0	0	0	0.227022	0
LOC_Os01g18370	0	0	0.544943	1.05054	0	0
LOC_Os01g18375	0	0	0	0	0	0
LOC_Os01g18390	0	0	0	0	0	0
LOC_Os01g18400	3.49497	2.42154	4.14261	2.51303	9.09062	7.98315
LOC_Os01g18410	6.55087	5.85201	4.83898	5.90907	6.73801	5.79936
LOC_Os01g18420	0	0	0	0	0	0
LOC_Os01g18440	0	0	0	0	0	0
LOC_Os01g18450	0	0	0	0	0	0
LOC_Os01g18460	0	0	0	0	0	0
LOC_Os01g18470	0	0	0	0	0.044144	0.084401
LOC_Os01g18480	0.026817	0.019403	0.094206	0.087451	0.042201	0.025044
LOC_Os01g18490	0	0	0	0	0	0
LOC_Os01g18500	0	0	0	0	0	0
LOC_Os01g18510	0	0	0	0	0	0
LOC_Os01g18520	0	0	0	0	0	0
LOC_Os01g18530	0	0	0.749341	1.44106	0	0
LOC_Os01g18550	0	0	0	0	0	0
LOC_Os01g18560	0	0	0	0	0	0
LOC_Os01g18570	0	0	0	0	0	0
LOC_Os01g18584	64.7798	49.9194	73.4432	80.5185	84.4633	92.6369
LOC_Os01g18610	0	0	0	0	0	0
LOC_Os01g18620	0.096356	0.155014	0	0	0.187522	0
LOC_Os01g18630	558.575	563.051	263.657	226.122	420.31	424.91
LOC_Os01g18640	45.8248	46.9375	48.4188	51.7374	44.2658	42.6883
LOC_Os01g18650	0	0	0	0	0	0
LOC_Os01g18660	1.19013	0.878047	1.42993	1.27697	5.08102	4.27984
LOC_Os01g18670	10.9951	7.93557	10.9439	12.4771	19.7978	17.4761
LOC_Os01g18680	0	0	0	0	0	0
LOC_Os01g18690	0	0	0	0	0	0
LOC_Os01g18700	0	0	0	0	0	0
LOC_Os01g18710	0	0	0	0	0	0
LOC_Os01g18720	0	0	0	0	0	0
LOC_Os01g18730	0	0.007675	0	0	0	0.009858
LOC_Os01g18744	6.16896	3.34585	1.06872	0.917196	16.8717	15.8957
LOC_Os01g18760	0	0.001442	0	0	0	0
LOC_Os01g18770	0.043692	0	0.057994	0.078513	0.019923	0.015637
LOC_Os01g18780	0	0	0	0	0	0
LOC_Os01g18790	0	0	0	0	0	0
LOC_Os01g18800	36.7339	36.4766	194.158	206.507	322.128	313.324
LOC_Os01g18810	0	0	0	0	0	0
LOC_Os01g18830	0	0	0	0	0	0
LOC_Os01g18840	19.9363	21.5597	2.54313	2.71615	25.0097	23.0094
LOC_Os01g18850	65.6158	58.8983	46.5925	42.6848	74.2777	72.0774
LOC_Os01g18860	9.68222	5.81471	6.01504	4.05401	11.8939	11.6244
LOC_Os01g18870	0	0	0	0	0	0
LOC_Os01g18880	9.54234	9.04031	6.73417	5.1318	8.06775	7.99582
LOC_Os01g18890	0	0	0	0	0	0
LOC_Os01g18900	0	0	0	0	0	0.004248
LOC_Os01g18910	0	0	0	0	0	0
LOC_Os01g18920	0	0	0	0	0	0
LOC_Os01g18930	0	0	0	0	0	0
LOC_Os01g18940	0	0	0	0	0	0
LOC_Os01g18950	0	0	0	0	0	0
LOC_Os01g18960	0	0	0	0	0	0
LOC_Os01g18970	0.961916	0.673993	1.2023	1.07947	0.523747	0.466602
LOC_Os01g18980	0	0	0	0.287477	0	0
LOC_Os01g18990	0	0	0	0	0	0
LOC_Os01g19000	0	0	0	0	0	0
LOC_Os01g19010	0	0	0	0	0	0
LOC_Os01g19020	0.133552	0	0.787766	0.276668	0	0.142756
LOC_Os01g19030	0	0	0	0	0	0
LOC_Os01g19050	0	0	0	0	0	0
LOC_Os01g19060	0.051073	0.060472	0.066739	0.0793	0.068782	0.035138
LOC_Os01g19070	0.007985	0	0	0	0	0
LOC_Os01g19080	0	0	0	0	0	0
LOC_Os01g19090	0	0	0.045729	0	0.146139	0.052823
LOC_Os01g19100	0	0	0	0	0	0
LOC_Os01g19110	0.05488	0.027322	0.052429	0.02592	0.20852	0.131023
LOC_Os01g19120	0	0	0.116103	0.22704	0	0
LOC_Os01g19130	45.3939	48.6367	182.967	223.52	34.2643	31.7562
LOC_Os01g19140	49.0823	49.9644	11.0048	7.69583	25.9605	29.9801
LOC_Os01g19150	91.379	85.5735	173.36	197.181	100.584	101.201
LOC_Os01g19160	4.82931	5.11618	1.00867	0.787334	2.27616	2.3984
LOC_Os01g19170	2.43731	2.16009	5.0057	7.22038	9.22235	9.49473
LOC_Os01g19190	0.030105	0	0	0	0.004994	0.011396
LOC_Os01g19200	0	0	0	0	0	0
LOC_Os01g19210	0	0	0	0	0	0
LOC_Os01g19220	0	0	0	0	0	0
LOC_Os01g19230	0	0	0	0	0	0
LOC_Os01g19240	0	0	0	0	0	0
LOC_Os01g19250	0	0	0	0	0	0
LOC_Os01g19260	5.07677	3.20118	6.08659	5.07317	5.68264	5.83472
LOC_Os01g19270	0.508903	0.345684	1.6742	2.57515	0.273434	0.454632
LOC_Os01g19280	0	0	0.262611	0.808462	0	0
LOC_Os01g19290	0	0	3.62257	4.39916	0	0
LOC_Os01g19300	0	0	0	0	0	0
LOC_Os01g19310	0	0	0	0	0	0
LOC_Os01g19320	0.303671	0	0	0	0	0
LOC_Os01g19330	12.5171	7.73247	1.23799	1.25934	1.58467	2.45967
LOC_Os01g19340	0	0.003015	0.007896	0	0.046676	0
LOC_Os01g19350	0	0	0	0	0	0
LOC_Os01g19360	0	0	0	0	0	0
LOC_Os01g19370	0	0	0	0	0	0
LOC_Os01g19380	4.47739	3.98535	2.22898	1.62299	2.80366	2.17616
LOC_Os01g19390	0.836443	0.930725	2.39937	3.9157	0.956639	1.16872
LOC_Os01g19400	18.2	20.3441	12.9627	8.89886	20.0866	17.1035
LOC_Os01g19410	41.7417	47.6852	50.2501	42.4777	57.1467	58.0722
LOC_Os01g19420	0.02153	0	0	0.101575	0.046221	0.100296
LOC_Os01g19430	0	0	0	0	0	0
LOC_Os01g19440	0	0	0	0	0	0
LOC_Os01g19450	65.6294	59.6069	62.815	69.9456	59.0017	59.7934
LOC_Os01g19460	0.12905	0	0.067758	0	0.255404	0.365692
LOC_Os01g19470	32.955	27.2131	36.4646	37.9374	36.4381	35.6399
LOC_Os01g19480	0.260235	0	0	0	0.182517	0
LOC_Os01g19490	10.5564	9.84358	3.99827	3.11284	8.58367	9.14505
LOC_Os01g19500	0	0	0	0	0	0
LOC_Os01g19529	0	0	0	0	0	0
LOC_Os01g19548	5.88021	6.04334	1.88434	1.56107	4.90191	5.74077
LOC_Os01g19570	0	0	0	0	0	0
LOC_Os01g19580	0	0	0	0	0	0
LOC_Os01g19590	0	0	0	0	0	0
LOC_Os01g19600	0	0	0	0	0	0
LOC_Os01g19610	12.0225	10.2277	4.56858	3.86502	8.52957	8.06907
LOC_Os01g19620	0	0	0	0	0	0
LOC_Os01g19630	4.0454	4.66575	6.05251	6.46964	4.78362	6.6378
LOC_Os01g19640	0	0	0	0	0	0
LOC_Os01g19650	0	0	0	0	0	0
LOC_Os01g19660	0	0	0	0	0	0
LOC_Os01g19670	1.02656	0.914385	0.312889	0	0.21966	0.139992
LOC_Os01g19680	0	0	0	0	0	0
LOC_Os01g19694	0	0	0	0	0	0
LOC_Os01g19710	0	0	0	0	0	0
LOC_Os01g19720	0	0	0	0	0	0
LOC_Os01g19730	0	0	0	0	0	0
LOC_Os01g19740	13491.6	14874.2	5011.44	3945.85	7293.19	7381.47
LOC_Os01g19750	0.533798	0.555698	0.173482	0.521983	0.173313	0
LOC_Os01g19760	8.48094	7.34796	7.73647	7.75859	7.3507	7.12201
LOC_Os01g19770	0.499295	0.971761	12.0355	16.4935	0.396056	0.233633
LOC_Os01g19780	0	0.110884	0	0.301285	0	0
LOC_Os01g19790	0	0	0	0	0	0
LOC_Os01g19800	0	0.184271	26.9202	49.35	0	0
LOC_Os01g19820	4.84542	4.05781	10.1904	7.99308	5.64588	4.33913
LOC_Os01g19830	0	0	0	0	0	0
LOC_Os01g19840	154.799	173.63	127.866	104.767	160.007	157.869
LOC_Os01g19850	0.60208	1.28899	1.96767	2.90986	1.31335	1.02297
LOC_Os01g19860	0	0	0	0	0	0
LOC_Os01g19870	4.95018	4.65006	6.96993	6.83825	5.16534	5.54357
LOC_Os01g19880	0.904086	0.179039	0.887536	0.480588	0.373628	0.324594
LOC_Os01g19894	0.061693	0.024199	0.026432	0.039239	0.059551	0.046358
LOC_Os01g19910	0	0	0	0	0	0
LOC_Os01g19920	0	0	0	0	0	0
LOC_Os01g19930	0	0	0	0	0	0
LOC_Os01g19940	11.5239	9.51574	149.892	186.685	18.5883	19.4321
LOC_Os01g19950	0	0	0	0	0	0
LOC_Os01g19960	0	0	0	0	0	0
LOC_Os01g19970	3.85046	3.97429	0.997223	1.40583	2.00548	1.52364
LOC_Os01g19980	0	0	0	0	0	0
LOC_Os01g19990	0	0	0	0	0	0
LOC_Os01g20000	0	0	0	0	0	0
LOC_Os01g20010	0	0	0	0	0	0
LOC_Os01g20020	0	0	0	0	0	0
LOC_Os01g20030	0.254834	0.801241	7.4334	9.1821	0.408172	0.798975
LOC_Os01g20040	0	0	0	0	0	0
LOC_Os01g20050	0	0	0	0	0	0
LOC_Os01g20060	0	0	0	0	0	0
LOC_Os01g20070	0	0	0	0	0	0
LOC_Os01g20080	0	0	0	0	0	0
LOC_Os01g20090	0	0	0	0	0	0
LOC_Os01g20100	0	0	0	0	0	0
LOC_Os01g20110	249.438	266.769	59.5679	40.6893	89.0332	89.709
LOC_Os01g20120	19.5322	21.8338	15.0768	12.3794	25.989	27.6465
LOC_Os01g20130	0.046893	0.03923	0.041966	0.039312	0.024575	0.0317
LOC_Os01g20140	0	0	0	0	0	0
LOC_Os01g20150	0.050918	0	0.022083	0.104763	0	0
LOC_Os01g20160	0	0.110617	0	0	1.10256	0.604162
LOC_Os01g20170	0	0	0	0	0	0
LOC_Os01g20190	0	0	0	0	0	0
LOC_Os01g20200	0	0.002456	0	0.042904	0	0
LOC_Os01g20204	0	0	5.92091	7.21998	0	0
LOC_Os01g20206	12.932	8.74409	215.893	225.652	2.56378	2.32088
LOC_Os01g20208	0	0	0	0	0	0
LOC_Os01g20700	0	0.132545	0	0	0.269187	0
LOC_Os01g20710	0	0	0	0	0	0
LOC_Os01g20720	0.374838	0.354274	0.25503	0.044979	0.60789	0.611305
LOC_Os01g20730	0	0.06767	0.446101	0.586197	0.062201	0
LOC_Os01g20740	0.028327	0	0.050505	0.070812	0.021784	0.052207
LOC_Os01g20750	0	0	0	0	0	0
LOC_Os01g20760	0.011682	0.010518	0.02601	0.063157	0.005682	0.030629
LOC_Os01g20770	0	0	0	0	0	0
LOC_Os01g20780	0	0	0.808907	1.07411	0	0
LOC_Os01g20800	0	0.610653	0	0	0.216303	0.808839
LOC_Os01g20810	0	0	0	0	0	0
LOC_Os01g20820	0	0	0	0	0	0
LOC_Os01g20830	202.215	221.584	20.0545	14.6754	162.996	172.517
LOC_Os01g20840	39.6709	42.0725	51.2455	48.8956	40.0304	40.8231
LOC_Os01g20850	0	0.513689	0	0	0	0
LOC_Os01g20860	2.36071	2.83655	10.36	11.2316	8.45195	9.49309
LOC_Os01g20870	0	0	0	0	0	0
LOC_Os01g20880	3.92653	3.73683	2.37694	1.83005	7.17425	5.98224
LOC_Os01g20890	21.9934	23.4399	10.58	9.1227	30.1256	28.2809
LOC_Os01g20894	48.6175	48.5512	30.7146	19.3545	37.2722	40.2218
LOC_Os01g20900	14.3113	13.9565	17.0243	15.3011	16.1795	16.3359
LOC_Os01g20910	27.8691	18.5473	3.05212	1.41724	16.0161	16.6759
LOC_Os01g20920	0	0	0	0	0.360913	0
LOC_Os01g20930	8.94695	9.33395	23.91	23.6427	15.517	15.4907
LOC_Os01g20940	5.91308	4.8896	14.9211	13.8188	6.02775	6.46608
LOC_Os01g20950	0	0	0	0	0	0
LOC_Os01g20960	0	0	0	0	0	0
LOC_Os01g20970	0	0	0	0	0	0
LOC_Os01g20980	0	0.218175	1.77621	2.22334	0.262433	0.435665
LOC_Os01g20990	0	0	0	0	0	0
LOC_Os01g21000	0	0	0	0	0	0
LOC_Os01g21010	0	0	0	0	0	0
LOC_Os01g21020	0	0	0	0	0	0
LOC_Os01g21034	0	0	0	0	0	0
LOC_Os01g21050	0.685757	0.36917	0.212018	0	0.130078	0
LOC_Os01g21060	0	0	0	0	0	0
LOC_Os01g21070	0	0	0.101655	0.111169	0	0
LOC_Os01g21080	0	0	0	0	0	0
LOC_Os01g21090	0	0.137622	0	0.032548	0.105591	0.076287
LOC_Os01g21100	0	0	0	0	0	0
LOC_Os01g21110	0	0	0	0	0	0
LOC_Os01g21120	16.0526	20.5344	2.07724	3.54532	4.39182	4.86264
LOC_Os01g21130	0	0	0	0	0	0
LOC_Os01g21135	0	0	0	0	0	0
LOC_Os01g21144	0.719157	0.698023	9.97915	13.1044	0.92902	0.633027
LOC_Os01g21160	33.923	34.4433	151.266	176.354	29.2658	30.3182
LOC_Os01g21170	0.166427	0.532681	0.652371	0.169934	0	0.205945
LOC_Os01g21180	64.5536	63.9663	58.563	47.7015	86.499	77.0602
LOC_Os01g21190	0	0	0	0	0	0
LOC_Os01g21200	0	0	0	0	0	0
LOC_Os01g21210	0	0	0	0	0	0
LOC_Os01g21220	0	0	0	0	0	0
LOC_Os01g21240	1.00157	1.65165	1.10722	1.41291	1.46489	2.14259
LOC_Os01g21250	52.4977	53.4018	2106.12	1752.68	69.2207	70.0403
LOC_Os01g21260	0	0	0	0	0	0
LOC_Os01g21270	0	0	0	0	0	0
LOC_Os01g21290	0.037511	0	0.01234	0.047268	0.018713	0.030298
LOC_Os01g21300	0	0	0.202224	0.071643	0	0
LOC_Os01g21310	0	0	0	1.42899	0	0.291956
LOC_Os01g21320	80.4749	77.5535	246.683	284.706	94.8692	93.6704
LOC_Os01g21340	0	0	0	0	0	0
LOC_Os01g21350	0	0	0	0	0	0
LOC_Os01g21360	0	0	0	0	0	0
LOC_Os01g21380	0	0	0	0	0	0
LOC_Os01g21390	0	0	0	0	0	0
LOC_Os01g21400	0	0	0.075854	0	0	0
LOC_Os01g21410	20.2883	23.0552	49.3917	59.5765	23.7127	27.9277
LOC_Os01g21420	2.82705	3.96378	92.9191	82.6709	19.229	20.9159
LOC_Os01g21430	0	0	0	0	0	0
LOC_Os01g21440	138.275	135.464	123.089	105.069	137.108	134.856
LOC_Os01g21450	49.8569	49.364	71.0715	83.1393	50.269	49.0137
LOC_Os01g21480	0	0	0	0	0	0
LOC_Os01g21490	0	0	0	0	0	0
LOC_Os01g21500	0	0	0	0	0	0
LOC_Os01g21510	0.01903	0.032174	0.008113	0	0.009954	0.037625
LOC_Os01g21520	0	0.969903	0	0	0	0
LOC_Os01g21530	0	0	0	0	0	0
LOC_Os01g21536	0	0	0	0	0	0
LOC_Os01g21542	0	0	0	0	0	0
LOC_Os01g21550	0	0	0	0	0	0
LOC_Os01g21560	16.8771	17.6815	8.56307	7.00802	17.2015	20.2243
LOC_Os01g21580	0	0	0.007186	0	0	0
LOC_Os01g21585	0	0	0	0	0	0
LOC_Os01g21590	0	0	0.226866	0.035552	0	0.053135
LOC_Os01g21600	0	0	0	0	0	0
LOC_Os01g21610	10.9069	12.375	9.84723	12.744	9.14472	8.62899
LOC_Os01g21620	0	0.686598	0	0	0	0
LOC_Os01g21630	0	0	0.267754	0.72947	0.06457	0
LOC_Os01g21640	0	0	0	0	0	0
LOC_Os01g21650	0	0	0	0	0	0
LOC_Os01g21660	0	0	0	0	0	0
LOC_Os01g21670	0	0	0	0	0	0
LOC_Os01g21680	0	0	0	0	0	0
LOC_Os01g21690	0	0	0	0	0	0
LOC_Os01g21700	0	0	0	0	0	0
LOC_Os01g21710	0	0	0	0	0	0
LOC_Os01g21720	0	0	0	0	0	0
LOC_Os01g21730	0	0	0	0	0	0
LOC_Os01g21740	0	0	0	0	0	0
LOC_Os01g21750	0	0	0	0	0	0
LOC_Os01g21760	0	0	0	0	0	0
LOC_Os01g21780	0	0	0	0	0	0
LOC_Os01g21790	0	0	0	0	0	0
LOC_Os01g21800	0	0	0	0	0	0
LOC_Os01g21810	0.190578	0	0.277803	0	0.109671	0
LOC_Os01g21820	116.568	107.986	46.9196	40.3713	85.1577	84.6596
LOC_Os01g21830	0	0	0	0	0	0
LOC_Os01g21840	0.035851	0.031807	0.11377	0.113936	0.081579	0.046027
LOC_Os01g21850	20.1065	18.2805	15.5667	14.8632	17.1462	17.0836
LOC_Os01g21860	23.997	25.6739	19.9317	18.373	25.0493	22.6113
LOC_Os01g21870	0	0	0	0	0	0
LOC_Os01g21880	0.281211	0	0.245065	0	0.350137	0.500588
LOC_Os01g21900	0	0	0	0	0	0
LOC_Os01g21920	0	0	0	0	0	0
LOC_Os01g21930	0	0	0	0	0	0
LOC_Os01g21940	24.0045	22.0916	17.3354	19.8986	23.7288	23.7761
LOC_Os01g21950	0	0	0	0	0	0
LOC_Os01g21960	0.171353	0.21341	2.93866	2.49335	0.154176	0.38999
LOC_Os01g21970	0	0	0.145373	0.186193	0.236564	0.128092
LOC_Os01g21980	0	0	0	0	0	0
LOC_Os01g21990	109.49	109.051	30.4401	21.3558	59.7451	60.4562
LOC_Os01g22000	0	0.016815	1.36903	1.01461	0.002376	0
LOC_Os01g22010	43.0695	30.4946	391.454	530.312	178.974	175.089
LOC_Os01g22030	0	0	0	0	0	0
LOC_Os01g22039	0	0	0	0	0	0
LOC_Os01g22050	0	0	0	0	0	0
LOC_Os01g22070	8.46838	9.24921	9.02113	8.63672	9.36834	9.97525
LOC_Os01g22080	0	0	0	0	0	0
LOC_Os01g22090	9.22185	8.08481	3.82626	3.83763	9.63239	8.49333
LOC_Os01g22100	0.354146	0.306948	0	0.201221	0.205093	0.277449
LOC_Os01g22110	0	0	0	0	0	0
LOC_Os01g22120	0	0	0	0	0	0
LOC_Os01g22140	0	0	0	0	0	0
LOC_Os01g22150	0	0	0	0	0	0
LOC_Os01g22170	0	0	0	0	0	0
LOC_Os01g22180	0	0	0	0	0	0
LOC_Os01g22190	0	0	0	0	0	0
LOC_Os01g22200	0	0	0	0	0	0
LOC_Os01g22209	0	0	0	0	0	0
LOC_Os01g22220	0.689815	0.969467	0.564626	0.504335	0.293573	0.538761
LOC_Os01g22230	0.453565	0.690209	0	0	0.649913	0.41084
LOC_Os01g22249	0.579312	0.265605	0.387149	0.321677	5.76038	5.87729
LOC_Os01g22270	0	0	0	0	0	0.014573
LOC_Os01g22280	0	0	0	0	0	0
LOC_Os01g22300	0	0	0	0	0	0
LOC_Os01g22309	0	0	0	0	0	0
LOC_Os01g22320	0	0	0	0	0	0
LOC_Os01g22336	0.270855	0.485442	0.785607	1.09574	0	0.191206
LOC_Os01g22352	1.08855	0.737929	21.8722	32.2977	0.684484	0.768342
LOC_Os01g22370	19.0091	12.0977	17.6519	18.8772	18.8102	17.1712
LOC_Os01g22380	0	0.146139	0	0	0	0
LOC_Os01g22390	5.99686	5.00856	5.64074	5.386	7.43242	7.05172
LOC_Os01g22410	0	0	0	0	0	0
LOC_Os01g22420	0.006966	0	0	0	0.012239	0.004501
LOC_Os01g22430	13.5711	14.0861	7.6202	8.3211	19.544	18.6061
LOC_Os01g22440	0.500372	0.733641	0.180076	0.435337	0.146881	0.872277
LOC_Os01g22450	0	1.03566	1.70882	2.11317	4.03197	2.82323
LOC_Os01g22480	8.12748	7.5099	7.32544	8.1455	8.98466	9.81353
LOC_Os01g22490	310.644	306.852	186.767	161.482	273.053	277.854
LOC_Os01g22500	11.8196	13.5867	12.1141	10.5974	13.0695	10.9209
LOC_Os01g22510	33.8825	35.843	64.1263	64.4042	64.9924	60.414
LOC_Os01g22520	172.412	173.553	95.47	92.5875	102.144	100.891
LOC_Os01g22530	0	0	0	0	0	0
LOC_Os01g22540	0.307567	0	0	0	0	0
LOC_Os01g22550	4.18337	2.61657	4.89946	4.7331	4.56876	4.77052
LOC_Os01g22560	0.18673	0.169112	0.015944	0.225649	0.191982	0.082722
LOC_Os01g22570	0	0	0.293228	0.207348	0.066561	0
LOC_Os01g22590	0	0	0	0	0	0
LOC_Os01g22600	11.7159	13.2337	42.2349	52.1998	19.7857	21.9335
LOC_Os01g22620	0	0	0.002156	0	0	0
LOC_Os01g22630	4.18408	4.52644	7.59218	9.08098	4.31994	4.34912
LOC_Os01g22640	0.301226	0.087543	0	0	0.141259	0.168571
LOC_Os01g22650	0	0	0	0	0	0
LOC_Os01g22660	0.484925	0.511074	0.300201	0.317957	0.290591	0.162033
LOC_Os01g22670	0	0	0	0	0	0
LOC_Os01g22680	0	0	0	0	0	0
LOC_Os01g22700	0	0	0	0	0	0
LOC_Os01g22710	0.952992	0.817	0	0	0.359637	0.129832
LOC_Os01g22720	0	0	0	0	0	0
LOC_Os01g22730	0	0	0	0	0	0
LOC_Os01g22740	0	0	0	0	0	0
LOC_Os01g22750	0.010392	0	0.008799	0	0.014214	0.015154
LOC_Os01g22760	0	0	0	0	0	0
LOC_Os01g22770	0	0	0	0	0	0
LOC_Os01g22780	1.82477	2.14205	0.471466	0.40375	5.97299	6.68994
LOC_Os01g22794	0	0	0	0	0	0
LOC_Os01g22810	0	0	0	0	0	0
LOC_Os01g22820	0	0	0	0	0	0
LOC_Os01g22830	0	0	0	0	0	0
LOC_Os01g22840	0	0	0	0	0	0
LOC_Os01g22850	0	0	0	0	0	0
LOC_Os01g22860	0	0	0	0	0	0
LOC_Os01g22870	42.2767	44.0497	45.1302	39.376	41.0999	37.5788
LOC_Os01g22880	0	0	0	0	0	0
LOC_Os01g22890	0.223238	0.265234	0.057451	0.030176	0.155221	0.141597
LOC_Os01g22900	383.02	411.314	488.474	619.588	220.158	231.62
LOC_Os01g22910	1.78569	2.06051	0	0	0.507278	0.660291
LOC_Os01g22920	0	0	0	0	0	0
LOC_Os01g22930	0	0	0	0	0	0
LOC_Os01g22954	0.215437	0.322566	0	0	0.136184	0.214856
LOC_Os01g22980	72.9753	77.1003	3.04707	1.69355	115.93	117.941
LOC_Os01g22990	143.138	146.759	73.8145	66.0825	193.921	191.906
LOC_Os01g23000	0	0.272975	0	0	0.060138	0.217636
LOC_Os01g23010	0	0	0	0	0	0
LOC_Os01g23020	0	0	0	0	0	0
LOC_Os01g23040	0.016234	0	0.013149	0	0	0.00785
LOC_Os01g23050	0	0	0	0	0	0
LOC_Os01g23060	0	0	0	0	0	0
LOC_Os01g23070	0	0	0	0	0	0
LOC_Os01g23080	0	0	0	0	0	0
LOC_Os01g23090	0	0	0	0	0	0
LOC_Os01g23100	0	0	0	0	0	0
LOC_Os01g23110	0	0	0	0	0	0
LOC_Os01g23120	0	0	0	0	0	0
LOC_Os01g23130	0	0	0	0	0.01955	0
LOC_Os01g23144	0	0	0	0	0	0
LOC_Os01g23160	0	0	0	0	0	0
LOC_Os01g23180	0	0	0	0	0	0
LOC_Os01g23190	0	0	0	0.051963	0	0
LOC_Os01g23200	0	0	0.003749	0	0	0
LOC_Os01g23210	0	0	0	0	0	0
LOC_Os01g23230	0.166649	0.037815	0.238234	0.798969	0.091016	0.105836
LOC_Os01g23239	0.053229	0.010659	0.462956	0.397326	0.038191	0.168175
LOC_Os01g23260	0	0	0	0	0	0
LOC_Os01g23270	0	0	0	0	0	0
LOC_Os01g23280	0	0	0	0	0	0
LOC_Os01g23290	0	0	0	0	0	0
LOC_Os01g23300	0	0	0	0.019214	0	0
LOC_Os01g23310	0	0	0	0	0	0
LOC_Os01g23320	0	0	0	0	0	0
LOC_Os01g23330	0	0	0	0	0	0
LOC_Os01g23340	0	0	0	0	0	0
LOC_Os01g23350	0	0	0	0	0	0
LOC_Os01g23360	0	0	0	0	0	0
LOC_Os01g23370	0.14267	0.11836	0	0	0.101543	0.079449
LOC_Os01g23380	14.5398	12.134	5.95406	6.16861	10.7716	11.0847
LOC_Os01g23390	0	0	0	0	0	0
LOC_Os01g23400	0	0	0	0	0	0
LOC_Os01g23410	0	0	0.08142	0.228724	0	0
LOC_Os01g23420	0	0	0	0	0	0
LOC_Os01g23430	0	0	0	0	0	0
LOC_Os01g23440	0.154727	0.054737	0	0	0.159169	0.060448
LOC_Os01g23460	0	0	0	0	0	0
LOC_Os01g23470	0	0	0	0	0	0
LOC_Os01g23480	0	0	0	0	0	0
LOC_Os01g23490	0	0	0	0	0	0
LOC_Os01g23500	0	0	0	0	0	0
[truncated: 53,802 more rows]
