# Supplementary material for: Proteome–Transcriptome Discordance in Rice Under Drought Is Modulated by Post-Translational Modifications with Functional Consequences for Photosynthesis and Energy Metabolism
Source: Plants (Basel). 2026 May 20;15(10):1559. doi: 10.3390/plants15101559 (PMC13210473; doi:10.3390/plants15101559)
Supplement: Supplementary file 1 [file plants-15-01559-s001.zip › Supple Tables/TableS2.NIP_Drought_RAP_TPM.xlsx]

## Sheet: Sheet 1
transcriptid	NIP_CK1	NIP_CK2	NIP_DT1	NIP_DT2	NIP_DTR1	NIP_DTR2
Os01g0100100	18.243294	17.556396	11.692122	11.253404	21.702419	21.092884
Os01g0100200	0.000000	0.000000	0.217023	0.0	0.197882	0.527260
Os01g0100300	0.000000	0.000000	0.155056	0.0	0.165673	0.396764
Os01g0100400	2.401358	1.805798	2.336831	1.972657	2.278371	2.381209
Os01g0100466	0.728364	0.446139	0.632416	0.413363	0.293755	0.565515
Os01g0100500	20.193499	19.349770	23.469606	28.280828	22.898438	21.694866
Os01g0100600	34.986614	32.785255	19.595186	19.605183	30.597950	31.450190
Os01g0100650	15.643372	18.597240	10.062103	11.390841	13.944127	14.860881
Os01g0100700	54.232601	54.988102	30.007963	32.881748	47.529911	46.597351
Os01g0100800	14.446255	15.223793	19.474728	17.252514	18.103071	19.400158
Os01g0100900	70.420708	60.471355	138.208817	178.804535	80.628487	77.234406
Os01g0101150	5.580106	4.757780	1.688436	1.398087	3.598152	3.097641
Os01g0101175	2.522491	3.810167	1.423008	1.391124	2.198730	2.591936
Os01g0101200	77.286758	63.699486	10.605920	8.415011	35.893536	35.894310
Os01g0101300	8.727121	8.002799	9.839974	9.852168	8.063550	7.585070
Os01g0101600	31.562393	30.934505	22.680260	23.814529	32.821907	30.898294
Os01g0101700	7.723773	7.411234	24.294449	21.737406	69.062538	72.373154
Os01g0101800	0.0	0.000000	0.659419	0.699636	0.739628	0.611882
Os01g0101850	0.0	0.000000	0.476202	0.615256	0.438582	0.365172
Os01g0101900	0.0	0.0	0.0	0.0	0.0	0.339262
Os01g0102000	0.0	0.0	0.0	0.0	0.033846	0.033367
Os01g0102300	162.547363	173.829636	19.550344	15.589828	68.339874	65.946022
Os01g0102400	1.186614	1.425023	0.363622	0.295795	0.866297	1.141778
Os01g0102500	5.741314	6.172402	12.654080	17.154665	7.946304	6.671206
Os01g0102600	195.574554	201.841705	33.062672	21.806597	107.880119	107.876541
Os01g0102700	75.199120	73.671310	63.024475	62.173996	73.014992	72.567703
Os01g0102800	7.320083	7.228817	10.263675	11.583579	7.706840	6.853477
Os01g0102850	51.743755	61.734547	10.391563	7.785163	36.932381	37.068344
Os01g0102900	20158.812500	22219.169922	5404.354004	3490.666016	8487.527344	8510.481445
Os01g0103000	29.025856	28.562407	8.284992	4.498158	17.383194	17.972372
Os01g0103050	0.867864	0.918640	0.322885	0.149777	0.556539	0.838073
Os01g0103075	2.796598	2.319368	8.923358	9.692890	4.076393	4.301235
Os01g0103100	3.195985	2.598134	10.418949	10.707314	4.578720	5.326182
Os01g0103400	9.924364	12.791843	10.594834	9.926440	9.489718	9.136716
Os01g0103600	75.871689	72.638382	42.083179	38.283054	58.295399	62.111034
Os01g0103650	2.654372	3.079898	2.838360	2.167234	1.932942	1.845628
Os01g0103700	3.595546	3.441063	0.842604	1.240767	2.112507	2.334343
Os01g0103800	17.737295	19.455091	18.479988	20.344303	20.497128	18.281971
Os01g0103900	0.304383	0.310783	1.774207	1.960683	0.586396	0.291225
Os01g0104000	19.531839	16.391081	19.223770	19.638977	18.503956	19.293257
Os01g0104100	91.646866	88.397652	74.076080	85.864883	79.788055	79.668571
Os01g0104200	0.464257	0.166003	1.213883	1.154566	0.169482	0.117640
Os01g0104350	12.729606	13.918211	17.991590	15.540362	14.003081	13.746807
Os01g0104400	202.553894	175.344421	240.468643	279.510620	147.883011	161.766724
Os01g0104500	0.0	0.0	0.000000	0.0	0.0	0.0
Os01g0104600	19.441244	20.097332	21.264265	20.798866	29.008385	26.689623
Os01g0104800	24.837168	25.583303	11.615437	11.004569	22.287853	20.682524
Os01g0104900	0.526962	0.302625	1.707854	1.697459	1.530734	1.412535
Os01g0105300	0.069481	0.107428	0.089004	0.077058	0.073920	0.112482
Os01g0105400	18.184252	20.812263	10.954223	8.975088	18.715223	17.812729
Os01g0105700	0.148796	0.196142	1.093370	0.936729	0.204686	0.201213
Os01g0105800	7.244023	8.437816	14.814320	19.028240	6.798758	6.253750
Os01g0105900	57.623959	59.587914	403.378113	310.147156	49.523350	53.622719
Os01g0106200	65.788422	69.611565	75.735016	74.081596	58.571697	63.991615
Os01g0106300	0.124007	0.000000	0.000000	0.000000	0.000000	0.000000
Os01g0106400	0.413690	0.144184	1.278195	0.366127	1.399783	1.195405
Os01g0106500	19.953321	20.253664	6.186261	5.301152	15.601436	16.182117
Os01g0106600	1.984354	2.413238	3.699880	3.542363	2.958521	3.077732
Os01g0106700	4.806551	4.408993	4.969245	5.634688	6.689945	6.206941
Os01g0106800	137.188904	132.612991	105.979034	93.719482	91.865143	92.295082
Os01g0106900	147.894821	146.945267	86.378670	86.972382	166.980301	154.893585
Os01g0107000	53.895737	52.788540	45.904495	53.704037	33.520405	35.419109
Os01g0107400	13.869038	13.287236	6.890200	6.552375	6.077055	5.586118
Os01g0107700	0.959407	1.947629	2.442355	3.418968	1.194360	1.913233
Os01g0107750	0.363280	0.596179	1.126098	1.479117	0.492395	0.914291
Os01g0107801	0.0	0.0	0.0	0.0	0.0	0.000000
Os01g0107900	115.424309	115.389442	144.627441	170.274384	67.220833	69.160675
Os01g0108000	12.632457	13.112453	37.119911	52.979816	16.176636	16.236563
Os01g0108200	27.471792	24.129530	25.733997	23.799608	26.519835	27.509315
Os01g0108400	8.020020	12.448268	2.217585	1.151457	19.622681	16.192493
Os01g0108500	0.460398	0.275932	0.064250	0.101283	2.793231	1.776506
Os01g0108600	35.373299	40.644279	10.110029	7.359820	25.048450	23.923517
Os01g0108700	0.0	0.0	0.098873	0.0	0.0	0.0
Os01g0108800	0.251553	0.146434	0.078034	0.0	0.220871	0.000000
Os01g0109000	4.790997	7.645784	2.031807	2.044130	9.909744	11.546738
Os01g0109201	22.296631	23.934223	28.715111	30.319715	28.588120	28.236618
Os01g0109300	22.887304	24.621334	29.267357	31.229727	28.820337	28.386248
Os01g0109366	0.0	0.0	0.000000	0.0	0.000000	0.0
Os01g0109432	0.617201	0.300840	0.106770	0.248954	0.412005	0.851464
Os01g0109500	0.637570	1.155313	0.276621	0.424506	0.411861	0.469511
Os01g0109700	57.830772	50.534649	93.984764	106.144470	62.058216	61.700378
Os01g0109750	15.404750	16.143648	6.678944	6.416278	14.623030	12.034109
Os01g0110050	0.919647	0.746667	0.140486	0.025689	2.157202	1.838278
Os01g0110100	3.810376	2.758693	1.548939	1.120010	2.898442	2.705020
Os01g0110200	0.0	0.131902	3.995325	2.050039	0.000000	0.121015
Os01g0110400	15.524926	16.184187	121.109474	146.473068	19.409845	19.920696
Os01g0110500	10.154190	8.171805	2.663512	3.385055	4.660392	3.972779
Os01g0110600	3.540570	3.092951	0.835518	1.147276	1.797984	1.948484
Os01g0110700	0.328498	0.432239	0.174157	0.176998	0.469028	0.381783
Os01g0110800	0.182477	0.347211	0.126000	0.0	0.255576	0.180130
Os01g0111000	0.000000	0.242739	0.000000	0.000000	0.000000	0.000000
Os01g0111100	34.394028	37.198895	4.464346	2.749727	17.223343	17.526314
Os01g0111200	45.958874	39.830135	62.480396	67.665115	49.727592	46.274986
Os01g0111300	2.374960	2.907259	3.359271	3.440325	5.744604	5.650219
Os01g0111400	7.053516	6.993859	8.485202	9.257828	9.848985	8.803960
Os01g0111500	0.0	0.0	0.0	0.0	0.0	0.0
Os01g0111600	0.0	0.0	0.0	0.0	0.0	0.0
Os01g0111700	26.687628	17.404663	2.485277	1.696321	14.081593	13.792647
Os01g0111800	5.929587	4.396246	5.388856	5.524485	4.949062	5.006866
Os01g0111900	9.242674	6.002466	7.202856	9.296408	5.781204	6.005948
Os01g0112000	0.0	0.0	0.0	0.0	0.0	0.006668
Os01g0112050	1.110011	1.149309	0.886655	0.960852	0.651669	0.264003
Os01g0112100	4.248549	3.703132	2.285059	1.915546	3.772466	3.410376
Os01g0112201	7.434135	4.812100	2.327489	1.175841	4.125774	4.938076
Os01g0112300	9.676391	8.394842	9.437353	8.335165	9.998178	9.588762
Os01g0112400	0.0	0.000000	0.302435	0.415312	0.000000	0.000000
Os01g0112500	30.822903	31.798943	74.299629	80.854576	44.314167	48.016392
Os01g0112600	0.0	0.0	0.107486	0.0	0.0	0.0
Os01g0112800	0.0	0.0	0.0	0.0	0.0	0.0
Os01g0113000	0.111973	0.173489	0.129218	0.066261	0.141081	0.186274
Os01g0113150	0.0	0.0	0.0	0.0	0.0	0.0
Os01g0113200	0.432810	0.391359	1.162749	1.539208	0.210291	0.572521
Os01g0113300	1.086136	0.836924	1.277527	1.284966	0.439895	0.401658
Os01g0113325	0.728227	0.565771	0.909283	0.827724	0.297792	0.220906
Os01g0113350	3.104896	3.098465	1.089011	1.048928	5.275464	5.682899
Os01g0113400	2.963645	1.890133	1.652500	2.177070	3.580195	3.523261
Os01g0113450	1.404959	1.182878	1.270393	0.439349	1.412086	1.819234
Os01g0113500	2.293876	3.582613	1.123851	1.206347	4.944463	6.231604
Os01g0113600	2.546374	1.179858	1.549812	0.435763	0.740141	1.203603
Os01g0113650	2.128086	1.589866	1.806756	5.403135	1.023025	0.770663
Os01g0113700	7.618061	6.439616	4.339969	3.692885	8.759474	8.296477
Os01g0113750	4.849989	4.260986	2.931350	2.684091	6.080561	5.491867
Os01g0113800	3.009338	2.187537	1.318459	1.330804	3.185882	3.522104
Os01g0113900	13.915659	12.358998	2.985693	2.094052	11.495936	10.733860
Os01g0113950	9.663375	9.130318	1.937220	1.397593	7.831822	7.426371
Os01g0114000	0.114859	0.0	0.042681	0.096913	0.013275	0.039282
Os01g0114050	0.0	0.0	0.0	0.0	0.0	0.0
Os01g0114100	19.199558	17.072910	32.064274	33.349030	21.526203	20.087845
Os01g0114150	13.551743	12.405584	23.743038	23.600708	15.240128	14.684639
Os01g0114200	2.764333	1.401180	0.732734	1.048943	1.818520	1.918693
Os01g0114300	25.047281	23.436022	12.691607	14.102804	23.052757	21.588388
Os01g0114400	0.0	0.006755	0.0	0.0	0.000000	0.0
Os01g0114402	0.0	0.000000	0.0	0.0	0.000000	0.0
Os01g0114550	3.539142	3.077411	0.822116	0.291543	2.753794	2.852199
Os01g0114600	4.512094	4.254925	1.138298	1.183747	3.867772	4.144929
Os01g0114650	4.310895	4.073580	0.793109	0.934806	3.857159	3.913763
Os01g0114700	0.677662	0.470903	0.401603	0.367661	0.750797	0.656678
Os01g0114800	1.271324	1.114966	0.144046	0.436476	0.963496	1.119919
Os01g0114900	0.155953	0.148043	0.020228	0.066139	0.288697	0.047990
Os01g0115100	11.033237	8.052391	4.530030	2.445357	13.108043	11.875226
Os01g0115200	2.690034	3.230515	2.990245	1.777112	5.281650	3.243691
Os01g0115300	8.193071	8.883147	8.750749	7.318019	13.793798	11.247216
Os01g0115500	1.016102	1.359283	0.112978	0.195442	1.449722	1.487987
Os01g0115533	9.111627	7.963005	1.352878	1.121012	12.269918	12.734307
Os01g0115566	18.359297	13.313507	2.629045	1.408434	21.908312	22.609388
Os01g0115600	26.403446	24.695787	3.908095	3.523550	24.345430	22.130585
Os01g0115700	20.894356	16.430977	2.337066	1.198391	16.059223	13.454850
Os01g0115725	24.282169	18.624983	2.655126	1.086963	17.718388	15.763846
Os01g0115750	4.584601	3.043171	1.501523	1.338575	8.748858	7.978991
Os01g0115752	4.217710	2.953373	1.420850	1.249990	7.583684	7.272432
Os01g0115800	15.791934	14.375055	9.066091	7.838426	21.686659	18.503304
Os01g0115900	18.069656	14.961133	3.972013	4.889116	19.887957	17.988829
Os01g0115950	11.904760	9.953281	6.121715	5.981139	15.788048	12.587321
Os01g0116000	1.043564	0.786597	0.774724	1.300112	0.343256	0.454477
Os01g0116100	2.232123	1.519359	0.483469	0.590721	1.871400	2.177208
Os01g0116101	0.786234	0.727290	0.632636	0.965297	0.186720	0.455239
Os01g0116200	0.062531	0.117407	0.363446	0.072883	0.0	0.000000
Os01g0116250	0.072215	0.012815	0.134885	0.036519	0.0	0.000000
Os01g0116300	1.085104	1.157249	0.533706	0.717193	1.147853	1.271967
Os01g0116400	61.093102	56.758457	8.418152	7.527682	56.893463	55.738663
Os01g0116600	18.499504	17.150417	16.325697	17.888517	18.695866	18.742201
Os01g0116650	45.107960	40.072338	6.210117	5.663259	42.578922	40.266716
Os01g0116800	7.832167	7.978330	0.880200	0.639547	4.530524	5.795638
Os01g0116900	37.887123	37.964230	5.770225	6.526307	29.602110	29.174583
Os01g0116901	9.718218	9.265535	1.017723	1.054395	5.246010	5.886181
Os01g0117000	10.781381	9.484466	1.986917	1.521658	5.586158	5.965435
Os01g0117025	6.632395	6.258039	1.193653	0.894565	3.547573	3.971297
Os01g0117050	8.227548	6.409809	2.552978	2.963697	9.430647	7.069891
Os01g0117100	12.958804	12.669822	2.213223	2.019622	11.331750	9.807933
Os01g0117200	123.550995	90.865120	7.621222	5.464546	43.984425	39.825111
Os01g0117233	85.400482	66.997917	4.805542	3.344038	28.353764	25.591248
Os01g0117266	22.283615	10.677743	0.522588	0.360202	9.261924	7.277642
Os01g0117300	27.194405	22.844868	1.079687	0.811959	11.496091	11.096134
Os01g0117400	9.969773	9.431314	2.192361	1.589241	10.534171	9.998938
Os01g0117450	13.999556	11.072351	2.933554	2.621108	13.208868	11.909086
Os01g0117500	2.110201	2.054371	0.728530	0.773187	3.251247	2.912373
Os01g0117600	24.873566	19.810720	4.548732	4.711050	16.717985	15.267996
Os01g0117650	16.751982	12.874001	2.713526	2.721282	11.413122	10.171439
Os01g0117700	2.858598	2.831476	0.314373	0.287479	1.067342	1.225739
Os01g0117900	7.339883	7.449506	4.663164	4.205252	12.977971	13.584750
Os01g0118000	32.054253	26.185043	52.259605	50.233944	57.976551	61.079662
Os01g0118033	3.778183	2.473896	6.787598	5.488865	5.992334	6.224550
Os01g0118066	4.069189	2.816741	3.474342	3.738380	4.016304	3.678235
Os01g0118100	27.453449	26.654303	25.683872	26.952236	30.963917	27.167992
Os01g0118300	0.490228	0.508647	0.000000	0.000000	0.397994	0.766999
Os01g0118350	0.113489	0.054740	0.000000	0.000000	0.057065	0.117152
Os01g0118400	8.523517	6.540562	9.644501	9.682819	5.600608	5.362431
Os01g0118600	0.307118	0.257914	0.495843	0.535104	0.255480	0.370694
Os01g0118700	5.223530	4.478411	51.034222	60.880573	7.462306	7.997302
Os01g0119000	0.000000	0.127294	0.842609	1.097760	0.0	0.000000
Os01g0119050	0.183752	0.0	0.0	1.332944	0.311035	0.764426
Os01g0119100	0.044194	0.223772	0.481355	1.135316	0.214437	0.149899
Os01g0119500	36.614494	33.041687	21.994308	22.076292	35.913464	34.197556
Os01g0119800	0.049342	0.0	1.056881	1.179584	0.000000	0.0
Os01g0120300	66.536423	66.221268	40.927986	32.608967	39.394562	37.814156
Os01g0120400	19.189178	19.074884	22.329046	28.097927	19.916471	15.911709
Os01g0120500	55.445808	59.074516	50.224602	50.127300	115.867332	119.838005
Os01g0120600	6.573854	6.445818	17.607609	22.100338	6.227528	6.925778
Os01g0120700	32.996742	36.720959	53.352844	63.319427	32.426659	32.401241
Os01g0120800	66.017838	60.658222	66.558960	55.756439	62.043716	57.912586
Os01g0121000	0.003180	0.005167	0.547205	1.047588	0.0	0.005232
Os01g0121100	48.894505	48.994419	61.579956	67.077515	52.274963	51.858047
Os01g0121200	4.387352	3.676132	1.918397	2.052413	1.884377	2.350121
Os01g0121300	38.577866	34.212063	33.095917	33.551025	33.593147	31.086054
Os01g0121400	13.803811	13.197717	13.305770	14.672365	12.179838	12.094776
Os01g0121500	0.738404	0.597824	10.694777	7.922087	0.699874	0.920422
Os01g0121600	3.063797	2.607967	21.645662	18.280495	4.139763	4.204585
Os01g0121700	31.486122	32.222633	18.250710	16.392447	32.014168	30.837387
Os01g0121800	10.578422	10.726662	19.906084	26.822962	11.117109	9.741814
Os01g0121900	0.0	0.0	0.265693	0.271681	0.000000	0.0
Os01g0121950	0.000000	0.0	0.000000	0.0	0.0	0.114010
Os01g0122000	5.025787	5.847025	1.007148	1.005341	3.517393	3.320921
Os01g0122200	0.0	0.0	0.000000	0.000000	0.0	0.0
Os01g0122367	0.0	0.0	0.037141	0.119954	0.0	0.0
Os01g0122534	0.0	0.000980	0.001304	0.0	0.0	0.0
Os01g0122701	0.0	0.000000	0.003734	0.0	0.0	0.0
Os01g0123500	0.0	0.0	0.703848	0.000000	0.000000	0.000000
Os01g0123700	0.678512	1.054237	0.814478	0.539998	0.766046	0.553372
Os01g0123800	0.519402	0.822822	0.000000	0.340934	0.201696	0.289839
Os01g0123900	170.217972	206.787903	109.132759	78.162476	86.834396	85.468010
Os01g0124000	18.800900	21.859873	103.183365	97.120033	15.245921	16.602989
Os01g0124100	2.265191	1.629670	47.197346	50.775089	5.769245	5.567477
Os01g0124200	0.851649	1.059379	279.797791	258.495483	10.564788	11.132726
Os01g0124401	0.098691	0.081184	24.823128	20.009708	0.771642	0.719621
Os01g0124550	0.0	0.0	0.0	0.0	0.0	0.0
Os01g0124600	0.0	0.0	0.011166	0.0	0.0	0.0
Os01g0124650	3.449095	5.823517	850.029968	823.914001	26.335897	27.837870
Os01g0124700	3.225463	5.555512	791.921692	800.709167	24.368481	26.630037
Os01g0124900	0.0	0.0	0.0	0.0	0.0	0.0
Os01g0125000	0.0	0.0	0.0	0.0	0.0	0.0
Os01g0125500	0.0	0.0	0.0	0.0	0.0	0.0
Os01g0125550	2.180665	2.800086	1.131271	0.962812	2.554271	2.580826
Os01g0125600	1.306526	1.106078	1.051439	0.715102	1.594792	1.223830
Os01g0125700	4.015894	4.740900	4.699817	4.735371	6.526976	5.148325
Os01g0125800	12.571764	11.661942	72.949295	81.358597	15.467344	15.166389
Os01g0125850	7.877040	6.948927	43.902275	50.403931	9.289435	9.096081
Os01g0125900	18.372396	16.759346	32.299011	38.570911	20.635868	20.338959
Os01g0126000	0.000000	0.000000	0.000000	0.000000	0.252912	0.532382
Os01g0126100	0.357172	0.000000	0.191308	0.169093	0.437792	0.378955
Os01g0126200	24.250029	20.497305	2.534235	1.699090	39.457565	37.905933
Os01g0126401	2.253681	1.718239	0.808055	0.510764	3.197224	3.048875
Os01g0126600	5.423230	6.310962	3.974788	3.528628	5.921029	6.414982
Os01g0126900	0.000000	0.0	0.0	0.0	0.0	0.0
Os01g0127000	0.0	0.0	0.0	0.0	0.0	0.0
Os01g0127100	0.0	0.0	0.0	0.0	0.0	0.0
Os01g0127200	0.0	0.0	0.0	0.0	0.0	0.000000
Os01g0127300	77.408607	72.872643	48.298534	42.527733	59.185268	55.303818
Os01g0127400	28.030724	29.470617	8.127750	5.994149	11.441545	11.469382
Os01g0127450	2.900791	2.175955	1.066362	1.168795	1.109036	2.339197
Os01g0127500	0.000000	0.000000	0.000000	0.0	0.000000	0.000000
Os01g0127600	0.889071	1.553569	0.203001	0.327780	0.523873	0.247089
Os01g0127700	9.006222	8.446485	9.943850	9.644067	9.616135	9.916675
Os01g0127900	2.711658	2.377900	17.309649	26.825378	2.395872	1.616893
Os01g0128000	0.255707	0.199563	6.646586	9.177511	0.330818	0.706586
Os01g0128100	0.331858	0.478006	2.176776	2.027140	0.728585	0.743571
Os01g0128200	16.268702	17.551521	367.049225	435.121277	53.430450	56.225407
Os01g0128250	0.765713	0.889741	15.968185	20.053141	3.470770	4.178123
Os01g0128300	5.324847	5.968789	32.729355	33.382801	5.820431	7.204937
Os01g0128400	55.682529	47.589050	53.389187	54.954422	49.315594	48.806347
Os01g0128700	3.446379	2.654199	5.125673	5.734830	14.334791	13.020692
Os01g0128800	50.278244	47.116413	40.488522	49.321697	83.365440	82.185364
Os01g0129200	0.0	0.000000	0.0	0.0	0.0	0.0
Os01g0129500	4.198256	2.667851	5.916814	6.390188	4.545181	4.976370
Os01g0129550	1.787665	1.387222	2.171843	1.953983	2.101663	1.681324
Os01g0129600	0.0	0.0	0.0	0.0	0.0	0.0
Os01g0129800	0.0	0.0	0.098743	0.231422	0.0	0.0
Os01g0130000	19.370491	19.233496	312.979340	417.047577	36.387802	37.044456
Os01g0130100	6.189765	8.293033	114.496040	148.268463	15.083260	13.464766
Os01g0130200	24.831556	21.261597	13.710374	19.021242	47.198235	53.616787
Os01g0130400	1.269520	1.411287	2.100134	2.384109	0.707562	1.125112
Os01g0130500	1.173795	1.333477	1.589713	2.161680	0.416724	0.586630
Os01g0130900	7.494238	7.005072	12.500503	10.021744	4.207150	5.683486
Os01g0131250	0.0	0.0	0.013893	0.0	0.0	0.0
Os01g0131300	157.320999	167.662292	233.406281	165.453110	184.173218	194.101089
Os01g0131450	309.804199	298.300873	194.937347	165.433167	295.106903	288.046814
Os01g0131600	258.094879	242.527939	155.808701	126.609581	236.515152	230.030716
Os01g0131800	23.440636	25.740957	15.800149	15.387451	29.908148	30.268862
Os01g0131900	0.887753	0.402688	1.400908	0.386745	0.000000	1.103945
Os01g0132000	7.691459	10.227430	270.413635	362.114594	14.858651	14.713946
Os01g0132050	1.448370	0.628769	0.200706	0.147654	0.713174	0.491499
Os01g0132100	1.609538	0.665188	0.167373	0.303481	0.635871	0.429457
Os01g0132200	0.0	0.0	0.0	0.0	0.0	0.0
Os01g0132400	0.000000	0.0	0.000000	0.0	0.0	0.0
Os01g0132500	5.949419	5.959671	18.384537	20.002317	3.665611	4.819051
Os01g0132700	7.882715	10.983704	7.445568	9.898928	10.455250	11.636030
Os01g0132766	5.406810	6.263233	2.648067	2.482768	3.467505	2.938805
Os01g0132800	117.230644	115.897179	61.527676	49.185139	53.488705	56.831856
Os01g0133100	0.068612	0.083483	1.445612	1.814042	0.056862	0.111285
Os01g0133200	0.0	0.0	0.067576	0.064810	0.0	0.0
Os01g0133400	33.707115	31.658234	52.279110	62.490467	34.309059	34.132477
Os01g0133500	6.461304	5.788762	21.596924	22.142775	9.617318	9.353095
Os01g0133600	0.000000	0.0	0.313432	0.890166	0.000000	0.000000
Os01g0133650	0.220211	0.0	0.030098	0.354922	0.178305	0.000000
Os01g0133700	0.0	0.0	0.478126	0.755758	0.0	0.000000
Os01g0133766	0.0	0.0	0.000000	0.000000	0.0	0.000000
Os01g0133799	0.0	0.0	0.523138	0.789926	0.0	0.000000
Os01g0133832	0.0	0.0	0.092085	0.0	0.092807	0.073649
Os01g0133866	0.0	0.0	0.0	0.313422	0.065472	0.121234
Os01g0133900	0.0	0.0	0.0	0.091826	0.000000	0.225987
Os01g0134200	2.197306	1.664904	0.333721	0.156856	0.810761	0.932193
Os01g0134500	10.799350	12.624228	2.859248	1.912678	10.217268	8.828856
Os01g0134700	26.354118	23.225693	11.506421	10.662349	26.764404	25.739697
Os01g0134800	0.0	0.0	0.0	0.0	0.0	0.000000
Os01g0134850	0.0	0.0	0.0	0.0	0.0	0.000000
Os01g0134900	0.141164	0.231286	0.551700	0.832268	0.237121	0.117209
Os01g0135000	0.000000	0.080502	0.000000	0.307318	0.000000	0.000000
Os01g0135600	10.439836	10.376278	1.274060	1.798835	3.171747	3.573664
Os01g0135700	27.405064	23.627100	174.468231	180.376099	9.471777	8.901542
Os01g0135800	0.0	0.242304	0.942871	0.259088	0.120074	0.420230
Os01g0135900	98.366249	96.215988	67.494827	56.500111	177.541504	176.671661
Os01g0136000	0.746363	0.090772	4.144980	3.747182	0.067684	0.212702
Os01g0136050	0.318839	0.097821	3.612394	4.127284	0.153260	0.300039
Os01g0136100	0.787897	1.284089	33.783878	54.078072	3.093207	3.392448
Os01g0136200	2.435207	2.456467	7.694461	12.585505	2.082717	3.016714
Os01g0136300	5.334029	4.863782	0.493748	0.484916	4.098154	4.675132
Os01g0136400	13.243426	13.974793	31.246714	37.552742	17.030317	17.260151
Os01g0136450	3.968757	3.680423	5.615384	7.785050	3.666390	3.907805
Os01g0136500	11.027605	8.487096	25.849461	33.135841	15.424250	9.752551
Os01g0136502	0.066630	0.056955	0.126043	0.140568	0.051284	0.198560
Os01g0136600	5.043824	4.977585	3.097029	1.657728	4.365381	5.066277
Os01g0136700	0.267246	0.105868	0.101852	0.148843	0.419666	0.333044
Os01g0136800	18.211235	14.582727	11.776167	10.457283	15.571569	13.492936
Os01g0136850	10.971977	8.697755	7.635597	6.827859	9.786368	8.314588
Os01g0136900	15.712070	15.730501	11.859497	8.111634	12.597601	9.973244
Os01g0137066	3.121276	3.064414	2.135717	1.930432	3.152127	1.351493
Os01g0137125	4.183697	2.042880	1.055326	0.951039	0.964448	0.990900
Os01g0137150	0.759045	0.257608	0.000000	0.176217	0.181721	0.229372
Os01g0137200	2.485289	1.294469	0.554901	0.391071	0.560147	0.756015
Os01g0137232	12.413349	17.027632	13.858645	10.188552	11.147340	11.467651
Os01g0137250	2.779375	2.002497	1.313220	0.712633	0.724261	0.595305
Os01g0137266	4.016666	4.277920	1.746761	0.605271	2.219949	2.544350
Os01g0137282	8.791828	10.397653	1.835773	1.300601	3.891887	3.161316
Os01g0137300	4.337992	4.305503	3.303367	3.362058	4.022786	4.185014
Os01g0137400	5.642569	2.889338	1.460221	1.183667	1.620402	1.769323
Os01g0137500	0.460602	0.349563	0.103849	0.177689	0.403380	0.225169
Os01g0137550	0.309702	0.074445	0.061697	0.072470	0.243250	0.448314
Os01g0137700	0.657925	0.629581	0.722040	0.627234	3.086901	3.851824
Os01g0137750	0.273078	0.354557	0.353818	0.196696	0.916884	1.491279
Os01g0137800	0.247186	0.124223	0.491897	0.322295	3.132404	3.133446
Os01g0137875	1.346151	1.462440	3.244372	1.899942	17.963148	17.121336
Os01g0137950	1.202297	2.046867	3.958709	2.054121	17.768471	14.892244
Os01g0138000	0.0	0.0	0.0	0.0	0.000000	0.0
Os01g0138100	0.000000	0.678376	0.188675	0.179126	0.442796	0.258816
Os01g0138232	0.371573	0.033925	0.026223	0.028480	0.266866	0.086816
Os01g0138300	1.525026	1.461688	0.675803	0.317630	1.930497	1.204531
Os01g0138350	0.894842	0.788195	0.711985	0.846385	1.540695	0.407409
Os01g0138400	2.733271	2.510226	7.272232	5.431648	2.147831	2.113500
Os01g0138451	0.336257	0.123476	0.794912	0.925192	0.118004	0.192577
Os01g0138500	0.877580	0.961976	27.092531	28.687889	3.610939	3.393850
Os01g0138600	0.872866	1.170332	0.398230	0.565755	1.685698	1.321339
Os01g0138800	0.890757	0.840026	1.555712	1.466632	1.452698	2.179907
Os01g0138900	83.106430	98.023415	138.607269	146.663605	112.741890	112.121033
Os01g0139000	0.0	0.131078	1.105515	1.043177	0.000000	0.283744
Os01g0139200	95.027626	82.588608	117.283997	131.056046	80.919632	85.178169
Os01g0139600	0.0	0.0	0.000000	0.260425	0.0	0.000000
Os01g0139700	2.632152	2.875088	5.454771	6.218184	4.349339	3.332112
Os01g0139900	0.288209	0.080840	0.307862	0.643962	0.225727	0.487511
Os01g0140100	0.077891	0.090931	0.303095	0.453411	0.473013	0.127912
Os01g0140400	0.454210	0.334436	0.176211	0.199657	0.532315	0.372614
Os01g0140500	144.052521	138.436050	82.463707	62.412296	137.692902	143.975586
Os01g0140700	0.0	0.0	0.0	0.0	0.035671	0.035166
Os01g0141000	1.745472	0.987213	8.947456	8.475027	33.608112	31.155611
Os01g0141100	216.911621	207.017120	270.867096	313.993835	181.406158	178.349060
Os01g0141150	23.699575	26.990152	29.039122	32.831467	17.857334	19.702930
Os01g0141300	0.364842	0.486414	0.137708	0.000000	0.043885	0.325993
Os01g0141450	0.000000	0.000000	0.110614	0.000000	0.000000	0.000000
Os01g0141600	52.605209	57.500057	11.515886	10.754149	41.995991	39.431278
Os01g0141700	6.515848	6.759590	2.527229	2.386715	6.859401	6.818698
Os01g0141900	12.353637	10.377891	11.600535	13.588926	12.199554	10.608119
Os01g0142100	125.597992	126.485703	43.872028	29.529129	80.174515	75.390701
Os01g0142200	11.491923	10.595718	7.185450	6.394892	10.936871	12.284043
Os01g0142300	7.238843	7.235369	10.513809	10.394139	71.936050	74.664215
Os01g0142400	0.0	0.0	0.0	0.0	0.0	0.0
Os01g0142500	13.677835	13.038110	33.097736	40.384281	32.899300	32.733131
Os01g0142600	5.535491	4.372717	5.185852	6.510405	8.735404	9.654447
Os01g0142800	144.763443	124.122337	164.089844	179.909088	158.779541	150.609467
Os01g0142875	91.057487	79.633614	103.267281	113.342216	97.593178	97.659187
Os01g0142950	0.0	0.0	0.000577	0.0	0.001522	0.002159
Os01g0143100	10.380122	11.727303	6.191519	4.248789	8.956274	8.884506
Os01g0143300	35.788071	38.967968	10.992176	9.345683	27.366322	27.758560
Os01g0143350	14.981916	18.107910	5.441071	4.242602	12.546251	14.124330
Os01g0143400	0.0	0.0	0.0	0.0	0.0	0.0
Os01g0143700	0.181590	0.338036	0.0	0.000000	0.0	0.0
Os01g0143750	0.182172	0.299297	0.0	0.000000	0.0	0.0
Os01g0143800	254.903336	283.084351	136.938965	122.364014	128.675812	128.527832
Os01g0143900	14.792181	15.472507	25.517023	23.268705	12.942852	15.630831
Os01g0144000	17.340729	14.868196	17.863859	20.354887	18.740036	16.701963
Os01g0144100	77.484955	85.062988	43.616421	31.907728	42.132454	43.907345
Os01g0144200	21.523386	23.458340	29.002548	27.514229	25.186354	24.270916
Os01g0144300	0.866677	0.603187	0.835087	0.819117	0.408308	0.848843
Os01g0144340	10.864604	10.448004	8.961401	8.198054	12.433955	11.861264
Os01g0144380	0.242827	0.148644	0.161815	0.413361	0.432046	0.338171
Os01g0144500	0.293375	0.941642	0.223843	0.158572	0.460197	0.341892
Os01g0144600	16.971710	18.980947	20.430218	20.255020	20.486040	18.297327
Os01g0144700	15.393194	18.313335	8.767981	7.320799	18.532124	15.724716
Os01g0144800	0.913355	1.795011	0.961891	0.862450	1.682060	1.998153
Os01g0144900	0.433603	0.508607	0.270272	0.276808	0.680789	0.603842
Os01g0145000	0.212347	0.774357	0.795691	1.548943	0.0	1.349562
Os01g0145200	4.269579	3.741831	1.735423	1.552945	4.252084	3.263016
Os01g0145600	4.615017	5.735776	2.580067	2.566800	5.562562	5.909178
Os01g0146101	8.769616	7.527743	5.204836	4.476422	7.167634	6.211488
Os01g0146200	0.947931	0.657091	0.0	0.370553	0.865156	0.831380
Os01g0146600	0.0	0.0	0.0	0.0	0.0	0.0
Os01g0146801	0.384127	0.644453	1.415264	0.961165	0.967794	0.573688
Os01g0147001	0.0	0.0	0.243563	0.143343	0.066663	0.0
Os01g0147200	49.415791	45.932323	60.858234	63.394615	53.179535	53.516380
Os01g0147250	0.007730	0.033927	0.318188	0.600169	0.019133	0.091267
Os01g0147300	0.161450	0.572913	1.312735	1.196915	0.364136	0.544636
Os01g0147400	1.755841	2.409210	0.903911	0.917006	2.922296	2.885159
Os01g0147600	1.870778	2.355351	2.242876	1.433324	2.127814	2.032217
Os01g0147650	1.527694	2.107403	1.726879	0.566900	2.472056	1.716908
Os01g0147700	28.746088	26.136427	15.557481	10.438929	27.043655	27.903004
Os01g0147800	0.000000	0.238219	0.528074	0.972795	0.248093	0.000000
Os01g0147850	0.000000	0.020041	0.094736	0.750121	0.240632	0.000000
Os01g0147900	966.152283	988.057007	525.143677	522.041626	831.568176	808.730591
Os01g0147950	153.873795	125.524818	74.488113	80.138504	133.125717	125.607674
Os01g0148000	28.739750	15.890925	24.646442	29.437347	22.421690	21.143826
Os01g0148050	59.876492	54.065029	63.690411	71.412315	60.178097	61.143169
Os01g0148100	12.931178	13.872406	15.081242	13.178409	15.061351	13.964688
Os01g0148200	0.0	0.0	0.0	0.0	0.0	0.0
Os01g0148400	30.167746	28.602930	18.502592	15.783978	24.994862	25.691782
Os01g0148500	33.153500	29.777973	30.116228	26.331951	25.733358	26.892622
Os01g0148700	29.151423	28.021908	15.261887	16.782902	26.969492	27.313377
Os01g0149200	0.050088	0.140038	0.443537	1.182099	0.210732	0.145442
Os01g0149350	1.673486	1.623082	0.565532	0.852261	1.013287	1.074527
Os01g0149400	53.549469	43.998753	59.709301	59.055748	55.862953	54.658459
Os01g0149500	3.242764	2.631084	2.033553	1.861372	2.434107	2.446957
Os01g0149600	32.600010	30.203545	130.630585	129.299179	50.803120	50.722351
Os01g0149700	0.997760	1.125185	2.929003	4.949795	1.170558	1.442894
Os01g0149750	0.966343	1.101716	2.686155	4.715843	1.001419	1.299047
Os01g0149800	549.228394	595.811829	3902.819824	4447.430176	1006.535095	1035.573242
Os01g0149900	9.548883	7.619864	31.622221	43.149506	15.428551	15.020727
Os01g0150000	85.357407	83.338806	56.874535	58.803833	99.146217	94.562531
Os01g0150100	8.230837	7.579879	8.698055	8.011322	12.250130	10.070155
Os01g0150200	20.764141	20.296707	22.435368	23.217367	24.581350	22.869864
Os01g0150400	0.000000	0.000000	0.000000	0.000000	0.000000	0.000000
Os01g0150500	0.000000	0.000000	0.000000	0.000000	0.000000	0.000000
Os01g0150700	0.720438	0.523831	0.721598	0.565502	1.152977	0.922252
Os01g0150800	0.748439	0.779549	2.021847	1.423550	1.711308	1.401901
Os01g0150900	2.786476	1.925951	10.393317	5.951459	7.963951	8.396674
Os01g0150950	1.127003	1.149639	1.915437	1.631505	3.040548	2.577112
Os01g0151100	37.463001	35.521729	34.907848	40.426094	25.872568	24.626308
Os01g0151200	353.222748	363.152252	98.420250	77.584213	261.471069	258.713593
Os01g0151400	22.648819	23.261145	28.026054	22.348261	35.057838	34.436111
Os01g0151500	0.627767	0.479998	5.854566	4.858658	0.773402	1.059394
Os01g0151600	3.636668	4.074077	93.069794	121.274834	4.343921	4.434612
Os01g0151700	1.300411	1.103759	9.560260	7.698057	7.859830	9.310822
Os01g0151750	0.613405	1.149554	1.738645	1.854710	1.421873	3.251044
Os01g0151900	3.574138	3.417671	1.575918	1.477971	2.329439	2.564563
Os01g0152000	5.521899	3.717914	0.849635	0.524847	0.854112	0.937307
Os01g0152050	3.313406	1.602220	0.634361	0.460576	0.542960	0.451939
Os01g0152100	0.000000	0.041195	0.000000	0.000000	0.000000	0.000000
Os01g0152200	0.327776	0.185775	0.197380	0.109554	0.544887	0.291687
Os01g0152300	23.010519	22.900558	26.086390	28.105795	37.632801	40.604786
Os01g0152500	0.690859	0.708562	1.341765	1.230359	1.227299	0.757855
Os01g0152600	0.872464	0.830233	0.807201	1.205631	1.338239	1.296316
Os01g0152675	0.157242	0.282750	0.688027	0.785221	0.225239	0.043084
Os01g0152687	0.000000	0.227500	0.606917	0.707852	0.096019	0.246958
Os01g0152700	64.632759	67.686119	60.306362	45.421551	74.021629	70.001701
Os01g0152800	1.797958	1.703238	3.754992	3.903773	3.010831	3.200466
Os01g0152850	1.710770	1.598225	3.373627	3.538749	2.832831	3.057142
Os01g0152900	45.361076	42.535202	49.448879	61.785160	63.814396	65.235832
Os01g0152950	10.147655	8.516367	7.920494	9.681101	7.859694	8.133269
Os01g0152951	0.000000	0.000000	0.240337	0.761971	0.000000	0.000000
Os01g0153000	0.318941	0.109372	0.236466	0.800720	0.221672	0.116873
Os01g0153050	0.319046	0.110968	0.239917	0.768180	0.210943	0.103317
Os01g0153100	153.772095	148.510208	143.363586	145.594162	221.290619	221.151932
Os01g0153150	1.271736	1.333816	0.646730	0.402414	1.141847	0.919118
Os01g0153200	5.978062	4.836286	1.466170	3.036987	3.265966	4.733230
Os01g0153250	3.574697	3.460355	1.351383	1.535749	3.578856	3.392529
Os01g0153275	3.304431	2.453943	1.226230	1.030145	2.771201	2.100405
Os01g0153300	185.405777	192.535904	115.397247	119.261459	221.320267	223.314514
Os01g0153400	59.122864	66.428123	34.454994	30.440449	38.801830	38.041077
Os01g0153500	0.0	0.0	0.0	0.0	0.0	0.0
Os01g0153550	0.0	0.0	0.0	0.0	0.0	0.0
Os01g0153600	0.0	0.0	0.0	0.0	0.0	0.0
Os01g0153625	0.0	0.0	0.0	0.0	0.0	0.0
Os01g0153700	4.995393	4.485567	3.240750	3.233932	4.742451	5.343052
Os01g0153800	0.0	0.0	0.0	0.0	0.026963	0.0
Os01g0153900	0.0	0.0	0.0	0.0	0.0	0.0
Os01g0153950	0.0	0.0	0.0	0.000000	0.0	0.0
Os01g0154000	0.0	0.0	0.143049	0.134184	0.0	0.0
Os01g0154100	0.0	0.0	0.0	0.0	0.0	0.0
Os01g0154200	0.0	0.0	0.0	0.0	0.000000	0.0
Os01g0154250	0.0	0.0	0.0	0.0	0.185466	0.0
Os01g0154300	0.0	0.0	0.0	0.0	0.0	0.0
Os01g0154500	1.188039	0.891526	0.000000	0.0	0.965052	0.895166
Os01g0154550	0.223636	0.188646	0.105464	0.0	0.124025	0.311696
Os01g0154600	4.133586	4.071117	0.205766	0.360784	2.793411	3.702796
Os01g0154950	1.029007	0.847867	0.026366	0.011877	1.456706	1.254110
Os01g0155000	3.022942	2.170997	0.048427	0.047501	2.454218	2.320531
Os01g0155200	1.313912	1.049551	1.774484	3.327516	1.328179	1.774141
Os01g0155300	0.0	0.0	0.0	0.014321	0.0	0.056817
Os01g0155400	24.550610	28.153486	60.121708	65.079231	30.686226	32.416904
Os01g0155500	12.093528	10.913771	10.932860	11.436492	16.564348	17.076752
Os01g0155600	66.998856	65.286331	83.576180	80.920685	70.312859	69.302826
Os01g0155800	78.509789	40.922287	952.476807	1217.933228	735.370361	833.274658
Os01g0156000	0.0	0.0	0.0	0.0	0.0	0.0
Os01g0156300	0.743824	0.597084	0.588055	0.281710	0.371977	0.490856
Os01g0157200	0.0	0.0	0.0	0.0	0.0	0.0
Os01g0157400	0.342164	0.144855	0.0	0.0	0.0	0.0
Os01g0157500	0.000000	0.0	0.0	0.0	0.057305	0.0
Os01g0157600	0.000000	0.0	0.0	0.0	0.0	0.049017
Os01g0157700	0.000000	0.183040	0.0	0.0	0.085171	0.063441
Os01g0157800	5.498259	5.484614	3.591641	4.031294	4.983460	4.971206
Os01g0157900	49.424469	48.219440	67.903656	60.882408	32.002499	31.106895
Os01g0158000	20.493017	20.678188	44.944199	40.531281	22.292179	24.027502
Os01g0158100	38.377941	36.333744	12.890159	9.519588	22.936720	26.050180
Os01g0158200	13.022145	12.545805	13.185162	11.539117	18.475130	17.169844
Os01g0158400	5.424542	3.156532	10.054544	11.418629	10.408920	9.724568
Os01g0158500	8.527645	8.130950	18.003149	19.985439	7.447830	7.896242
Os01g0158533	1.232884	0.840672	2.185196	2.560209	1.003245	0.814205
Os01g0158566	1.660596	2.044590	1.692997	0.893027	1.508526	1.100990
Os01g0158600	3.689181	4.327618	1.937750	1.555458	3.946313	4.244559
Os01g0158800	0.273770	0.299115	0.000000	0.319751	0.000000	0.316133
Os01g0158900	28.162027	26.831959	18.128546	19.525337	17.774303	18.493237
Os01g0159000	0.0	0.0	48.086826	41.643265	0.252597	0.495638
Os01g0159200	0.471122	0.249221	14.446920	9.108797	0.096223	0.603103
Os01g0159250	0.000000	0.200330	7.189985	4.469460	0.366625	0.003498
Os01g0159300	25.779499	26.302197	98.991753	127.091164	27.223558	26.487757
Os01g0159400	46.394497	44.748379	85.701271	94.071938	31.219925	31.960228
Os01g0159500	0.0	0.022279	0.055949	0.056150	0.0	0.010085
Os01g0159600	0.0	0.0	2.312451	1.603457	0.0	0.0
Os01g0159800	3.360934	3.423493	23.072914	26.406717	4.783629	4.860277
Os01g0160100	14.556223	14.354558	38.827549	43.207359	7.271477	8.277116
Os01g0160150	6.413399	5.268598	16.658581	16.120180	2.664701	2.808654
Os01g0160200	0.196627	0.227639	0.067727	0.0	0.093911	0.0
Os01g0160700	0.399178	0.094431	3.096040	2.117209	0.023422	0.038249
Os01g0160800	28.511934	25.787670	567.078674	625.276306	6.205571	6.232013
Os01g0161000	0.0	0.0	0.000000	0.000000	0.000000	0.0
Os01g0161200	4.725358	2.614783	0.764638	1.157398	3.199185	3.047493
Os01g0161300	9.373076	6.496086	1.844255	1.678988	6.663448	6.056509
Os01g0162001	0.000000	0.619385	0.104264	0.000000	0.000000	0.0
Os01g0162101	0.0	0.0	0.0	0.000000	0.0	0.0
Os01g0162200	5.230141	3.840983	7.468407	4.989321	6.178381	5.403855
Os01g0162300	10.338423	8.881311	10.593381	9.073581	9.251355	7.591966
Os01g0162400	2.383308	2.836591	3.397641	1.983583	1.494078	0.680171
Os01g0162500	1.477836	1.178724	19.080053	18.912380	2.009161	1.831071
Os01g0162701	5.067707	4.973732	5.008357	5.057068	5.102943	6.337824
Os01g0162800	8.340257	7.269315	6.314148	5.926877	9.059200	9.793636
Os01g0162900	1.390973	1.463917	3.498082	2.942957	1.723292	1.270951
Os01g0163000	1.986357	2.228632	10.050576	8.917457	4.318272	4.053834
Os01g0163450	0.0	0.0	0.0	0.000000	0.0	0.0
Os01g0163616	0.0	0.0	0.0	0.000000	0.0	0.0
Os01g0164075	0.0	0.0	0.0	0.000000	0.0	0.0
Os01g0164300	0.0	0.0	0.0	0.000000	0.0	0.0
Os01g0164400	30.196972	30.912125	51.448364	48.445110	36.892994	34.641586
Os01g0164500	10.064100	8.664875	6.974031	7.261391	10.520885	10.346942
Os01g0164600	81.044395	82.646873	35.444462	33.030640	87.237846	80.360008
Os01g0164650	1.216248	0.903287	0.939655	0.739000	1.218603	1.165416
Os01g0164700	9.008550	9.298380	10.285252	12.311543	11.256669	9.078101
Os01g0164800	0.365920	0.481066	3.430558	3.777089	0.462655	0.590380
Os01g0165000	10.167434	8.954727	53.125668	53.055809	9.102303	8.367741
Os01g0165100	1.768314	1.201869	20.571636	21.617304	1.683861	1.185509
Os01g0165200	0.516840	0.719030	1.351795	0.956694	0.391238	0.749463
Os01g0165600	0.096170	0.0	0.256103	0.764446	0.382766	0.256934
Os01g0165800	6.034229	6.693840	3.495989	4.327035	7.620419	6.670794
Os01g0166100	17.473269	18.037592	106.362114	135.962830	23.005594	22.264626
Os01g0166200	0.248635	0.320234	0.072927	0.143066	0.714927	0.751834
Os01g0166300	2.723903	2.875466	1.454379	1.333427	3.138401	3.842639
Os01g0166400	0.081417	0.119218	0.000000	0.000000	0.000000	0.188918
Os01g0166500	0.0	0.004779	0.0	0.000957	0.055227	0.0
Os01g0166700	54.789070	57.069897	26.759134	28.779457	59.819977	53.717228
Os01g0166800	9.205086	8.940062	1.610135	0.824486	5.206078	4.616412
Os01g0167100	5.169051	3.611962	3.036904	2.468117	9.202153	9.053432
Os01g0167400	8.527740	8.837297	20.295818	19.322004	6.985417	7.963371
Os01g0167500	20.948481	20.216843	28.865252	27.402927	46.700272	45.476948
Os01g0167600	0.000000	0.613179	0.135173	0.146057	0.227745	0.353930
Os01g0167700	1.260904	1.048295	2.144508	2.335082	0.877470	0.902189
Os01g0167750	1.810005	1.388748	0.500176	0.618556	1.758727	1.745576
Os01g0167800	1.729001	2.130800	3.830752	2.984399	2.574209	2.893152
Os01g0167900	0.115575	0.236001	0.492547	0.636102	0.159778	0.345553
Os01g0168000	0.322844	0.0	0.245050	0.0	0.0	0.0
Os01g0168100	30.520422	35.489399	44.258209	39.815681	31.159473	33.816357
Os01g0168200	10.479138	9.669680	33.754852	33.365097	22.207617	23.462114
Os01g0168300	24.597052	23.321682	15.916075	14.428662	21.244995	19.832344
Os01g0168350	3.397147	2.328202	1.623558	1.574810	2.532069	2.304158
Os01g0168400	83.405968	85.294502	59.783325	57.768837	49.997574	54.078651
Os01g0168450	33.831276	33.536446	22.121710	20.678423	19.510445	21.991755
Os01g0168500	16.602722	14.858270	20.553534	23.825478	15.638456	16.848078
Os01g0168600	3.992566	4.300198	4.009820	3.874210	4.685397	4.394708
Os01g0168800	1.042079	0.576108	2.507236	1.488752	2.138765	1.419073
Os01g0168850	0.239998	0.121853	0.126017	0.330303	0.556278	0.303520
Os01g0169000	0.0	0.0	0.003567	0.0	0.0	0.0
Os01g0169400	0.0	0.000000	0.267856	0.000000	0.0	0.0
Os01g0169500	13.794366	13.042415	23.149597	20.983936	17.502430	17.478737
Os01g0169800	7.782261	6.040316	1.908027	0.825350	7.489827	7.364038
Os01g0169900	27.219635	25.445950	34.143600	41.579258	25.054636	24.969467
Os01g0170000	2.186060	2.442057	120.041916	145.785599	3.510101	2.911985
Os01g0170051	2.868529	1.588978	148.569214	200.178864	2.885008	2.998724
Os01g0170100	5.885455	6.132506	6.281033	7.382432	5.948471	6.024264
Os01g0170300	0.0	0.0	0.111858	0.116095	0.000000	0.0
Os01g0170500	0.163476	0.000000	0.000000	0.0	0.146167	0.082790
Os01g0170600	52.041977	45.006535	16.060717	20.170805	33.796600	32.917004
Os01g0170700	1.306460	2.219833	0.318136	0.434941	1.231562	1.431142
Os01g0170800	4.694071	3.959423	2.243006	1.972600	3.093132	3.449212
Os01g0170900	0.142270	0.244338	0.061512	0.294081	0.116075	0.168181
Os01g0171000	3.680765	2.937689	1.527527	1.542096	2.541021	2.844829
Os01g0171100	0.0	0.0	0.0	0.0	0.0	0.0
Os01g0171200	0.0	0.000000	0.0	0.0	0.000000	0.000000
Os01g0171800	6.995839	7.273828	23.219625	21.821016	24.997515	24.167290
Os01g0172000	13.566291	14.246391	18.707766	17.794577	18.876524	17.382397
Os01g0172100	15.261590	14.350881	13.826010	20.368326	19.060204	18.921064
Os01g0172200	4.355796	4.286642	8.391198	8.847321	4.742381	4.477342
Os01g0172300	17.108677	16.818289	22.784483	24.317604	11.743644	14.484015
Os01g0172400	163.626312	149.717926	403.675415	458.833038	127.639427	127.292587
Os01g0172600	3.181546	2.625890	4.459421	5.111394	3.947800	5.836480
Os01g0172701	2.084814	1.600942	3.003392	2.862721	3.366050	3.980816
Os01g0172800	11.883041	10.083898	37.175354	30.578531	18.208591	18.659168
Os01g0172900	0.212973	0.286490	1.831275	0.756718	0.972086	0.935867
Os01g0173000	9.083578	8.793582	10.491663	8.997823	13.606799	13.861773
Os01g0173100	23.718239	29.757557	30.885996	31.229139	42.243378	41.340630
Os01g0173600	0.0	0.000000	0.0	0.0	0.0	0.000000
Os01g0173900	24.169220	20.593969	11.143692	11.557980	24.054022	22.009558
Os01g0173950	3.107429	2.460171	1.517288	1.223465	3.004854	3.291943
Os01g0174000	8.247122	7.850401	14.399384	11.626228	14.163807	15.886832
Os01g0174100	8.218129	13.558568	14.321239	18.515450	25.745743	24.012365
Os01g0174200	2.545950	1.499574	0.391534	0.172362	1.113455	1.678650
Os01g0174300	12.790910	10.547108	7.178389	7.750729	13.253178	12.040598
Os01g0174400	2.000762	1.755460	2.039788	2.368887	2.149979	1.757586
Os01g0174500	5.035349	6.794333	7.704738	8.535730	7.514343	8.421037
Os01g0174600	0.0	0.0	0.0	0.0	0.0	0.0
Os01g0174700	4.149171	3.043626	1.572394	1.155258	4.297489	4.322073
Os01g0174900	29.738392	30.165310	64.633308	62.364014	33.874779	32.371273
Os01g0175000	65.578758	64.470963	35.288177	31.705961	55.683262	57.660404
Os01g0175100	283.135712	293.046234	77.467476	68.580940	72.581154	75.974365
Os01g0175400	3.457019	3.294812	1.291624	1.109123	2.574411	2.293474
Os01g0175500	3.503076	4.511597	1.180191	1.713102	3.186713	4.275123
Os01g0175600	2.197020	2.147486	0.440565	0.205963	2.321594	3.448598
Os01g0175633	0.280328	0.384550	0.223921	0.000000	2.193689	2.330208
Os01g0175700	4.912465	4.883513	2.823657	1.397036	164.983383	163.148148
Os01g0175733	0.904319	0.419159	0.330820	0.115670	30.337624	34.260086
Os01g0175850	0.239613	0.406429	0.421501	0.715419	0.061978	0.231773
Os01g0176000	14.753174	13.403152	12.132173	14.344671	9.987863	10.659658
Os01g0176050	11.498444	9.836946	9.934316	12.800117	8.118809	8.917596
Os01g0176100	2.380234	2.327745	1.391240	1.385046	3.850436	2.952900
Os01g0176150	2.758819	3.143393	0.716571	0.637891	1.302417	0.749108
Os01g0176200	3.649323	2.495253	9.028100	8.313434	3.713614	4.618506
Os01g0176300	4.388531	3.859188	1.426943	1.269574	2.189800	2.647447
Os01g0176400	0.000000	0.000000	0.088556	0.153043	0.137335	0.0
Os01g0176500	0.000000	0.000000	0.000000	0.000000	0.000000	0.0
Os01g0176700	4.428714	3.894948	2.211861	3.428096	4.617553	4.694316
Os01g0176751	2.180906	1.101321	0.774445	1.732906	1.232446	1.187519
Os01g0176800	0.0	0.0	0.000000	0.0	0.064748	0.000000
Os01g0176900	0.0	0.0	0.000000	0.0	0.000000	0.000000
Os01g0177100	0.426278	0.179981	0.000000	0.0	0.165563	0.181977
Os01g0177150	0.000000	0.013317	0.000000	0.0	0.000000	0.000000
Os01g0177200	27.910021	24.662481	33.745163	34.504753	28.950838	27.572104
Os01g0177400	0.499801	0.000000	5.706185	8.499568	0.0	0.000000
Os01g0177500	0.224366	0.000000	3.863035	4.862182	0.0	0.000000
Os01g0177900	0.218285	0.297638	1.511267	2.163534	0.650665	0.517751
Os01g0178000	77.947571	72.600067	81.161125	79.091240	68.150421	67.364410
Os01g0178100	9.627393	9.447945	12.290479	13.460030	21.388519	20.069904
Os01g0178200	10.712019	11.443241	14.715163	13.913010	13.115060	9.910492
Os01g0178300	5.051700	7.383326	3.327966	3.509668	9.697857	12.026430
Os01g0178400	1.082657	0.911027	0.365069	0.232890	8.205167	6.341811
Os01g0178500	8.428216	8.094604	18.719116	16.924252	32.534031	28.908314
Os01g0178600	0.0	0.0	0.0	0.0	0.003877	0.0
Os01g0178700	6.391369	4.108181	5.972302	6.646677	4.959669	4.607130
Os01g0178775	1.683713	0.935704	1.404655	2.168357	1.383756	1.863930
Os01g0178850	0.0	0.0	0.0	0.0	0.0	0.0
Os01g0178900	6.393013	6.807990	14.991150	18.127714	8.859567	9.934782
Os01g0179000	0.114587	0.083629	0.188634	0.286115	0.0	0.020919
Os01g0179200	22.056871	21.266750	24.986645	28.360949	19.239346	19.916145
Os01g0179300	42.683575	41.416908	76.134476	95.528816	36.974804	38.198502
Os01g0179400	9.402830	8.328588	13.225211	14.706825	9.010775	8.147160
Os01g0179500	16.397285	15.358170	28.338514	37.431034	19.333925	19.607328
Os01g0179600	2.184803	2.099446	14.260903	11.990035	36.334843	41.217422
Os01g0179700	61.269939	63.063171	62.431179	63.660660	50.518810	49.762321
Os01g0179750	15.034490	17.473648	17.483887	18.529495	14.329465	13.400964
Os01g0179800	4.985177	4.788440	12.431001	13.240826	60.219238	59.253696
Os01g0179901	0.238890	0.000000	0.000000	0.000000	0.262335	0.359064
Os01g0180000	0.0	0.0	0.674422	1.054742	0.0	0.106423
Os01g0180050	0.0	0.0	0.462812	0.553377	0.0	0.000000
Os01g0180300	68.596878	69.533752	17.859140	17.793608	22.925253	23.372974
Os01g0180400	0.221100	1.303402	1.170203	1.451746	0.459609	0.465870
Os01g0180500	0.0	0.0	0.0	0.0	0.0	0.0
Os01g0180600	5.140652	5.267277	3.618625	3.454446	6.225950	5.505344
Os01g0180700	3.253031	3.093217	3.378545	3.790938	2.602469	3.296954
Os01g0180800	49.809010	49.994942	141.458298	156.774841	49.353550	50.092098
Os01g0180850	15.807924	14.194811	49.020630	48.280975	13.984243	14.568988
Os01g0180900	0.0	0.0	0.000000	0.0	0.0	0.0
Os01g0181000	18.302256	18.165625	15.291656	17.145224	15.340860	13.881747
Os01g0181033	0.124185	0.768366	0.337140	0.137176	0.151819	0.320723
Os01g0181166	3.557982	5.819945	1.705636	2.623196	3.957166	4.414349
Os01g0181300	3.525755	3.094456	1.958703	1.237013	2.937099	3.433257
Os01g0182100	13.689359	14.212313	6.067159	6.616486	12.436763	11.450442
Os01g0182200	46.362183	48.364567	38.023392	43.662647	57.409348	61.332455
Os01g0182300	0.863275	0.575741	0.407739	0.893525	3.067519	3.282952
Os01g0182400	5.767842	5.233109	24.040037	32.658314	7.634636	6.290208
Os01g0182500	3.108892	2.762277	9.546100	12.288072	3.293999	4.163127
Os01g0182600	704.044312	655.483215	847.830505	878.097900	515.241821	524.008972
Os01g0182700	0.818220	0.725681	1.414689	0.797509	1.330685	1.009983
Os01g0182832	2.976493	1.609250	6.255372	7.770730	3.174833	3.267706
Os01g0182900	15.218882	19.697262	33.000824	36.742798	20.838362	20.468664
Os01g0183000	5.051490	5.644620	6.329406	6.186164	5.781660	5.352601
Os01g0183100	12.484874	15.466214	4.662196	3.338648	10.249323	10.144077
Os01g0183300	1.001672	0.907397	0.907844	0.946615	1.111537	0.920352
Os01g0183400	0.0	0.0	0.0	0.0	0.0	0.000000
Os01g0183500	0.0	0.000000	0.0	0.0	0.0	0.000000
Os01g0183600	1.598822	1.351913	4.789685	5.803478	0.841053	0.906719
Os01g0183633	13.820425	13.379258	12.535049	13.060122	12.070841	11.229722
Os01g0183800	36.216064	37.804188	37.375240	38.818104	41.347862	39.799232
Os01g0183850	1.107648	0.856979	1.539795	1.082655	0.381141	0.886004
Os01g0183950	5.273998	4.630648	0.223721	0.061022	3.354815	4.047122
Os01g0184000	8.595449	8.739292	5.597350	6.074877	9.646976	9.914446
Os01g0184050	12.463213	12.673470	239.777817	131.173401	11.793858	13.135910
Os01g0184100	14.490358	14.332273	236.136475	127.244293	12.291961	14.224767
Os01g0184200	12.862641	12.045258	7.915329	7.308800	15.530329	15.636955
Os01g0184500	62.627796	63.672569	20.572266	16.506336	32.525890	33.351650
Os01g0184700	4.674885	5.419869	8.284669	7.991077	4.357130	5.502567
Os01g0184800	18.759398	19.673489	40.883091	48.599476	22.538723	23.966532
Os01g0184900	45.723255	45.930035	93.500679	101.915962	64.260666	61.357948
Os01g0185000	0.0	0.0	0.139902	0.068613	0.0	0.000000
Os01g0185100	0.0	0.0	0.0	0.0	0.0	0.000000
Os01g0185200	95.728508	80.680023	44.139526	46.141251	84.755104	80.709221
Os01g0185250	3.504948	3.576134	7.927730	8.565099	1.512318	1.511544
Os01g0185300	39.940056	39.785759	125.453575	127.288315	17.775124	16.868450
Os01g0185350	24.662796	23.775614	89.681480	97.126472	11.138559	9.916947
Os01g0185400	16.740978	15.459968	42.437027	56.120716	15.087895	14.952312
Os01g0185500	5.288041	5.165964	4.338312	3.538976	5.376343	4.102245
Os01g0185900	0.331528	0.000000	0.157391	0.000000	0.096335	0.252554
Os01g0186000	0.494120	0.461532	10.609541	9.490449	1.192003	0.755754
Os01g0186200	14.480544	17.675871	21.172045	18.582304	29.551668	31.607323
Os01g0186400	0.135299	0.097245	0.025111	0.012315	0.057705	0.032824
Os01g0186600	119.447037	85.076729	8.182723	3.992744	76.606247	73.434624
Os01g0186700	32.817478	29.719803	57.102772	65.489769	37.323914	39.314201
Os01g0186900	21.305798	13.793473	43.040592	30.190840	2.155547	2.122283
Os01g0186950	20.364328	16.635645	52.537083	41.991642	2.346052	2.632802
Os01g0187000	0.634858	0.916731	0.897177	1.056987	0.951092	0.732277
Os01g0187200	0.0	0.0	0.0	0.0	0.0	0.000000
Os01g0187300	0.0	0.0	0.0	0.0	0.0	0.000000
Os01g0187350	2.366792	0.764444	1.882307	1.436553	1.591234	1.684707
Os01g0187400	27.519320	23.043629	38.042500	45.154957	29.074591	28.366287
Os01g0187500	15.650904	16.050085	16.839159	18.279150	17.349819	17.355116
Os01g0187600	0.0	0.0	0.032009	0.004485	0.0	0.000000
Os01g0187900	27.501171	30.626919	74.984192	83.876472	33.260525	35.890934
Os01g0188100	27.536579	26.040848	103.456543	138.865356	29.350010	30.556349
Os01g0188200	1.274892	1.096367	2.482191	1.934971	4.670801	4.170627
Os01g0188400	25.796688	23.927460	127.530418	124.449547	117.057869	118.443375
Os01g0188525	1.116981	0.579732	5.280739	5.141512	4.157242	5.933901
Os01g0188900	40.266312	43.775330	14.318979	9.853642	34.745323	35.039474
Os01g0189100	5.255812	6.201332	1.145712	1.250766	3.922204	3.941097
Os01g0189700	13.021626	13.208339	7.713772	5.048259	12.217967	11.615264
Os01g0189800	44.087231	39.524513	52.730179	54.351696	35.648693	34.929157
Os01g0190000	104.719574	121.017036	103.581223	97.886772	84.223000	90.167412
Os01g0190300	3.936932	3.466434	10.917491	8.334619	5.170513	5.401204
Os01g0190400	0.449287	0.669073	1.224001	4.450000	0.974539	0.588832
Os01g0190500	0.0	0.0	0.0	0.0	0.0	0.0
Os01g0191000	0.568988	0.609002	0.778542	0.406307	1.660778	1.296875
Os01g0191100	111.587746	129.302383	69.654167	51.891945	101.198463	109.462784
Os01g0191150	0.0	0.0	0.0	0.0	0.0	0.0
Os01g0191200	441.980255	515.510803	268.107758	178.729584	254.921570	259.178406
Os01g0191300	5.238772	3.918972	9.320794	12.498969	5.894363	6.041483
Os01g0191400	0.191812	0.199545	0.043479	0.000000	0.191130	0.291065
Os01g0191500	43.148624	38.036472	45.119976	45.459656	46.775921	43.899879
Os01g0191700	40.318550	37.022808	116.014458	141.169006	53.314346	52.202885
Os01g0191800	0.0	0.0	0.000000	0.000000	0.000000	0.0
Os01g0191900	17.323275	12.110410	12.386759	9.655772	10.584552	12.017932
Os01g0192000	13.077490	11.294279	3.892659	3.869779	6.945808	7.559418
Os01g0192101	5.841031	4.072133	2.411012	2.164513	3.037390	2.764438
Os01g0192300	27.860161	23.405691	298.245941	311.016815	49.266460	46.588409
Os01g0192401	0.654426	0.723579	1.772256	1.138631	0.685095	0.298961
Os01g0192500	1.553377	1.447336	3.132238	3.162564	0.685615	0.953989
Os01g0192550	0.468723	0.410797	1.226359	0.417989	0.519289	0.501355
Os01g0192600	3.123476	2.274958	2.493826	3.415680	1.578184	1.182932
Os01g0192700	1.011856	0.373701	0.786037	1.054310	0.393219	0.685900
Os01g0192900	0.0	0.000000	0.772721	0.441725	1.032842	1.065594
Os01g0193250	0.0	0.0	0.0	0.039369	0.0	0.061613
Os01g0193400	6.357978	3.425515	4.821545	4.833420	5.494196	6.739247
Os01g0193500	6.158964	8.383156	10.138992	10.537120	8.056496	6.185400
Os01g0193600	38.633522	35.493881	8.084447	6.758321	19.429951	19.740025
Os01g0193700	10.326107	9.950969	2.597587	1.114333	5.607264	4.978310
Os01g0193900	8.308735	5.910804	9.494894	8.990577	6.539963	6.479309
Os01g0194000	7.921083	7.716197	14.162913	14.728099	12.954052	12.490553
Os01g0194200	1.722690	1.461997	0.833786	0.836794	1.825363	1.938414
Os01g0194300	23.141792	20.254229	8.755767	7.784552	18.073187	17.049351
Os01g0194600	3.896950	3.138958	7.416931	5.448649	11.744843	14.046185
Os01g0195000	3.231326	2.685728	7.472067	8.436748	5.084795	5.073907
Os01g0195066	0.0	0.019970	0.157297	0.195989	0.0	0.240633
Os01g0195100	0.0	0.0	0.000000	0.189115	0.0	0.0
Os01g0195200	0.380525	0.246845	1.181651	0.823387	0.467575	0.373313
Os01g0195300	0.379392	0.571184	2.970581	1.067049	0.529985	0.739089
Os01g0195400	0.106769	0.045036	0.502465	0.378611	0.046258	0.126002
Os01g0195500	54.714828	55.414814	40.631771	39.952793	50.097252	52.392525
Os01g0195700	0.0	0.0	0.0	0.0	0.0	0.0
Os01g0195801	0.000000	0.0	0.000000	0.0	0.0	0.0
Os01g0196133	0.0	0.0	0.0	0.0	0.0	0.0
Os01g0196300	0.916804	0.746999	1.472552	1.484247	0.618632	0.703965
Os01g0196500	7.476917	7.291288	7.743231	7.410497	6.755525	6.508408
Os01g0196600	5.459537	4.838490	5.521219	4.967615	5.971354	7.682867
Os01g0196800	0.103242	0.034371	0.097719	0.061344	0.215746	0.119287
Os01g0197100	7.271195	7.775905	39.663078	45.664536	10.325721	9.802198
Os01g0197150	3.535130	3.845191	18.144518	20.581739	4.260629	4.489912
Os01g0197200	21.097717	19.789095	19.357300	18.698629	21.900049	22.262047
Os01g0197350	21.704006	20.850906	28.260780	19.928926	18.762352	17.268013
Os01g0197400	28.459581	36.170185	40.932869	41.423641	25.063883	24.999617
Os01g0197450	2.284673	1.702581	0.630123	0.677796	0.760110	0.731412
Os01g0197500	3.111583	2.260629	1.752516	1.654874	4.706425	3.199096
Os01g0197700	0.808145	0.304762	0.287150	0.303999	3.445821	3.666387
Os01g0197900	0.851491	1.027975	3.298249	4.100875	2.023497	1.804940
Os01g0198000	2.590183	1.788801	3.244982	3.132659	2.542358	2.719487
Os01g0198200	129.418793	112.570274	115.279015	116.492836	119.847801	119.367287
Os01g0198250	9.644403	8.592131	11.128384	12.685489	12.815993	8.639238
Os01g0198500	0.0	0.0	0.222913	0.826236	0.0	0.053211
Os01g0198702	0.172896	0.236695	0.099672	0.0	0.240447	0.301662
Os01g0198900	6.583570	8.540115	22.716946	18.645683	101.287132	113.977028
Os01g0199300	0.222332	0.129814	0.204197	0.197782	0.132349	0.065725
Os01g0199400	7.192053	6.162210	83.108452	108.331612	19.473070	24.793680
Os01g0199550	4.245487	3.846494	53.522141	80.277664	15.654928	13.605821
Os01g0199700	1.059625	0.653723	1.593734	0.779412	0.529446	0.911887
Os01g0199900	57.209717	54.809528	12.627675	10.357434	42.088593	42.242512
Os01g0199950	2.505020	2.296335	0.166355	0.297068	1.695999	2.580858
Os01g0200000	37.061314	41.496700	77.155251	98.636642	39.227280	38.568176
Os01g0200150	6.737343	7.983644	16.696884	21.594122	6.654399	7.903486
Os01g0200200	0.033348	0.100154	0.176513	0.051427	0.0	0.051539
Os01g0200300	0.965134	0.632916	37.261566	46.662857	5.404448	4.085835
Os01g0200350	0.287129	0.242862	14.510316	15.385237	0.822924	0.982556
Os01g0200400	6.005757	6.339489	5.355198	5.270666	6.264360	6.314994
Os01g0200500	22.762161	22.566547	15.885272	12.992661	16.594017	17.356817
Os01g0200600	0.002064	0.0	1.071633	0.067041	0.066445	0.0
Os01g0200700	15028.964844	17278.308594	14762.300781	12014.966797	24813.642578	25728.242188
Os01g0200950	16.546701	15.506231	11.459041	12.988772	16.826271	17.398685
Os01g0201000	19.840096	21.552505	16.217920	14.603260	23.782993	20.785877
Os01g0201100	4.317294	4.945812	4.396236	5.391293	2.384104	1.860557
Os01g0201200	40.592815	34.858585	7.233090	7.246465	49.080032	48.550716
Os01g0201250	2.088703	1.718581	0.346508	0.145620	0.806007	1.381080
Os01g0201275	0.775174	1.068993	0.051548	0.235598	0.447425	0.826771
Os01g0201300	0.0	0.0	0.0	0.0	0.0	0.0
Os01g0201400	0.080167	0.0	0.0	0.0	0.066893	0.080113
Os01g0201500	0.0	0.0	0.000000	0.000000	0.0	0.000000
Os01g0201600	0.000000	0.000000	0.0	0.0	0.0	0.0
Os01g0201700	0.000000	0.076771	0.178201	0.000000	0.356588	0.189163
Os01g0201750	0.000000	0.000000	0.000000	0.000000	0.000000	0.000000
Os01g0201800	1.024162	0.851097	1.626278	2.708501	1.075023	1.020021
Os01g0201850	0.008745	0.000848	0.025806	0.036043	0.012393	0.021413
Os01g0201900	14.190438	12.949893	24.028591	26.232254	15.377596	14.949352
Os01g0202500	54.294518	54.495403	17.631794	16.132839	34.649555	39.014614
Os01g0202601	0.000000	0.000000	0.000000	0.000000	0.000000	0.535647
Os01g0202700	2.522102	3.025640	0.653244	0.358787	1.014045	1.477851
Os01g0202800	2.047400	1.661430	3.317376	2.954360	2.437036	2.379520
Os01g0203000	19.748919	24.303520	27.043797	33.461948	19.948977	18.956940
Os01g0203300	4.035900	4.095645	2.010973	1.797995	3.395739	4.092994
Os01g0203400	7.868078	6.357836	1.040722	0.939265	4.651215	4.175939
Os01g0203800	6.835545	6.428659	21.333403	23.027739	12.425314	12.224821
Os01g0203900	5.550324	4.924928	15.233811	17.220938	9.269769	10.215933
Os01g0204000	7.431990	7.699142	7.199813	9.613085	5.518612	5.659532
Os01g0205100	12.072062	13.054272	9.283152	8.195472	11.615617	12.868396
Os01g0205200	19.101515	21.207752	5.821902	4.477593	7.906333	9.055444
Os01g0205300	5.005617	4.894962	0.226316	0.000000	4.876335	5.262242
Os01g0205401	0.0	0.0	0.0	0.0	0.0	0.0
Os01g0205500	154.142639	152.611496	89.747490	75.840851	127.577858	135.360504
Os01g0205550	35.575844	43.837833	23.687891	22.503965	34.626057	35.073597
Os01g0205600	4.536601	3.745155	6.681657	5.620533	4.646818	5.764885
Os01g0205700	48.941673	49.911007	33.185032	35.482647	44.651402	45.456779
Os01g0205800	3.994351	3.342689	2.309334	2.249327	3.347277	2.950804
Os01g0205900	0.0	0.0	0.0	0.0	0.0	0.0
Os01g0206200	16.760771	17.440842	11.370523	10.445936	16.036669	16.133514
Os01g0206300	0.0	0.0	0.198753	0.062747	0.0	0.0
Os01g0206600	4.780733	5.855536	4.697442	3.235765	11.346751	8.940112
Os01g0206650	1.851543	2.700414	26.013714	20.547663	28.682203	26.246889
Os01g0206700	2.009890	3.341011	31.109028	24.135099	33.649822	34.042671
Os01g0206800	0.212468	0.302143	0.476583	0.653160	1.289250	1.296014
Os01g0207001	0.109733	0.031573	0.193059	0.324354	0.467704	0.388304
Os01g0207200	0.526182	0.462591	0.541257	0.238829	0.410925	0.226273
Os01g0207300	0.0	0.0	0.012003	0.033960	0.007721	0.019176
Os01g0207400	1.347692	1.682337	2.774719	6.134019	2.090239	2.063771
Os01g0207500	0.0	0.0	0.0	0.052518	0.0	0.057542
Os01g0207600	0.0	0.0	0.0	0.058258	0.0	0.000000
Os01g0207700	0.0	0.0	0.0	0.0	0.0	0.0
Os01g0207900	0.357681	0.000000	0.056235	0.000000	0.303043	0.448698
Os01g0208000	0.085297	0.0	0.488107	0.817105	0.0	0.110066
Os01g0208400	0.494318	0.476123	0.0	0.0	0.057699	0.048424
Os01g0208600	12.746058	11.317496	14.453841	15.083388	14.426588	13.049153
Os01g0208700	175.446075	162.522186	37.158482	28.517609	93.139427	97.912804
Os01g0208800	73.568314	69.914795	17.662580	16.313028	42.940670	44.228096
Os01g0209000	24.389658	26.195211	19.776052	20.607182	27.749239	27.023035
Os01g0209150	0.207710	0.084370	0.431068	0.142899	0.260619	0.289206
Os01g0209200	24.773937	27.277552	34.953960	33.570385	25.645802	29.009125
Os01g0209300	3.911344	3.612655	5.621705	7.756581	4.421333	4.377614
Os01g0209400	17.697044	16.010172	12.353795	10.642312	20.455956	20.822027
Os01g0209500	1.298225	1.183532	0.347796	0.325079	1.372060	1.935201
Os01g0209566	0.668048	0.721845	0.324786	0.577543	0.715946	1.127040
Os01g0209700	0.000000	0.000000	0.638743	0.772238	0.0	0.000000
Os01g0209750	0.000000	0.000000	0.144851	0.308761	0.0	0.000000
Os01g0209800	166.624573	125.566521	6.187436	3.971323	202.024551	201.569412
Os01g0209901	135.937012	98.588089	5.315457	3.345480	159.486115	162.114853
Os01g0210200	0.432333	0.196419	0.0	0.0	0.397498	1.069151
Os01g0210300	0.000000	0.0	0.0	0.0	0.0	0.0
Os01g0210400	0.000000	0.000000	0.000000	0.098919	0.233729	0.292737
Os01g0210500	124.509567	119.445107	89.944405	71.180626	159.160187	185.592834
Os01g0210550	34.809700	26.699547	22.982382	24.403248	43.467842	47.807453
Os01g0210600	87.856918	89.763039	236.510391	211.345871	173.924042	170.604675
Os01g0210700	6.931496	6.567560	8.865091	7.936365	9.971889	9.571528
Os01g0210750	3.345819	4.042086	4.322845	5.375894	5.395508	5.336870
Os01g0210800	1.816239	1.144440	1.171272	1.499299	0.693210	0.733425
Os01g0210900	0.0	0.0	0.013137	0.0	0.0	0.0
Os01g0211000	0.0	0.0	0.0	0.0	0.0	0.0
Os01g0211200	0.0	0.0	0.0	0.0	0.0	0.0
Os01g0211400	0.0	0.0	0.0	0.0	0.0	0.0
Os01g0211600	3.630200	3.210283	3.660340	2.899068	4.328732	3.943364
Os01g0211800	0.0	0.000000	0.043452	0.000000	0.0	0.000000
Os01g0212000	0.112950	0.0	0.0	0.0	0.0	0.0
Os01g0212100	18.136602	15.396842	13.502538	12.618254	24.874552	23.179474
Os01g0212400	26.772444	19.540152	33.886276	37.145901	15.162511	14.936591
Os01g0212500	0.0	0.000000	0.705485	0.326078	0.000000	0.000000
Os01g0212700	0.205024	0.268547	0.399667	0.662104	0.335395	0.952804
Os01g0212900	0.0	0.0	0.0	0.0	0.0	0.0
Os01g0213100	0.0	0.0	0.0	0.000000	0.0	0.0
Os01g0213300	0.0	0.0	0.0	0.0	0.0	0.0
Os01g0213350	0.314189	0.216520	0.032802	0.175233	0.112936	0.124182
Os01g0213400	16.814201	14.243243	5.359001	4.977028	10.175794	11.076176
Os01g0213800	0.000000	0.000000	0.472523	0.498513	0.100715	0.098560
Os01g0214001	0.000000	0.000000	0.360429	0.399596	0.000000	0.099902
Os01g0214200	46.411522	48.435268	38.956532	30.412655	46.107212	46.735783
Os01g0214300	23.093653	26.985754	28.829521	25.281994	26.179041	25.381161
Os01g0214400	44.828754	44.950993	21.885975	21.133097	41.577938	38.080677
Os01g0214500	10.288264	9.339082	328.693939	332.323700	20.249144	22.044659
Os01g0214600	0.148970	0.000000	0.580328	0.333030	0.577794	0.383646
Os01g0214800	36.102306	31.999374	73.256912	65.745125	88.734558	86.555534
Os01g0214901	21.623573	14.933460	38.672245	33.546310	46.784538	46.308029
Os01g0215000	0.445187	0.893200	0.611704	0.409473	1.672997	1.709131
Os01g0215100	4.652138	4.614321	0.273962	0.349460	7.300171	5.418116
Os01g0215500	0.047572	0.068293	0.0	0.0	0.0	0.0
Os01g0215700	0.0	0.0	0.0	0.0	0.0	0.000000
Os01g0215725	0.0	0.0	0.0	0.0	0.0	0.000000
Os01g0215750	0.0	0.0	0.0	0.0	0.0	0.0
Os01g0216000	0.000000	0.0	0.0	0.0	0.0	0.0
Os01g0216150	0.000000	0.0	0.0	0.0	0.0	0.0
Os01g0216300	0.0	0.0	0.0	0.0	0.0	0.0
Os01g0216350	0.0	0.0	0.0	0.0	0.0	0.0
Os01g0216400	0.0	0.0	0.0	0.0	0.0	0.0
Os01g0216500	0.000000	0.000000	0.0	0.0	0.0	0.0
Os01g0216600	0.000000	0.000000	0.0	0.0	0.0	0.0
Os01g0216900	0.0	0.0	0.000000	0.0	0.000000	0.0
Os01g0216951	0.0	0.0	0.000000	0.0	0.000000	0.0
Os01g0217000	0.792757	0.798421	2.660594	2.994085	1.111205	0.806617
Os01g0217050	0.051579	0.156104	0.497930	0.354979	0.245843	0.277733
Os01g0217100	0.0	0.000000	0.0	0.0	0.0	0.000000
Os01g0217400	0.000000	0.0	0.0	0.0	0.000000	0.000000
Os01g0217500	1.975267	2.246933	0.000000	0.000000	2.343212	1.687122
Os01g0217800	13.947607	14.029639	8.190815	8.263257	12.246324	11.996602
Os01g0218032	22.449167	19.390652	30.160107	36.513222	23.585653	23.733585
Os01g0218100	11.781547	9.701833	35.960842	38.171459	8.803267	9.305243
Os01g0218200	2.825957	2.383592	3.639829	4.277011	1.231004	1.271215
Os01g0218350	1.706600	1.605894	1.870464	2.570165	0.566386	0.564328
Os01g0218500	6.420002	5.911740	7.140981	4.412164	7.239669	6.310093
Os01g0218700	38.891762	39.374706	44.561253	53.196712	42.328819	45.473236
Os01g0218800	15.486978	14.789435	9.756822	12.165639	12.862599	12.605485
Os01g0218900	15.034194	13.891998	16.696022	14.083312	16.374187	15.142162
Os01g0219000	13.335767	13.875092	5.161181	4.955595	6.562466	8.663661
Os01g0219100	5.922471	4.819430	5.419229	4.891280	5.500996	7.744628
Os01g0219200	0.391178	0.354049	0.767140	0.585290	0.372180	0.623039
Os01g0219300	0.0	0.047587	0.441629	0.345958	0.139396	0.265209
Os01g0219500	0.0	0.0	0.0	0.0	0.0	0.0
Os01g0219600	0.0	0.0	0.0	0.0	0.0	0.0
Os01g0220100	0.0	0.0	0.0	0.0	0.0	0.0
Os01g0220150	0.0	0.0	0.0	0.0	0.0	0.0
Os01g0220200	12.216432	10.011825	29.689148	27.096128	116.044777	111.548370
Os01g0220300	38.491123	35.800148	25.658314	22.079411	39.658134	35.418015
Os01g0220400	95.199570	95.237350	81.671028	67.650536	157.840042	173.731888
Os01g0220500	0.0	0.0	0.0	0.0	0.0	0.0
Os01g0220700	2.350919	2.309931	2.122555	1.404670	3.494936	3.857147
Os01g0220801	0.0	0.0	0.0	0.0	0.0	0.0
Os01g0220900	0.0	0.0	0.0	0.0	0.0	0.0
Os01g0221000	33.367191	27.183336	3.775568	3.022586	16.685631	19.603807
Os01g0221100	14.296330	12.105743	1.640148	1.721391	8.667741	7.867286
Os01g0221300	6.660089	5.936382	3.086302	2.027546	7.553383	6.344957
Os01g0221400	12.895563	17.461880	12.436452	13.362265	78.365288	79.490112
Os01g0221500	73.445908	82.570572	53.575378	62.155331	54.080967	55.592251
Os01g0221600	7.698413	6.913160	4.663558	5.153856	18.043665	16.954744
Os01g0221700	76.786827	72.844940	11.923128	8.293269	30.868525	25.408342
Os01g0221800	65.614861	91.980743	16.747547	12.136666	38.504139	38.903412
Os01g0221900	13.485738	14.590732	3.145464	3.226234	6.130171	5.495846
Os01g0222001	0.092708	0.112400	0.003037	0.070369	0.075893	0.037843
Os01g0222300	0.0	0.000000	0.324281	0.000000	0.0	0.000000
Os01g0222500	2.791844	3.208450	8.628521	10.289425	3.605849	4.147991
Os01g0222600	592.261597	667.054932	541.148438	442.815857	404.452362	424.687408
Os01g0222700	9.769539	9.467561	21.627476	24.976343	10.651736	9.946029
Os01g0222800	2.795580	2.196823	0.991146	1.004878	1.266950	2.239911
Os01g0222900	3.006092	1.897329	0.828444	0.854859	1.821292	2.264620
Os01g0223000	6.723066	6.153367	3.818908	3.417470	8.200413	7.440088
Os01g0223200	10.159282	11.848254	13.204279	14.475131	29.402460	27.778147
Os01g0223300	0.224165	0.052030	0.0	0.000000	0.394087	0.296799
Os01g0223500	2.084833	3.223779	3.179936	3.021019	3.297822	4.807184
Os01g0223600	8.526203	6.465326	3.624734	3.019566	8.406066	9.195274
Os01g0223700	21.179264	19.297085	7.628114	8.018600	13.912407	14.767766
Os01g0223800	0.093972	0.223208	0.613143	0.629423	0.152008	0.156506
Os01g0223900	0.077563	0.043960	0.169495	0.217252	0.0	0.0
Os01g0224000	0.252669	0.202244	13.133804	19.999123	0.183293	0.239674
Os01g0224100	1.582758	1.662377	0.671710	0.945177	1.029337	1.107461
Os01g0224166	2.336860	3.805169	0.527535	1.125856	4.838650	5.201779
Os01g0224200	0.245673	0.0	0.865229	0.315192	0.000000	0.000000
Os01g0224300	2.744874	2.230492	1.914565	2.523802	1.509716	2.002275
Os01g0224400	5.909769	5.370538	17.572294	19.038372	6.749485	5.989342
Os01g0224500	23.495996	30.727173	19.175846	18.159628	30.059132	24.950003
Os01g0224700	2.106749	2.410526	1.871863	1.356690	2.702745	2.598187
Os01g0225000	5.150622	3.679993	62.440334	75.357895	2.474917	2.661517
Os01g0225100	23.707541	23.982079	31.580606	32.749863	33.371017	31.348297
Os01g0225200	10.688506	10.281253	7.019961	6.880001	10.497618	9.508342
Os01g0225300	12.966784	13.107697	9.828306	10.617851	10.413486	10.296313
Os01g0225400	7.647245	8.246069	5.781454	4.558244	7.664508	9.180568
Os01g0225500	0.0	0.0	0.0	0.0	0.0	0.0
Os01g0225550	0.348675	0.014599	31.856665	46.001080	0.260384	0.403598
Os01g0225600	0.370854	0.000000	61.235943	84.227066	0.344452	0.456092
Os01g0225700	1.552040	1.838807	0.414620	0.247463	1.556462	1.267881
Os01g0226200	0.000000	0.000000	0.0	0.0	0.0	0.0
Os01g0226250	1.131351	0.000000	1.094728	0.000000	0.000000	1.483050
Os01g0226300	5.807111	6.765039	5.060605	5.250812	5.160836	4.859138
Os01g0226400	0.193782	0.098957	8.406277	9.998165	0.293342	0.318467
Os01g0226450	0.054162	0.104922	2.610316	3.032208	0.000000	0.177534
Os01g0226500	9.285125	10.514585	11.356360	11.370734	10.085947	10.703828
Os01g0226600	0.000000	0.045472	0.986467	0.798533	2.556466	2.861517
Os01g0226666	0.0	0.0	0.000845	0.0	0.0	0.0
Os01g0226700	0.0	0.0	0.000000	0.0	0.0	0.0
Os01g0227100	456.965088	468.997803	896.532288	1011.399841	183.081161	200.262451
Os01g0227200	25.629551	21.162535	38.013668	33.837605	29.725168	29.352592
Os01g0227250	10.594328	9.610427	13.481120	12.535814	10.271430	10.403893
Os01g0227300	28.857265	26.045456	54.185818	62.196438	53.613045	49.337189
Os01g0227350	18.320738	16.454872	15.258582	11.169806	62.619377	71.341896
Os01g0227400	18.549023	20.324022	15.270656	11.121488	73.333603	68.129234
Os01g0227500	22.019245	19.850113	12.928273	11.807286	37.563084	40.050495
Os01g0227700	1.541115	2.062478	43.616497	50.846569	10.274054	10.206090
Os01g0227800	32.368393	30.114067	5.573871	6.120839	16.885752	16.853760
Os01g0228300	15.766671	15.520596	17.402674	16.075624	19.455072	18.552025
Os01g0228400	11.937228	11.667246	25.113609	29.651155	20.563713	22.263710
Os01g0228450	8.584311	8.528962	17.993526	22.350931	14.316804	16.355124
Os01g0228500	0.302135	0.585642	19.155214	32.246040	0.332185	0.358458
Os01g0228600	38.545792	37.063099	27.592031	27.018101	45.817314	47.381340
Os01g0228800	9.243531	8.613911	6.193237	6.474403	11.896555	12.497849
Os01g0228901	1.030859	0.636711	0.626530	0.947088	0.855689	0.997761
Os01g0229000	0.672085	0.529021	0.651132	0.548657	0.914578	0.736586
Os01g0229100	23.844004	25.719221	26.200548	23.786230	24.697918	23.159233
Os01g0229200	78.404366	74.350327	89.775757	113.568359	67.102165	66.601898
Os01g0229250	22.421478	18.037582	22.507837	37.766464	18.850836	18.153360
Os01g0229300	1.796062	1.665965	3.723483	4.085225	2.681779	2.359929
Os01g0229400	2.868558	3.516594	2.784154	2.197117	2.723267	2.522511
Os01g0229500	7.794259	8.938418	12.157972	5.654364	10.432695	9.581820
Os01g0229600	38.128143	36.505379	26.713661	18.077326	25.547468	24.974857
Os01g0229700	0.000000	0.098222	0.260417	0.292002	0.000000	0.121732
Os01g0229800	0.0	0.0	0.000000	0.0	0.0	0.0
Os01g0229900	3.608808	3.316271	1.847066	1.688841	2.318608	2.295645
Os01g0230200	5.279377	3.320928	6.171895	6.699473	5.980703	5.117708
Os01g0230700	0.0	0.0	0.014610	0.0	0.0	0.0
Os01g0230800	0.335617	0.249542	1.008155	1.583649	0.170013	0.103585
Os01g0231000	30.672577	32.389469	16.293495	12.357593	22.692648	22.323326
Os01g0231500	18.938671	17.342484	21.268099	19.081919	29.629360	26.479097
Os01g0231600	0.000000	0.916250	1.332953	0.529481	0.000000	0.374900
Os01g0231700	57.535263	59.019623	32.337681	30.102310	50.675949	49.127296
Os01g0231800	18.740211	19.191195	13.841342	14.521340	18.892054	17.035479
Os01g0231900	30.152048	26.649538	15.471133	13.636833	29.872980	28.170975
Os01g0231950	4.516612	5.803987	0.274765	0.379132	9.197992	8.334716
Os01g0232000	12.856097	15.483680	0.876700	0.417490	20.339025	22.773479
Os01g0232100	0.658008	0.477684	0.240829	0.284571	0.904108	0.632188
Os01g0232200	0.0	0.0	0.000000	0.0	0.0	0.0
Os01g0232300	21.966015	23.747461	11.548071	10.300761	18.509340	18.660513
Os01g0232400	22.799242	17.818750	28.842150	30.481224	23.468164	22.478880
Os01g0232450	2.687555	1.032558	3.103478	2.447631	1.659459	1.653623
Os01g0232500	37.244709	37.979038	55.214924	55.489201	59.517834	57.215199
Os01g0232550	13.220757	14.478680	20.826509	19.826332	24.164114	21.299519
Os01g0232700	77.117622	75.262253	36.550068	29.827740	55.484806	55.108086
Os01g0232800	39.855824	43.654877	59.105541	62.797173	52.653130	50.332527
Os01g0233000	388.130219	384.207794	472.837708	503.876129	257.172333	270.122559
Os01g0233100	0.152518	0.296421	0.561304	0.602173	0.290356	0.321977
Os01g0233400	2.538536	1.754959	1.782676	2.071599	1.917234	2.059428
Os01g0233500	0.973008	0.934805	1.671031	1.610636	0.751483	1.006570
Os01g0233800	0.240952	0.137499	0.314882	0.114245	0.000000	0.000000
Os01g0233850	0.000000	0.000000	0.171125	0.059124	0.131936	0.138262
Os01g0233900	2.761260	2.862901	23.820158	28.401640	3.595847	2.801318
Os01g0234001	0.843403	0.717863	0.355392	0.610179	1.040733	0.935745
Os01g0234100	10.793671	12.550062	4.666774	3.503345	9.878260	9.925229
Os01g0234200	0.0	0.0	0.000000	0.0	0.000000	0.0
Os01g0234300	2.158922	2.771044	0.659213	0.315088	2.218173	2.933850
Os01g0234433	3.397355	4.261179	0.579559	0.902595	3.403363	4.760822
Os01g0234499	2.434514	2.251487	0.429075	0.568568	2.502609	3.198656
Os01g0234566	0.0	0.0	0.000000	0.0	0.0	0.0
Os01g0234700	1.398474	1.860266	0.730962	0.309280	2.029033	2.068223
Os01g0234800	8.801600	10.063041	8.488816	8.821899	9.204940	9.776143
Os01g0234850	0.0	0.0	0.000000	0.0	0.0	0.0
Os01g0234900	21.731541	20.117332	15.238000	16.841640	19.490578	18.408812
Os01g0235100	1.878767	2.759572	20.753237	15.680181	49.676060	49.358009
Os01g0235200	3.849383	4.573734	8.529298	10.840777	6.446419	6.787523
Os01g0235300	22.834774	22.339827	32.955715	36.871742	23.839249	27.151108
Os01g0235325	2.138380	3.185164	7.054833	4.639943	3.384609	5.879472
Os01g0235350	2.209525	2.184093	14.809116	20.849909	2.709315	3.074524
Os01g0235400	19.520420	17.281353	12.324749	12.058961	17.158432	18.118299
Os01g0235500	0.0	0.0	0.075609	0.121957	0.0	0.0
Os01g0235632	19.251608	19.985325	40.761112	46.723038	21.220278	20.832336
Os01g0235700	21.382118	22.159992	44.671349	51.790424	23.471525	22.993572
Os01g0235800	21.426010	21.368238	29.104233	31.741257	25.583059	23.103146
Os01g0235850	14.205610	12.032701	92.684570	83.562386	144.217438	151.500854
Os01g0235900	20.072382	16.139690	130.187912	123.563950	207.203003	217.397705
Os01g0236000	0.951834	1.329350	2.769886	3.025104	2.198823	2.589601
Os01g0236300	8.936903	6.933676	3.635384	4.902513	5.443723	5.945648
Os01g0236400	0.734485	0.980470	0.299181	0.000000	0.700948	0.595155
Os01g0236700	21.194883	15.762447	68.414139	66.153313	72.928703	74.380920
Os01g0236800	16.335318	14.805838	20.622713	21.669632	19.896942	21.351179
Os01g0236900	1.971795	0.673945	1.022822	0.905032	1.418081	1.907382
Os01g0237000	0.000000	0.0	0.243860	0.174082	0.000000	0.124585
Os01g0237100	237.425461	243.503372	58.606270	39.883797	170.634338	167.352310
Os01g0237200	0.000000	1.129983	0.0	0.0	0.602132	0.409676
Os01g0237366	0.0	0.0	0.0	0.0	0.0	0.0
Os01g0237400	0.0	0.0	0.0	0.0	0.0	0.0
Os01g0237500	0.341540	0.193244	0.288134	0.000000	0.104264	0.228419
Os01g0237750	0.0	0.240481	0.000000	0.000000	0.162663	0.000000
Os01g0238200	49.912277	52.342457	16.777342	16.167002	39.917107	34.354954
Os01g0238287	28.275370	22.944050	6.798899	8.341345	18.852018	18.438953
Os01g0238375	0.0	0.005309	0.093945	0.0	0.276050	0.090714
Os01g0238500	8.643847	7.818138	36.984390	37.978615	61.369850	59.939915
Os01g0238600	35.347298	38.211842	31.811174	25.400021	44.951740	43.690144
Os01g0238700	0.061428	0.000000	0.199685	0.091854	0.127762	0.050532
Os01g0238800	8.895670	13.250846	6.911810	7.334588	11.641123	7.936363
Os01g0238850	0.965490	2.115144	0.000000	0.000000	1.047355	1.366901
Os01g0238900	20.351337	18.721996	20.706749	20.044508	27.079813	24.417137
Os01g0239000	39.158791	40.521225	80.457039	88.826736	90.815964	97.491074
Os01g0239100	55.442528	51.284931	34.021564	28.978611	57.887722	54.250767
Os01g0239150	0.405999	0.359176	8.936186	8.615108	1.149101	0.930993
Os01g0239200	1000.698975	976.096069	188.387268	151.339615	841.645020	817.499573
Os01g0239300	7.569481	7.534521	0.298802	0.347513	6.745202	6.285271
Os01g0239700	61.922321	55.644772	21.076593	14.824112	75.913239	59.891312
Os01g0240600	0.0	0.0	0.0	0.0	0.0	0.0
Os01g0240700	0.0	0.0	0.0	0.0	0.0	0.0
Os01g0240725	0.0	0.0	0.0	0.0	0.0	0.0
Os01g0241000	1.282441	1.700157	5.190419	5.590209	4.127110	3.716409
Os01g0241100	4.976159	6.265016	4.248016	3.855745	6.757994	5.633839
Os01g0241400	0.308997	0.083881	0.089286	0.262736	0.334418	0.083051
Os01g0242200	0.0	0.000000	0.0	0.000000	0.000000	0.000000
Os01g0242300	8.962027	8.828018	3.870879	5.427438	10.838262	7.722266
Os01g0242333	0.522969	0.682858	0.118130	0.181914	0.652913	0.364545
Os01g0242400	0.026446	0.072469	0.006639	0.137973	0.096101	0.110532
Os01g0242450	0.000000	0.050964	0.000000	0.101258	0.000000	0.000000
Os01g0242500	9.572666	12.246853	8.430527	7.773320	12.409757	13.239586
Os01g0242600	23.682093	22.891201	90.054680	85.122856	22.594864	22.703918
Os01g0242800	1.070706	0.750578	1.157312	0.467024	0.926397	0.589983
Os01g0242900	18.174881	19.349154	35.727585	32.852726	18.006432	20.823730
Os01g0243000	2.692992	2.448247	3.409494	6.617888	2.002578	1.593909
Os01g0243100	3.640154	3.862254	2.546815	2.795013	1.840842	1.907791
Os01g0243200	8.272803	6.020438	27.874437	29.537189	10.075275	9.791018
Os01g0243300	0.625005	0.293092	1.552823	1.751916	0.378488	0.520707
Os01g0243400	5.712368	7.222920	14.533239	14.061797	5.483712	4.367662
Os01g0243450	5.740347	5.973830	10.632885	11.637167	4.441839	4.631229
Os01g0243600	0.216785	0.156678	0.209599	0.170559	0.181514	0.0
Os01g0243700	0.000000	0.327931	0.000000	0.000000	0.000000	0.000000
Os01g0243800	0.336923	0.301884	0.0	0.113469	0.073867	0.101896
Os01g0243901	0.0	0.0	0.135004	0.0	0.0	0.0
Os01g0244000	0.0	0.0	0.0	0.0	0.0	0.0
Os01g0244150	0.0	0.0	0.0	0.0	0.0	0.0
Os01g0244400	0.0	0.0	0.0	0.0	0.0	0.0
Os01g0244966	0.0	0.0	0.0	0.0	0.0	0.0
Os01g0245000	0.0	0.0	0.0	0.0	0.0	0.0
Os01g0245532	0.0	0.0	0.0	0.0	0.0	0.0
Os01g0245600	0.000000	0.0	0.0	0.0	0.000000	0.0
Os01g0245700	0.0	0.0	0.0	0.0	0.0	0.0
Os01g0245901	0.0	0.0	0.0	0.0	0.0	0.0
Os01g0246100	18.282019	15.500981	24.511255	27.038218	21.678259	19.934937
Os01g0246200	1.712916	2.757365	8.369046	9.935658	4.251638	4.059342
Os01g0246400	16.012014	14.707344	56.186436	79.397621	29.444820	28.704966
Os01g0246500	4.819012	4.372501	10.665951	10.658190	3.692469	2.809853
Os01g0246601	0.633900	0.305605	0.635959	0.215980	0.122606	0.561958
Os01g0246700	71.419861	70.915474	111.353577	131.104004	40.368183	43.439529
Os01g0247500	10.715690	10.805848	22.682535	19.598576	13.111805	16.830902
Os01g0247550	2.622693	1.955327	5.333304	4.108783	2.822057	3.828412
Os01g0247600	42.704121	43.587257	30.885918	20.157001	19.759310	21.556925
Os01g0247700	0.0	0.0	0.0	0.020657	0.194416	0.149073
Os01g0247900	0.0	0.0	0.138024	0.000000	0.0	0.000000
Os01g0248000	0.0	0.0	0.0	0.0	0.0	0.0
Os01g0248300	0.0	0.000000	0.532233	0.453233	0.000000	0.487074
Os01g0248350	0.0	0.000000	0.000000	0.000000	0.000000	0.000000
Os01g0248400	36.223415	33.685658	52.606499	56.012726	45.233681	45.649799
Os01g0248450	1.046312	1.040109	1.753416	2.305822	1.784299	0.804686
Os01g0248500	28.808479	32.049404	26.968872	22.826365	11.821214	13.293860
Os01g0248600	12.561593	13.187724	10.383091	8.946364	17.124508	14.968478
Os01g0248701	1.574843	2.500804	0.191576	0.280737	0.385316	0.472400
Os01g0248800	3.605574	2.184938	0.825114	1.031518	2.528005	2.005948
Os01g0248850	3.825752	1.832923	0.576226	0.665008	1.263772	1.749626
Os01g0248900	0.0	0.0	0.0	0.0	0.0	0.0
Os01g0249050	0.0	0.000000	0.0	0.0	0.0	0.0
Os01g0249100	0.0	0.000000	0.0	0.0	0.0	0.0
Os01g0249200	0.592599	0.594225	3.988192	2.420414	2.221117	1.554501
Os01g0249300	130.748047	135.906525	68.313042	83.381615	139.678207	131.271072
Os01g0249700	0.0	0.0	0.0	0.0	0.0	0.000000
Os01g0249800	0.0	0.000000	0.0	0.0	0.0	0.0
Os01g0249900	0.237587	0.191768	0.153094	0.149424	0.147729	0.187209
Os01g0250200	0.0	0.0	0.0	0.200447	0.0	0.0
Os01g0250600	25.941315	29.250977	25.271610	24.006493	27.168623	30.597515
Os01g0250900	78.026375	72.085838	20.305387	15.778567	40.297298	40.336784
Os01g0251000	11.074422	14.799994	11.720833	10.116723	13.108903	13.012643
Os01g0251100	20.163616	23.518824	9.620009	8.768851	16.468821	17.397383
Os01g0251200	12.485422	10.958297	11.569720	10.154762	13.617426	13.619392
Os01g0251400	0.0	0.0	0.0	0.0	0.0	0.000000
Os01g0252100	184.407333	165.754181	116.472458	129.926956	210.731155	211.999527
Os01g0252150	6.374006	6.445328	6.608651	4.780063	11.882215	8.273984
Os01g0252200	5.843838	6.084609	4.382996	4.139832	4.596051	4.844791
Os01g0252300	0.0	0.0	0.010514	0.193654	0.150673	0.143139
Os01g0252400	0.0	0.0	0.222228	0.078762	0.107734	0.108690
Os01g0252600	42.451527	43.045330	4.209970	2.782704	23.602339	24.233637
Os01g0252900	4.304172	5.922663	5.229090	5.854692	8.278270	7.744888
Os01g0253000	0.067969	0.0	0.370721	0.458389	0.018651	0.117829
Os01g0253050	0.084442	0.0	0.411534	0.529826	0.088368	0.191281
Os01g0253100	19.626854	19.030704	21.900841	23.596581	20.161188	18.408552
Os01g0253200	0.0	0.0	0.0	0.0	0.0	0.0
Os01g0253300	87.424644	88.759254	118.499390	120.237000	103.035698	98.439087
Os01g0253400	0.0	0.000000	0.372238	0.276674	0.000000	0.131234
Os01g0253500	0.185320	0.185493	0.497075	0.370262	0.099272	0.203263
Os01g0253600	19.240627	18.541739	23.118158	22.429077	21.811769	23.698519
Os01g0253800	0.000000	0.000000	1.401332	1.402551	0.641451	0.550858
Os01g0253900	9.919108	9.543288	162.861923	214.407578	11.744473	12.556189
Os01g0254000	33.601276	36.085705	98.548111	106.252441	42.156723	46.733612
Os01g0254100	70.099777	62.279160	60.870071	58.821453	57.101742	55.575436
Os01g0254200	92.826912	84.323654	98.668312	101.202065	62.238819	61.095779
Os01g0254300	0.0	0.0	0.0	0.0	0.0	0.0
Os01g0254350	0.0	0.0	0.0	0.0	0.0	0.0
Os01g0254400	0.0	0.0	0.0	0.0	0.087422	0.0
Os01g0254800	7.023670	6.456457	5.216680	5.080295	8.202072	8.211597
Os01g0254850	1.452541	1.691348	0.159217	0.0	0.892807	0.442612
Os01g0254900	75.564529	67.907173	95.757835	102.168800	85.504990	87.788727
Os01g0254950	1.664044	1.591039	2.164848	3.011478	1.278648	1.797209
Os01g0255000	80.540970	82.797668	51.741741	46.105469	71.245750	71.013695
Os01g0255100	1.499107	1.317812	0.428658	0.229699	0.340566	0.286560
Os01g0255700	0.642485	0.855937	0.472852	0.230179	0.548558	1.081035
Os01g0256300	1.595160	1.359327	2.427915	1.679472	0.714194	0.644276
Os01g0256400	32.696850	33.393482	43.808361	47.931210	33.782627	31.324364
Os01g0256500	143.480042	150.749832	3311.556885	2888.513428	255.754822	262.012054
Os01g0256600	16.693775	16.502150	14.646468	15.302828	20.587435	17.184711
Os01g0256800	1.545088	1.340975	1.503848	1.369288	0.970724	1.136410
Os01g0256900	28.870647	27.725252	46.094547	47.216423	34.026855	37.298294
Os01g0257100	0.586635	0.624448	1.919320	1.032779	1.755057	1.301129
Os01g0257300	0.084831	0.0	7.538668	5.858383	0.303361	0.359437
Os01g0257400	3.292398	3.183533	16.843210	20.419609	4.322119	4.379360
Os01g0257900	1.716237	1.725043	1.100465	1.333081	1.528618	1.397319
Os01g0258000	4.000738	3.840501	2.228684	2.774273	3.996335	3.694081
Os01g0258100	0.548242	0.456267	0.643553	0.456870	0.304833	0.159013
Os01g0258600	5.598310	6.929243	2.354384	2.292361	6.507193	7.560030
Os01g0258700	29.296299	30.617701	48.603397	54.148315	33.566322	33.976757
Os01g0259200	67.442017	67.707512	54.897560	57.051136	51.836800	51.784534
Os01g0259300	3.373634	3.177165	0.680441	0.392654	4.236028	5.239642
Os01g0259400	0.531547	0.437670	0.679385	0.892105	0.451332	0.493850
Os01g0259600	79.444870	81.663651	45.923546	44.848518	55.094677	56.268383
Os01g0259900	8.393714	8.376865	8.845095	5.741514	9.169076	10.372992
Os01g0259933	8.887894	8.857727	15.526475	11.161407	8.991453	6.758644
Os01g0259966	0.0	0.0	4.190751	1.998189	0.344795	0.339917
Os01g0260000	2.642995	2.069795	0.768212	0.615983	1.302177	1.713191
Os01g0260100	0.624120	0.468734	0.461179	0.267559	0.291486	0.460522
Os01g0260500	1.366908	1.097624	0.530201	0.558879	0.708868	1.004734
Os01g0260700	74.176193	67.572090	55.469749	53.289024	64.337379	66.781441
Os01g0260800	10.234998	8.561675	5.084936	4.702645	14.687817	11.735661
Os01g0260950	0.0	0.0	0.0	0.0	0.0	0.0
Os01g0261000	0.220809	0.295762	0.498367	0.374302	0.475365	0.259509
Os01g0261100	37.798176	40.141407	75.330696	87.877243	51.101543	49.189762
Os01g0261200	64.506203	69.259880	98.029449	106.256203	49.213696	50.331039
Os01g0261500	13.841328	17.805437	9.180214	7.295299	15.470757	13.720223
Os01g0261600	0.0	0.0	0.0	0.0	0.0	0.0
Os01g0261700	0.0	0.0	0.0	0.0	0.0	0.0
Os01g0262000	0.0	0.0	0.0	0.0	0.0	0.0
Os01g0262401	0.0	0.0	0.0	0.428126	0.0	0.0
Os01g0262500	4.682019	4.079288	12.909941	10.729267	17.997293	16.529608
Os01g0262600	18.507046	21.459305	17.793489	18.065979	19.278419	19.872606
Os01g0262700	30.512072	31.974779	12.986969	10.481558	20.913265	20.125246
Os01g0263000	0.000000	0.0	0.0	0.0	0.0	0.0
Os01g0263300	2.192339	2.243327	1.313601	0.872202	1.590192	0.756527
Os01g0263400	2.382236	2.430209	0.888054	0.839570	1.993045	2.027676
Os01g0263500	11.367978	10.405826	11.250041	11.230973	9.833484	10.256001
Os01g0263600	4.659511	3.893551	4.915781	4.619529	3.516713	3.895644
Os01g0263900	1.207466	0.634093	21.695940	29.181406	2.367705	2.625557
Os01g0264000	1.229495	0.857669	30.274624	38.664913	3.609150	3.048018
Os01g0264100	0.0	0.000000	0.000000	0.000000	0.0	0.000000
Os01g0264125	0.0	0.000000	0.000000	0.000000	0.0	0.000000
Os01g0264400	0.643650	0.512597	0.170260	0.197767	0.833524	0.886566
Os01g0264500	45.804569	50.140812	20.999466	20.154089	32.901123	29.525572
Os01g0264600	0.0	0.0	0.003473	0.004060	0.0	0.0
Os01g0264700	34.866722	33.060505	46.255981	47.464111	34.274441	32.296947
Os01g0264900	16.143805	19.792435	18.157276	16.249506	17.623350	18.213852
Os01g0265000	2.761031	2.686664	2.468827	2.398910	2.533217	2.823378
Os01g0265100	0.000000	0.000000	2.268981	2.035800	0.135153	0.397500
Os01g0265200	36.977615	35.250359	26.668688	25.186554	24.336910	24.243336
Os01g0265400	3.948710	3.113398	0.747290	0.694830	2.799091	3.154755
Os01g0265700	15.194232	16.261545	12.538725	13.583990	12.674869	14.051680
Os01g0265800	59.148018	52.999168	67.683434	61.121880	59.115429	57.878654
Os01g0265900	14.696445	14.769341	8.354626	6.560596	10.400616	11.276797
Os01g0266000	15.680005	14.444969	10.349690	11.693416	16.351215	15.528859
Os01g0266100	0.926314	0.776162	1.940575	1.854571	1.713509	1.710863
Os01g0266200	20.063419	16.063360	12.535801	13.063764	17.611771	19.508722
Os01g0266400	0.978117	1.087266	1.048827	0.779640	0.722570	1.370391
Os01g0266500	8.806316	10.004996	15.183932	19.250977	8.469894	7.861159
Os01g0266600	58.359715	54.748589	35.537773	34.618111	32.233326	31.181841
Os01g0266800	1.310847	1.093117	284.385834	271.213837	28.030039	29.282969
Os01g0267050	0.026839	0.150663	3.075588	1.829466	0.292438	0.664071
Os01g0267100	14.021941	13.383276	41.360565	38.586800	15.658725	16.701105
Os01g0267200	66.461449	63.845730	111.848358	120.045830	69.068085	69.700882
Os01g0267300	0.361592	0.143478	0.117146	0.114905	0.075360	0.284794
Os01g0267400	6.330283	7.233338	3.063208	2.539546	4.603307	5.378969
Os01g0267600	3.719597	4.189373	8.051222	9.242338	3.593072	3.382455
Os01g0267800	0.802286	0.647385	1.268245	1.275961	0.533967	0.747539
Os01g0267900	76.968880	75.799065	76.701248	68.677544	57.844284	64.072845
Os01g0268000	0.119290	0.0	0.529220	0.473128	0.174841	0.057598
Os01g0268100	17.604628	19.680294	43.080936	47.882164	37.683346	32.617817
Os01g0268201	1.055195	0.758797	2.330655	2.519315	1.533244	1.370240
Os01g0268300	67.862007	64.676445	10.905725	7.840743	38.698269	40.684124
Os01g0268600	1.832594	1.620324	14.818118	15.978634	1.119134	1.415059
Os01g0268700	0.0	0.0	0.093719	0.096919	0.155128	0.000701
Os01g0268733	0.0	0.0	0.000000	0.000000	0.000000	0.000000
Os01g0268800	30.004442	26.998566	43.428181	52.415802	26.671234	27.790424
Os01g0268900	39.056499	42.766750	10.181962	9.333296	20.203217	20.242218
Os01g0269000	14.177739	13.941150	71.928917	79.273529	17.685379	17.274252
Os01g0269100	15.003120	13.710629	22.124613	23.966551	15.568017	15.245646
Os01g0269500	0.800417	0.973837	2.840044	2.380008	2.077983	1.932373
Os01g0269550	0.371179	0.307430	0.848420	0.566462	0.830544	0.718464
Os01g0269800	0.0	0.0	0.207384	0.052236	0.0	0.0
Os01g0269900	17.041414	19.214434	13.371820	12.720154	18.377165	15.203071
Os01g0269950	7.533516	8.224467	5.845611	5.081637	7.331622	6.026084
Os01g0270100	67.456955	66.234962	153.079819	179.213196	63.823616	66.439697
Os01g0270300	0.346898	0.227527	0.196825	0.339017	1.550171	1.960430
Os01g0270501	0.754359	0.999931	0.130709	0.377219	1.558676	1.441030
Os01g0270700	0.0	0.0	0.000000	0.0	0.0	0.0
Os01g0271000	14.931930	16.036072	13.718972	12.144271	15.043289	13.704291
Os01g0271200	4.521020	5.117782	4.334151	5.372498	4.115888	4.866878
Os01g0271400	131.968872	140.108322	56.198082	45.094944	71.102211	77.348152
Os01g0271500	46.675163	46.082535	35.974083	39.586727	41.099216	40.515980
Os01g0271700	9.874374	12.633489	6.917878	6.407956	10.576817	9.929445
Os01g0272600	7.086561	5.294093	8.811062	7.953717	7.657878	8.237981
Os01g0272650	0.594200	0.789654	0.790763	1.101386	0.718487	0.490704
Os01g0272700	0.000000	0.000000	0.0	0.0	0.000000	0.0
Os01g0272800	373.877350	404.521637	119.659668	98.701866	107.534241	125.904686
Os01g0272850	192.805542	179.284348	51.123550	47.448612	59.298061	62.693108
Os01g0272901	0.0	0.0	0.0	0.0	0.0	0.0
Os01g0273000	58.858387	62.857643	48.472233	48.182465	65.777054	59.771275
Os01g0273100	0.0	0.071558	0.0	0.0	0.0	0.0
Os01g0273150	1.031163	0.000000	0.755803	0.258446	0.228302	1.846421
Os01g0273200	0.109057	0.000000	0.000000	0.000000	0.072596	0.170825
Os01g0273300	23.405249	20.462507	24.960903	23.434679	15.627798	15.780519
Os01g0273500	12.965006	13.229854	12.508512	12.316801	13.891715	12.639268
Os01g0273800	30.633238	18.055487	0.590187	0.244542	19.046432	20.634617
Os01g0273850	6.662007	4.626131	0.115603	0.000000	3.901465	4.704394
Os01g0273900	0.0	0.0	0.0	0.0	0.0	0.0
Os01g0274100	0.000000	0.000000	0.849407	0.000000	1.785932	1.716949
Os01g0274201	0.387763	0.000000	0.076698	0.168102	0.971279	0.755844
Os01g0274300	0.253342	0.210434	0.0	0.0	0.009105	0.0
Os01g0274500	0.0	0.0	0.0	0.0	0.0	0.0
Os01g0274601	0.0	0.0	0.0	0.012594	0.0	0.0
Os01g0274800	0.107508	0.000000	0.000000	0.092610	0.214199	0.092048
Os01g0274901	0.0	0.0	0.0	0.0	0.0	0.0
Os01g0275200	0.0	0.0	0.0	0.0	0.000000	0.000000
Os01g0275300	89.140999	90.875305	37.646400	26.551420	50.281944	53.597446
Os01g0275500	0.0	0.0	0.000000	0.055384	0.0	0.0
Os01g0275600	57.181519	49.266407	50.850277	51.294483	71.385574	71.230667
Os01g0275700	0.0	0.0	0.0	0.0	0.0	0.0
Os01g0275800	14.814206	13.875759	2.810675	2.476320	15.246011	14.517880
Os01g0275900	36.701778	36.075214	9.181224	8.149416	47.522282	43.285492
Os01g0275950	31.365013	27.798996	5.835794	6.376536	38.302166	32.548946
Os01g0276000	261.824738	257.497223	166.750626	130.277328	254.381897	246.083191
Os01g0276033	0.000000	0.460589	0.567976	0.000000	0.380332	0.158580
Os01g0276066	1.252196	1.399539	2.073126	1.777216	1.241189	1.453104
Os01g0276100	47.462643	42.091053	75.342049	92.100769	46.751175	46.362740
Os01g0276200	18.706333	20.868189	3.852815	3.556722	17.889727	15.766753
Os01g0276300	0.516860	0.639740	22.253103	22.665764	0.496990	0.466692
Os01g0276400	7.010344	7.621227	10.896761	9.751296	6.977883	8.243890
Os01g0276500	14.216057	17.579962	7.137795	7.762650	10.683973	11.186310
Os01g0276600	7.447089	7.641929	6.586815	6.874004	4.526340	5.447747
Os01g0276650	2.373461	3.236274	2.249693	1.918683	2.333384	2.029472
Os01g0276700	23.670099	20.910511	19.545685	20.576052	13.847356	13.949248
Os01g0276800	42.117466	42.158878	64.207474	65.723251	53.028969	50.011864
Os01g0276900	1.643230	1.979559	44.109581	41.684540	13.003095	12.562702
Os01g0277100	0.348312	0.339082	0.0	0.110634	0.326919	0.051265
Os01g0277500	6.520047	6.739635	0.918282	1.140570	2.560487	3.168952
Os01g0277600	9.608551	9.019065	13.056557	13.203259	9.800826	10.117024
Os01g0277700	16.502295	18.362530	11.353045	10.337202	14.401379	15.450047
Os01g0278000	3.350308	1.941922	8.703341	11.143720	1.339546	1.290675
Os01g0278050	0.0	0.0	0.0	0.0	0.0	0.0
Os01g0278100	0.062641	0.152665	0.054167	0.314460	0.095633	0.453462
Os01g0278200	4.706339	3.963476	2.802352	2.814874	7.480303	5.714934
Os01g0278466	14.219894	9.925786	8.206346	3.422682	5.902339	6.630588
Os01g0278600	3.488220	3.581901	2.533752	2.604799	4.286500	4.652460
Os01g0278900	381.528046	407.751923	79.984497	43.096684	154.496887	164.285675
Os01g0278950	1.166894	0.921075	1.195976	0.783439	0.671720	0.922198
Os01g0278975	0.408727	0.582862	0.603121	0.474298	0.558552	0.401093
Os01g0279000	0.079419	0.089277	0.439184	0.504839	0.461492	0.388156
Os01g0279100	133.631256	121.355583	211.662292	171.037613	710.815796	701.637390
Os01g0279200	41.556374	42.095100	62.500095	72.223228	50.733410	44.058834
Os01g0279300	92.849991	93.371132	241.026764	280.266510	148.946640	154.492035
Os01g0279400	127.724396	136.958572	4.172411	3.362328	53.258652	51.173370
Os01g0279500	0.157070	0.091179	0.000000	0.053985	0.131695	0.034536
Os01g0279700	195.976074	214.417007	137.549789	125.922493	247.278915	243.667770
Os01g0279800	37.843136	35.849545	30.138506	27.663485	51.293400	50.898079
Os01g0279900	20.369419	20.226324	19.161144	20.004513	24.583015	22.945854
Os01g0280000	20.407211	21.628174	27.041981	28.260483	23.400473	23.286989
Os01g0280200	0.051606	0.164127	0.0	0.0	0.000000	0.000000
Os01g0280400	14.198867	15.065479	1.583364	1.645864	8.577477	8.710320
Os01g0280500	0.407419	0.967786	0.474332	0.391129	0.000000	0.0
Os01g0280600	0.0	0.0	0.0	0.045673	0.039606	0.0
Os01g0281000	11.792450	10.368806	50.246571	62.198044	50.856495	51.879498
Os01g0281050	2.729510	1.667855	6.921069	7.794603	6.485948	9.211743
Os01g0281100	0.000000	0.000000	7.368425	11.442910	13.038296	12.094185
Os01g0281200	0.000000	0.0	0.0	0.000000	0.121690	0.101570
Os01g0281250	0.000000	0.0	0.0	0.000000	0.000000	0.000000
Os01g0281301	0.0	0.0	0.0	0.0	0.0	0.001403
Os01g0281400	53.853634	44.642189	50.052883	49.861179	38.749290	38.881073
Os01g0281600	0.000000	0.108037	2.043566	1.860353	0.000000	0.164098
Os01g0282251	0.022438	0.019780	0.055672	0.063753	0.037543	0.030318
Os01g0282800	2.483385	1.199715	6.751700	3.348055	1.112750	0.759719
Os01g0282866	1.356697	0.418129	4.523500	2.577902	1.005487	0.638952
Os01g0283000	1.161253	1.021412	1.162128	0.954337	1.061295	1.425756
Os01g0283100	57.673481	56.512138	47.062016	48.976192	63.808304	62.046249
Os01g0283300	112.886879	98.322906	815.312134	1000.811462	160.487976	151.300964
Os01g0283400	0.747104	0.553729	1.808908	1.764928	0.604929	0.272388
Os01g0283500	4.847129	5.652372	18.900738	19.615295	6.976027	6.740679
Os01g0283600	0.0	0.0	0.000000	0.000000	0.091032	0.0
Os01g0283700	0.465189	0.000000	0.166677	0.516774	0.638853	0.726015
Os01g0284300	0.0	0.0	0.0	0.0	0.0	0.0
Os01g0284500	0.154267	0.000000	3.935742	4.391620	0.000000	0.000000
Os01g0284700	27.359575	31.517517	18.054356	13.180718	38.274353	36.524017
Os01g0284900	0.525025	0.470075	52.334248	43.650192	2.824070	3.043594
Os01g0285200	0.0	0.0	0.000000	0.000000	0.008126	0.0
Os01g0285300	0.200178	0.221386	0.414682	0.440868	0.086899	0.160309
Os01g0286000	4.019718	4.866535	2.345544	2.244061	4.611593	5.823238
Os01g0286100	16.168032	18.314028	44.625751	37.694168	18.446346	19.307650
Os01g0286200	2.979528	2.700931	6.888368	4.552336	2.568453	3.748524
Os01g0286500	1.089789	1.218146	0.876945	0.683182	0.795847	0.440151
Os01g0286550	2.357019	2.682622	0.215845	0.029608	1.137116	1.908970
Os01g0286600	73.950989	71.816414	9.673436	5.141018	31.032393	31.081007
Os01g0286900	0.405455	0.000000	0.000000	0.411743	0.207921	0.0
Os01g0287400	0.799117	0.937628	1.877520	1.571266	2.036772	3.193456
Os01g0287600	2.564385	1.820755	3.015849	2.148310	6.781750	6.161298
Os01g0287700	5.390120	5.786037	3.778484	3.800831	6.356589	5.505691
Os01g0287900	0.0	0.0	0.0	0.0	0.0	0.0
Os01g0288200	0.0	0.0	0.0	0.0	0.0	0.0
Os01g0288700	0.0	0.0	0.0	0.0	0.0	0.0
Os01g0288800	0.0	0.0	0.0	0.0	0.0	0.0
Os01g0289100	0.137473	0.0	0.581172	1.120250	0.0	0.113088
Os01g0289600	62.127689	49.606808	73.281563	91.248230	79.414558	89.548103
Os01g0289732	21.000048	15.370975	24.924789	32.844261	31.470373	31.827057
Os01g0289750	0.0	0.0	0.0	0.0	0.0	0.0
Os01g0289900	0.101986	0.124860	0.0	0.0	0.111070	0.000000
Os01g0289950	0.065455	0.117538	0.0	0.0	0.144747	0.054044
Os01g0290000	469.061218	468.405334	231.837448	186.448853	353.391144	357.686798
Os01g0290100	37.998081	38.297920	41.768707	43.735245	36.808029	35.784843
Os01g0290600	0.931365	0.676747	0.985232	0.866139	3.389374	2.800380
Os01g0290650	5.675505	5.110543	5.951602	6.531081	10.578009	8.769314
Os01g0290700	12.996106	12.568007	14.165972	16.997496	28.295744	23.976728
Os01g0290800	9.095983	6.881460	7.738902	9.056545	14.407308	12.343986
Os01g0290901	0.0	0.0	0.0	0.0	0.0	0.033443
Os01g0291500	5.530633	3.153929	1.051432	0.782876	15.108193	14.072590
Os01g0291733	4.038026	1.786076	0.788786	0.516837	12.333070	11.019938
Os01g0292200	51.116642	53.680210	294.193970	315.832336	481.991852	469.044525
Os01g0292250	5.841516	4.604040	33.266903	35.663651	52.894489	51.951778
Os01g0292700	15.237151	16.344223	1.928619	1.962012	18.611002	16.472979
Os01g0292900	52.829514	45.599319	36.521900	34.317562	59.392548	56.559547
Os01g0293000	7.486054	4.550854	5.267885	3.107605	9.031734	8.958848
Os01g0293100	0.000000	0.0	0.0	0.0	0.0	0.000000
Os01g0293200	4.694355	4.495698	3.163330	2.791016	4.529995	4.209264
Os01g0293501	0.0	0.0	0.0	0.0	0.0	0.0
Os01g0293800	0.0	0.0	0.0	0.0	0.0	0.0
Os01g0293900	0.0	0.0	0.0	0.0	0.0	0.0
Os01g0294500	0.703347	0.530512	0.852860	0.793878	0.442660	0.357723
Os01g0294700	0.107210	0.000000	0.555557	0.225989	0.000000	0.124776
Os01g0295600	0.0	0.0	0.076928	0.161814	0.000000	0.0
Os01g0295700	34.408974	37.086800	142.691757	169.485641	26.608473	23.986416
Os01g0295900	36.750000	36.622364	8.083499	5.946596	19.948626	22.404114
Os01g0296000	3.941216	4.131010	0.790842	0.586455	1.931821	1.815886
Os01g0296100	95.351135	87.397202	181.178299	209.034607	104.683228	104.404060
Os01g0296133	6.791919	7.037501	18.948284	16.556650	8.935992	7.969986
Os01g0296166	1.710427	1.426869	3.874425	5.372806	6.277761	6.853544
Os01g0296200	2.136834	1.874606	4.361186	6.707458	7.820305	7.967213
Os01g0296450	0.000000	0.0	0.000000	0.0	0.0	0.0
Os01g0296700	0.000000	0.0	0.000000	0.0	0.0	0.0
Os01g0296900	0.0	0.0	0.0	0.0	0.0	0.0
Os01g0297200	3.916407	2.265691	4.804911	4.173753	4.373247	4.936594
Os01g0297700	0.0	0.0	3.858456	4.841943	0.000000	0.000000
Os01g0297950	0.0	0.0	1.202248	2.313258	0.000000	0.000000
Os01g0298301	2.419946	2.679853	1.993503	1.904229	3.487267	2.783535
Os01g0298400	9.248867	5.993647	0.923681	0.990446	1.150289	2.137759
Os01g0298500	0.000000	0.000000	0.000000	0.0	0.000000	0.000000
Os01g0299100	0.0	0.0	0.000000	0.000000	0.0	0.000000
Os01g0299150	1.621473	1.578652	1.173620	0.205840	0.605997	0.666925
Os01g0299200	4.099463	3.670512	1.719078	1.572409	2.985050	2.232323
Os01g0299300	2.158214	2.559187	2.423165	3.414467	1.056466	1.459885
Os01g0299400	16.002621	17.714006	10.951823	7.709952	18.408096	15.619949
Os01g0299500	30.000044	35.569309	36.801193	31.376987	42.208065	42.426968
Os01g0299700	0.018226	0.063518	0.0	0.067316	0.041754	0.074475
Os01g0299801	0.042439	0.000000	0.0	0.091692	0.070080	0.101443
Os01g0300000	0.0	0.0	0.0	0.0	0.0	0.0
Os01g0300200	50.714752	45.522827	49.346478	53.841984	46.410095	45.981491
Os01g0300400	0.000000	0.000000	0.000000	0.104022	0.263687	0.186040
Os01g0300600	29.975639	28.245811	35.935234	37.237049	35.227291	34.544464
Os01g0300900	0.183949	0.0	0.000000	0.0	0.126754	0.000000
Os01g0301000	9.178595	8.337310	3.602959	2.947994	7.573210	7.651131
Os01g0301100	0.0	0.0	0.0	0.0	0.0	0.0
Os01g0301300	0.738695	0.991535	2.708939	2.432837	1.363832	1.507922
Os01g0301500	0.0	0.0	0.0	0.0	0.0	0.0
Os01g0301700	4.475564	4.699452	1.412051	1.150031	3.715153	4.146102
Os01g0301900	14.785069	14.127327	6.219907	6.806752	13.566152	12.702033
Os01g0302000	32.481331	23.615925	21.766708	15.359191	21.348122	19.442202
Os01g0302100	3.137107	3.140960	4.398347	4.889507	3.435959	4.639050
Os01g0302250	6.117615	6.006582	0.999715	1.103490	2.984251	2.445515
Os01g0302500	0.0	0.0	0.0	0.0	0.0	0.0
Os01g0302800	22.992733	24.658989	19.060146	11.288383	13.812791	16.773315
Os01g0302900	0.024903	0.037192	0.216434	0.245579	0.028336	0.086496
Os01g0303000	10506.614258	11676.419922	4022.384521	3228.869385	5667.965820	5819.521973
Os01g0303100	0.397553	0.513899	0.118772	0.458765	0.144152	0.0
Os01g0303200	6.348133	5.418113	5.792679	5.727028	5.488924	5.291893
Os01g0303300	0.795264	1.626034	18.225037	25.938929	0.680892	0.277762
Os01g0303401	0.933547	0.421742	5.198999	6.911031	0.000000	0.000000
Os01g0303600	0.000000	0.000000	20.442017	37.574863	0.000000	0.000000
Os01g0303800	4.105016	3.309588	8.576604	6.578693	4.386769	3.604908
Os01g0304000	119.439117	134.675613	100.903496	83.594254	123.341217	123.437500
Os01g0304050	0.631716	0.986001	1.721959	1.896632	1.060714	0.928021
Os01g0304100	0.396910	0.797547	1.344815	1.992909	0.970018	0.647579
Os01g0304200	0.062234	0.100073	0.116300	0.050701	0.069508	0.047093
Os01g0304300	4.538020	3.996541	6.223029	6.004245	4.805540	4.821806
Os01g0304400	0.721508	0.301217	0.654413	0.356741	0.252823	0.256075
Os01g0304500	0.000000	0.000000	0.000000	0.000000	0.000000	0.000000
Os01g0305200	12.869828	10.967278	169.045212	214.538223	20.612677	21.308838
Os01g0305300	0.531762	1.046477	10.241174	17.604141	1.554811	0.848091
Os01g0305900	2.693469	3.111720	0.712827	1.104265	1.600104	1.188072
Os01g0306100	0.0	0.0	0.0	0.0	0.0	0.0
Os01g0306200	0.0	0.0	0.083896	0.073088	0.0	0.070884
Os01g0306400	0.324675	0.719422	5.618231	7.376434	0.281546	0.414398
Os01g0306650	0.0	0.0	0.0	0.0	0.0	0.0
Os01g0306800	187.258759	199.710052	44.705509	30.896456	67.821472	66.852074
Os01g0306900	15.642601	16.510817	11.767712	9.850732	20.227129	21.187292
Os01g0307500	0.0	0.080391	0.000000	0.0	0.713996	0.480184
Os01g0307562	0.086264	0.039918	0.324819	0.152820	0.123006	0.235644
Os01g0307624	0.506258	0.148845	21.534554	22.142281	0.104471	0.067286
Os01g0307686	8.503690	5.721399	155.584076	165.802795	1.638734	1.735771
Os01g0307750	0.0	0.0	0.0	0.0	0.0	0.0
Os01g0308200	0.461268	0.401655	0.260673	0.051279	0.558008	0.503045
Os01g0308300	0.471378	0.267364	0.231195	0.057143	0.541991	0.559136
Os01g0308600	0.0	0.054381	0.249758	0.460979	0.052732	0.051986
Os01g0308700	0.037644	0.011695	0.053724	0.043507	0.036839	0.044213
Os01g0309100	0.0	0.0	0.665126	0.797556	0.0	0.0
Os01g0309451	63.304089	66.098793	48.212910	28.267336	65.252953	61.851604
Os01g0309800	188.505249	207.395599	19.900255	14.876085	152.059677	163.215271
Os01g0309900	36.177246	37.431923	47.648643	44.139095	35.822342	36.556858
Os01g0309966	5.473771	4.764121	4.928305	6.271416	4.675507	4.922031
Os01g0310032	0.000000	0.469326	0.000000	0.000000	0.000000	0.0
Os01g0310100	1.330131	1.505928	5.977710	5.738930	4.582527	5.107585
Os01g0310500	18.164783	18.491476	8.668631	6.784236	22.996595	23.424273
Os01g0310550	15.054154	17.915422	6.151649	6.803177	15.008253	13.131291
Os01g0310600	37.547710	38.627995	24.588999	15.641859	28.952591	30.647888
Os01g0310700	2.755609	3.075320	1.525146	0.969520	1.912699	0.684492
Os01g0310800	9.947760	9.562974	12.008657	10.714299	11.080256	10.853107
Os01g0311100	19.940205	12.443034	1.689727	1.245003	10.939683	12.117002
Os01g0311300	2.085521	2.970377	0.179874	0.088217	1.367993	1.041899
Os01g0311400	8.973104	9.244255	25.494713	23.361246	15.228823	15.524583
Os01g0311500	4.709876	4.393352	12.469790	11.612513	5.646505	5.131337
Os01g0311600	0.0	0.0	0.0	0.0	0.0	0.0
Os01g0311700	0.0	0.0	0.0	0.0	0.0	0.0
Os01g0311800	0.0	0.187576	1.358371	1.846594	0.237089	0.269821
Os01g0312500	0.0	0.0	0.0	0.0	0.0	0.000000
Os01g0312600	0.0	0.0	0.0	0.0	0.0	0.000000
Os01g0312800	0.0	0.0	0.064234	0.000000	0.0	0.0
Os01g0313050	0.0	0.0	0.000000	0.000000	0.0	0.0
Os01g0313300	13.251083	17.149746	1.832467	2.958205	3.723710	3.903995
Os01g0313600	0.0	0.0	0.0	0.0	0.0	0.0
Os01g0314000	0.915418	0.840769	11.670506	15.222549	1.040222	0.704664
Os01g0314100	25.175705	25.224054	115.816948	134.627426	22.343479	22.894701
Os01g0314300	53.277882	52.535072	47.506336	39.508514	71.042061	63.306522
Os01g0314600	0.0	0.0	0.0	0.0	0.0	0.0
Os01g0314800	28.513817	29.524731	1153.592285	1013.315369	38.493210	39.536915
Os01g0315600	0.0	0.0	0.131527	0.062425	0.000000	0.0
Os01g0315700	0.000000	0.096709	1.344178	0.889430	0.000000	0.000000
Os01g0315800	83.624825	79.855400	259.318359	307.145813	98.826149	97.830650
Os01g0315850	34.433025	33.057934	107.004166	128.727921	39.434406	37.617523
Os01g0316001	0.0	0.0	0.0	0.0	0.0	0.0
Os01g0316100	0.0	0.0	0.0	0.0	0.0	0.0
Os01g0316500	15.273444	17.698719	38.763004	45.761814	18.437191	21.056301
Os01g0316600	1.879161	2.525395	70.163834	63.231903	15.241053	16.269550
Os01g0316800	158.660965	158.232788	146.245880	122.898842	159.155594	155.863541
Os01g0316900	38.227394	36.925884	54.745995	66.690384	39.068600	39.284039
Os01g0317125	20.895321	22.994299	35.027725	37.766220	23.985262	22.589430
Os01g0317500	0.033379	0.552878	0.0	0.0	0.0	0.0
Os01g0317800	13.635556	15.012206	7.098133	6.509161	14.140489	16.919512
Os01g0318000	0.0	0.0	0.008117	0.0	0.0	0.0
Os01g0318201	0.0	0.0	0.0	0.0	0.0	0.0
Os01g0318202	0.0	0.000456	0.265998	0.081530	0.028775	0.104014
Os01g0318400	0.0	0.000000	0.277202	0.069895	0.072692	0.023888
Os01g0318600	9.405341	10.686734	8.680225	11.613404	8.190326	8.153822
Os01g0318700	7.598258	7.850982	7.084311	8.364952	6.592220	5.514306
Os01g0319000	0.000000	0.000000	0.304184	0.840382	0.109691	0.000000
Os01g0319066	0.000000	0.000000	0.000000	0.000000	0.000000	0.000000
Os01g0319200	0.0	0.0	0.0	0.0	0.0	0.0
Os01g0319400	0.0	0.0	0.0	0.0	0.0	0.0
Os01g0320400	0.0	0.0	0.0	0.0	0.0	0.0
Os01g0320700	68.431938	66.096130	20.844263	11.876289	34.268047	37.132629
Os01g0321300	63.965412	57.265327	25.502762	21.477152	46.350620	45.564960
Os01g0321500	0.0	0.0	0.0	0.0	0.0	0.0
Os01g0321700	14.778703	14.938798	12.033143	11.401896	13.374803	13.252967
Os01g0321800	19.435789	20.015871	16.994806	15.123684	20.395538	17.862469
Os01g0321900	0.000000	0.000000	0.000000	0.0	0.000000	0.345964
Os01g0322300	0.0	0.0	0.0	0.0	0.0	0.0
Os01g0322700	5.985025	6.570638	0.380765	0.231754	2.318530	3.774472
Os01g0322800	17.407743	16.173653	12.814569	14.954531	17.496119	17.468935
Os01g0323000	0.116744	0.125440	2.499196	2.177380	0.129039	0.322556
Os01g0323100	0.000000	0.000000	0.091453	0.125635	0.219646	0.000000
Os01g0323300	79.537445	75.398064	22.012726	15.400132	42.445030	43.069206
Os01g0323500	0.051256	0.0	1.035501	0.908139	0.0	0.0
Os01g0323600	37.609634	26.627001	356.030151	515.840149	161.974884	159.106552
Os01g0323775	33.073902	23.133909	305.595703	420.840454	135.206680	131.231628
Os01g0323950	0.0	0.0	0.0	0.0	0.0	0.0
Os01g0324400	6.831306	5.934810	2.941248	3.033370	7.123083	6.393129
Os01g0326000	0.322615	0.468650	0.000000	0.000000	0.493049	0.375259
Os01g0326100	0.234152	0.0	0.0	0.0	0.535148	0.334886
Os01g0326300	0.435187	0.202664	0.705892	0.579150	4.629319	4.847326
Os01g0327000	0.036059	0.104443	0.176846	0.242185	0.010030	0.019775
Os01g0327100	1.189245	0.718132	23.608881	37.586254	0.912809	1.124345
Os01g0327250	0.749411	0.846600	16.907597	28.408871	0.453220	0.586794
Os01g0327400	13.401112	9.003864	13.027057	14.356359	13.679427	12.482621
Os01g0327500	0.0	0.083639	0.0	0.0	0.0	0.0
Os01g0327600	4.531246	3.727412	4.271949	4.138330	5.749773	5.366618
Os01g0327900	9.897756	10.129512	4.993405	5.636852	14.723022	13.473883
Os01g0328300	6.681082	6.146369	5.884705	6.095125	7.152780	9.020651
Os01g0328400	272.148834	268.256531	168.648575	150.967255	239.469574	247.195541
Os01g0328500	8.823029	10.195220	10.271916	8.394826	10.022034	8.566520
Os01g0328600	15.186679	15.774911	27.185158	29.111227	29.727770	27.463270
Os01g0328700	146.684250	146.025909	80.398186	78.776947	87.494484	85.366753
Os01g0328900	3.176593	1.998696	3.698004	3.663249	3.505236	3.535681
Os01g0329000	0.000000	0.000000	0.223032	0.215965	0.103152	0.093104
Os01g0329075	0.000000	0.000000	0.000000	0.203375	0.141065	0.077553
Os01g0329150	0.0	0.0	0.0	0.0	0.0	0.0
Os01g0329300	0.0	0.0	0.044004	0.189889	0.0	0.0
Os01g0329350	0.0	0.0	0.000000	0.126793	0.0	0.0
Os01g0329400	9.005124	10.177398	32.540051	40.218613	15.301811	16.808451
Os01g0329800	3.917049	4.242131	7.554984	8.571913	4.018681	4.391977
Os01g0329900	0.279063	0.091760	0.0	0.000000	0.154117	0.165406
Os01g0330001	0.064159	0.000000	0.0	0.579855	0.000000	0.000000
Os01g0330100	0.364604	0.300095	0.266091	0.202650	0.248312	0.152524
Os01g0330200	0.0	0.0	0.000000	0.0	0.0	0.0
Os01g0330650	0.027368	0.0	0.0	0.0	0.0	0.0
Os01g0331100	1.556592	1.979123	0.324826	0.291377	5.508798	5.552288
Os01g0331500	0.191457	0.187672	0.000000	0.000000	1.102889	0.336712
Os01g0331900	34.813503	35.547623	36.890785	32.065018	34.039677	30.492685
Os01g0332002	0.0	0.0	0.0	0.0	0.0	0.0
Os01g0332100	459.216827	510.560760	616.658630	758.442993	268.034302	275.949463
Os01g0332150	167.632996	167.525513	218.624481	306.976868	93.560081	101.246590
Os01g0332200	1.646776	1.896377	0.000000	0.000000	0.428715	0.596084
Os01g0332500	0.220627	0.351023	0.000000	0.000000	0.131417	0.251181
Os01g0332700	0.617735	0.581755	0.262139	0.130989	1.711491	0.661548
Os01g0332800	68.486961	71.724380	2.986752	1.526190	109.275856	112.137489
Os01g0332900	114.940735	112.755318	54.635616	44.226067	134.163681	127.868263
Os01g0333001	8.485696	5.559504	3.783887	3.644424	10.748252	14.700119
Os01g0333600	0.109497	0.0	0.0	0.0	0.0	0.0
Os01g0335600	0.179489	0.121883	0.049476	0.0	0.142874	0.148348
Os01g0335700	11.039661	9.037433	4.439147	4.616885	7.958730	8.398552
Os01g0336300	0.217166	0.000000	0.0	0.0	0.209161	0.099632
Os01g0337100	0.000000	0.0	1.225898	0.674018	0.0	0.0
Os01g0337160	8.214847	10.051391	6.767121	5.119352	5.415444	5.307580
Os01g0337180	1.437125	3.055935	2.057223	1.985249	1.523708	0.894666
Os01g0337500	0.000000	0.152381	0.220845	0.461229	0.221944	0.184793
Os01g0337600	24.338217	21.921297	33.525024	39.293728	29.002394	29.487364
Os01g0337700	7.323213	6.273103	5.564051	4.784648	6.953625	5.825258
Os01g0337900	27.423130	26.066694	26.019051	22.697294	22.415836	23.472237
Os01g0338000	83.582153	81.444733	75.068184	65.692467	61.787949	66.719872
Os01g0338100	17.492306	15.781870	12.712679	18.166634	20.114092	18.090137
Os01g0338150	9.983620	9.143602	9.250448	9.809989	11.114295	9.904992
Os01g0338200	36.468056	34.577473	35.770405	39.141064	28.437378	26.717800
Os01g0338401	0.0	0.0	0.009595	0.021536	0.000523	0.0
Os01g0338600	65.339218	61.983204	33.819096	29.154554	78.237541	68.577888
Os01g0339001	15.138934	15.114471	8.850066	6.003103	16.695698	17.176079
Os01g0339400	0.196552	0.056773	0.0	0.0	0.058314	0.370084
Os01g0339500	14.689597	15.920722	10.525185	8.382843	17.125708	14.827585
Os01g0339600	3.676704	3.319072	3.504410	2.798092	4.342918	4.639230
Os01g0339851	0.0	0.0	0.0	0.0	0.0	0.0
Os01g0339900	114.356941	118.640999	101.306290	106.517761	121.435951	121.504265
Os01g0339950	9.717661	11.502032	9.509279	6.904301	11.171057	11.306310
Os01g0340100	0.0	0.0	0.0	0.0	0.0	0.0
Os01g0340400	0.0	0.0	0.0	0.0	0.0	0.0
Os01g0340600	0.0	0.0	0.059423	0.135117	0.0	0.0
Os01g0340801	0.0	0.0	0.0	0.012901	0.0	0.0
Os01g0341000	0.954875	0.312281	0.717526	0.644371	0.454872	0.377442
Os01g0341200	0.789879	0.741373	1.087273	0.745588	0.867569	1.222287
Os01g0341300	0.0	0.0	0.060133	0.117967	0.0	0.057205
Os01g0341750	6.674727	6.895566	0.576204	0.387033	5.832429	5.304137
Os01g0342500	25.851528	24.124674	5.004286	4.375463	22.512930	23.032871
Os01g0342750	1.055871	0.915840	6.392052	6.426341	0.665308	0.765618
Os01g0342800	8.219984	8.152043	5.517320	6.625039	8.774431	11.137175
Os01g0342900	0.347230	0.183278	0.600056	0.405002	0.164622	0.588579
Os01g0343001	0.186851	0.160040	0.376890	0.490859	0.056559	0.503879
Os01g0343100	0.0	0.0	0.0	0.0	0.000000	0.0
Os01g0343200	14.899302	14.527032	8.130195	7.834868	11.430808	12.938666
Os01g0343300	15.699424	16.945932	25.770178	25.412760	10.546428	11.645920
Os01g0343350	7.179585	7.480863	8.049214	10.972863	3.534692	5.316157
Os01g0343400	0.511279	0.446502	0.063915	0.063635	0.052864	0.209379
Os01g0343500	35.859550	37.698051	3.034724	3.302960	9.810789	8.905744
Os01g0343780	5.282259	3.373477	0.357155	0.202137	0.957493	1.218637
Os01g0344620	0.0	0.0	0.020205	0.019819	0.019497	0.019222
Os01g0346250	6.866405	7.103240	2.560933	2.242428	11.142866	10.173137
Os01g0346400	5.233481	3.913932	2.122344	1.820334	3.171718	3.673427
Os01g0346600	1.146597	1.359062	1.864138	1.498006	4.247267	3.974087
Os01g0346700	13.003433	12.714407	26.198027	26.997154	41.569527	44.342155
Os01g0346900	0.0	0.0	0.519274	0.0	0.0	0.0
Os01g0347000	0.0	0.0	0.000000	0.0	0.0	0.0
Os01g0347100	3.152193	2.879784	10.807128	9.809314	6.013378	6.724233
Os01g0347150	0.387621	0.267966	1.012865	0.380307	0.474400	0.840356
Os01g0347200	3.049571	2.669542	2.742519	2.308017	3.575124	3.658265
Os01g0347300	0.272114	0.176847	0.049501	0.184643	0.526102	0.510700
Os01g0347500	0.0	0.0	0.104218	0.0	0.0	0.0
Os01g0347600	0.0	0.0	0.355857	0.196342	0.0	0.0
Os01g0348000	0.0	0.0	0.104218	0.0	0.0	0.0
Os01g0348600	51.549240	49.025051	94.085274	96.610764	66.836662	64.206947
Os01g0348700	99.600334	106.392570	91.186012	84.637703	95.939560	97.328644
Os01g0348800	0.0	0.0	0.000000	0.000000	0.0	0.0
Os01g0348900	0.000000	0.254218	1858.183960	2048.255371	11.361492	12.818377
Os01g0349000	0.980515	0.346936	5.151097	4.900250	0.350800	0.626829
Os01g0349400	20.790693	20.083595	34.445595	38.610939	22.251646	21.999620
Os01g0349600	51.585209	59.745831	24.920126	21.564262	35.304153	34.288956
Os01g0349800	1.815840	1.777011	0.390094	0.172172	0.788466	1.198427
Os01g0350000	5.599205	4.357704	1.091381	0.548879	3.906863	3.552262
Os01g0350100	0.048274	0.001162	0.524729	0.607200	0.060868	0.0
Os01g0350300	0.0	0.0	0.737214	1.151334	0.0	0.000000
Os01g0350500	0.0	0.0	0.0	0.0	0.0	0.0
Os01g0350900	33.890621	31.426483	43.956696	61.820446	38.593285	37.486130
Os01g0351100	2.865564	3.123506	2.450106	2.044310	3.311459	3.298125
Os01g0351200	1.838391	2.167037	0.694854	0.910280	1.477695	1.653607
Os01g0351300	22.544401	20.068523	18.314486	18.690571	15.846457	16.373606
Os01g0351500	0.0	0.0	0.0	0.0	0.0	0.0
Os01g0351800	0.724402	0.429089	0.332223	0.134750	0.522067	1.148074
Os01g0352100	1.359564	1.004706	2.365461	0.981108	18.246731	18.766270
Os01g0352200	0.820545	0.657715	0.376481	0.337059	4.252731	4.997940
Os01g0352751	0.0	0.0	0.0	0.0	0.0	0.0
Os01g0353400	0.0	0.0	1.088376	0.530127	0.0	0.0
Os01g0353501	0.0	0.0	0.718637	0.595369	0.0	0.0
Os01g0353600	0.096769	0.000000	0.215633	0.113647	0.0	0.000000
Os01g0353633	0.000000	0.000000	0.000000	0.000000	0.0	0.000000
Os01g0353900	12.776574	13.129991	10.838988	11.483816	13.661094	12.121153
Os01g0354175	0.236367	0.176197	0.310034	0.000000	0.330194	0.294937
Os01g0354200	1.154542	0.485412	0.987209	1.390262	1.610475	1.041328
Os01g0354450	1.114433	0.758378	0.288302	0.318399	0.139100	0.342829
Os01g0354700	1.989220	1.823065	0.717273	1.382684	2.342375	2.147729
Os01g0355100	0.877521	0.888208	0.329825	0.274238	0.506469	0.737950
Os01g0355175	0.803757	0.830949	0.332695	0.314611	0.526214	0.477716
Os01g0355250	0.0	0.0	0.0	0.0	0.0	0.0
Os01g0355400	0.0	0.0	0.114253	0.112068	0.0	0.0
Os01g0355500	12.449911	11.252751	18.642967	18.976519	14.945307	13.826643
Os01g0355600	16.852579	14.600122	27.596128	28.959841	19.897661	19.280207
Os01g0355700	0.150254	0.000000	0.0	0.060235	0.221746	0.309927
Os01g0355800	4.609177	6.087086	1.741426	1.462991	7.975428	7.617741
Os01g0355900	21.072206	20.668194	21.868050	24.496111	20.104214	19.608059
Os01g0356400	47.192314	40.337978	56.734947	65.625130	67.588638	64.895729
Os01g0356450	0.0	0.0	0.0	0.0	0.0	0.0
Os01g0356500	3.291184	2.978912	4.751730	5.682714	3.007651	3.028911
Os01g0356800	0.0	0.0	0.0	0.0	0.0	0.0
Os01g0356900	0.269982	0.432688	0.068590	0.019436	0.198559	0.206142
Os01g0356951	0.225429	0.274700	0.0	0.135969	0.469562	0.741081
Os01g0357100	104.958733	111.059570	33.297283	26.688688	118.456360	119.052864
Os01g0357150	93.355194	106.707939	28.268909	22.173649	108.673126	112.358444
Os01g0357200	1.049503	1.170217	0.756546	0.549393	0.496612	0.000000
Os01g0357400	0.0	0.0	0.0	0.000000	0.0	0.0
Os01g0357500	0.635058	0.310533	0.281202	0.119351	0.281980	0.718217
Os01g0357800	26.402409	24.433290	13.599576	11.444777	24.393892	24.054417
Os01g0357900	4.294751	4.786418	5.593231	5.770974	7.909526	8.190631
Os01g0358100	0.382369	0.155602	0.737968	0.128765	0.948885	1.388309
Os01g0358300	65.173386	61.346935	22.175058	18.440569	34.469372	36.022194
Os01g0358400	89.406799	90.612526	58.526360	49.997437	76.188400	72.076721
Os01g0358551	29.680803	34.484501	20.353643	17.384499	31.584873	24.645702
Os01g0358700	0.082752	0.0	0.035912	0.0	0.069307	0.034163
Os01g0358800	0.0	0.0	0.0	0.0	0.0	0.0
Os01g0358900	0.0	0.0	0.0	0.0	0.0	0.0
Os01g0359400	13.148319	12.026645	7.054342	5.569623	23.912809	21.864264
Os01g0359600	9.376761	7.960236	6.887985	4.967735	11.368914	10.982100
Os01g0359800	1.401348	1.360070	0.518373	0.294677	1.109434	0.789517
Os01g0360100	1.883160	2.095300	0.867262	0.916357	1.618251	2.216345
Os01g0360150	0.139833	0.812444	0.184459	0.222654	0.078012	0.270846
Os01g0360200	184.101151	181.758377	138.328827	114.682327	84.355118	84.806084
Os01g0360333	70.726227	69.751076	49.882233	41.931629	30.855852	31.637192
Os01g0360600	58.474300	62.115841	35.296917	27.548044	37.514381	36.726215
Os01g0361000	74.406136	75.318184	37.040123	32.328949	63.594509	63.065651
Os01g0361500	16.887798	18.174276	493.292725	479.864471	55.771454	61.807655
Os01g0361700	0.0	0.0	0.378387	0.799179	0.0	0.0
Os01g0361800	5.994690	5.018927	16.278309	15.934710	8.186690	8.306813
Os01g0362000	4.210422	4.539084	5.224021	4.513376	5.107800	4.535418
Os01g0362100	13.118018	11.984339	61.983196	79.123222	20.207628	20.586031
Os01g0362400	10.208570	9.363408	7.994352	4.980156	4.501641	6.579010
Os01g0362533	6.423782	7.579936	3.348481	3.010141	5.089937	5.181045
Os01g0362800	1.609543	1.489968	1.374005	0.676567	2.139534	1.760811
Os01g0363000	0.0	0.0	0.0	0.0	0.0	0.080955
Os01g0363300	7.894988	8.914883	21.646248	17.151369	18.499775	17.515745
Os01g0363500	25.493425	26.338041	39.633492	37.719387	25.957014	24.789215
Os01g0363600	2.839137	1.689462	2.664953	3.906832	2.122466	2.245103
Os01g0363900	16.464880	13.997174	8.396472	9.156361	14.140815	12.669436
Os01g0363950	0.000000	0.000000	0.000000	0.000000	0.142799	0.000000
Os01g0364000	1.550474	2.673024	2.716319	2.790274	3.844971	4.683028
Os01g0364100	4.654699	2.454488	2.679030	2.139936	5.002311	4.997825
Os01g0364400	38.078747	30.408247	7.753886	4.460233	30.791399	30.181944
Os01g0364412	1.584967	1.664795	0.180150	0.217921	1.875528	2.029062
Os01g0364450	0.0	0.0	0.0	0.0	0.0	0.0
Os01g0364800	4.119357	3.969297	0.605103	0.561160	5.632394	5.309893
Os01g0364900	0.242540	0.000000	0.0	0.129964	0.190757	0.294557
Os01g0365000	0.558121	0.256775	0.130012	0.080348	0.567880	0.659321
Os01g0365300	0.0	0.0	0.0	0.0	0.0	0.0
Os01g0366100	5.449787	5.505989	3.894464	3.511553	6.759972	6.289567
Os01g0366300	1.714114	1.361262	3.738094	3.358174	3.124981	2.657455
Os01g0366400	0.815116	1.042373	2.473477	1.939075	1.878979	1.525315
Os01g0366501	0.0	0.0	0.0	0.0	0.0	0.0
Os01g0367100	62.379044	68.518311	37.192165	33.373657	41.883274	44.819660
Os01g0367201	6.824522	8.724258	3.743206	4.314819	6.084044	5.065572
Os01g0367300	47.409325	43.098225	33.892658	36.666885	32.444263	36.136799
Os01g0367400	32.476143	29.905672	25.036537	20.325527	19.227196	17.679419
Os01g0367450	10.861740	14.035804	10.309181	7.625638	7.936112	5.977612
Os01g0367500	0.0	0.0	0.0	0.0	0.0	0.0
Os01g0367700	37.279896	36.671577	50.027847	52.445980	34.612095	37.541306
Os01g0367900	19.561373	20.095055	25.631403	29.862991	26.713179	25.672541
Os01g0368000	2.968516	3.706037	2.235611	1.309009	2.431092	2.319658
Os01g0368500	0.0	0.0	0.0	0.0	0.0	0.0
Os01g0368600	0.0	0.003696	0.0	0.0	0.0	0.0
Os01g0368700	2.607266	2.536937	1.930276	1.956138	2.226541	2.321299
Os01g0368900	2.290656	3.428607	149.594025	174.249954	24.980846	23.535406
Os01g0369000	65.143143	63.014790	83.381065	86.945953	55.611248	54.184029
Os01g0369200	0.472595	0.888260	0.197252	0.254793	0.991742	1.061127
Os01g0369300	0.142411	0.305453	0.114306	0.000000	0.138188	0.354796
Os01g0369366	0.272836	0.197447	0.000000	0.000000	0.199430	0.380009
Os01g0369500	0.0	0.0	0.053004	0.0	0.0	0.0
Os01g0369600	6.515971	6.567687	12.371351	13.196320	8.626993	8.872912
Os01g0369700	22.771191	33.393463	114.937889	110.763298	30.452974	29.657608
Os01g0369800	9.807914	16.514828	44.284611	51.983559	14.348494	12.387487
Os01g0369900	15.889125	14.863483	9.405890	13.665084	23.203098	23.666454
Os01g0369950	11.550674	8.862187	7.307422	10.664504	15.010118	14.758601
Os01g0370000	0.221716	0.130485	0.766895	1.291326	0.593935	0.430435
Os01g0370200	0.0	0.0	0.0	0.000000	0.0	0.0
Os01g0370400	0.0	0.0	0.0	0.000000	0.0	0.0
Os01g0370600	0.0	0.0	0.0	0.0	0.0	0.0
Os01g0370750	0.177269	0.149675	2.561747	1.357764	0.266729	0.000000
Os01g0370900	0.278251	0.000000	2.050308	1.023505	0.159367	0.000000
Os01g0371200	8.647091	5.264033	13.558531	21.035055	3.006974	2.775143
Os01g0371300	3.763532	2.073817	8.298820	11.410601	1.501740	1.146890
Os01g0371400	0.000000	0.000000	0.0	0.0	0.000000	0.278970
Os01g0371500	0.227735	0.307410	0.317770	0.0	0.929502	0.572424
Os01g0372100	0.000000	0.282155	13.298411	14.102918	0.382552	0.219522
Os01g0372350	3.228765	2.743852	5.673334	6.566895	4.581303	4.479995
Os01g0372400	15.976126	11.837959	8.044591	5.124573	3.726608	6.426613
Os01g0372450	6.685932	5.392957	2.405277	2.503810	1.441638	2.350314
Os01g0372500	0.044873	0.0	0.038803	0.076122	0.0	0.090916
Os01g0372700	101.897469	97.530602	89.876251	68.648857	112.381348	114.645775
Os01g0372866	51.419312	43.713100	40.972965	31.998810	51.679615	51.134537
Os01g0373200	0.0	0.0	0.000000	0.000000	0.0	0.0
Os01g0373400	5.064146	5.135810	4.676693	6.100397	5.131654	4.889385
Os01g0373500	0.019952	0.0	0.0	0.0	0.0	0.0
Os01g0373700	0.665770	0.829313	0.448483	0.085751	0.090532	0.091279
Os01g0373800	0.991302	0.641351	0.519517	0.532672	0.211491	0.104249
Os01g0374000	0.0	0.0	0.0	0.000000	0.0	0.0
Os01g0374100	0.0	0.0	0.0	0.000000	0.0	0.0
Os01g0374200	1.648471	1.702802	0.732296	0.508977	0.787125	1.178061
Os01g0374501	0.0	0.0	0.290679	0.493153	0.023375	0.0
Os01g0374600	0.0	0.0	0.0	0.0	0.0	0.0
Os01g0374900	17.725473	17.061083	10.226268	8.960292	16.431736	17.143566
Os01g0375000	22.298691	24.911871	10.812087	8.919249	21.982779	21.677965
Os01g0375100	7.786089	7.026126	7.112597	7.530006	8.955065	8.262436
Os01g0375200	9.922872	8.519439	22.057417	17.718460	10.372326	12.172293
Os01g0375500	0.937121	1.073366	0.202588	0.000000	0.516029	0.467466
Os01g0376200	4.309750	3.241129	3.486465	2.669105	3.968558	4.741271
Os01g0376600	0.272843	0.110825	1.447934	1.137396	0.0	0.0
Os01g0376700	28.343801	31.447496	11.992171	10.459141	27.713877	29.462984
Os01g0377000	0.603009	0.500578	0.000000	0.100007	0.304423	0.528838
Os01g0377250	0.358720	0.664435	0.000000	0.000000	0.294308	0.222096
Os01g0377500	36.497391	34.566708	37.835220	35.702213	36.918045	34.722805
Os01g0377700	35.304981	35.685467	29.539444	33.760792	34.400070	33.267216
Os01g0378100	0.0	0.0	0.0	0.020549	0.0	0.0
Os01g0379101	2.868753	2.422557	1.732810	1.223173	2.598382	3.109467
Os01g0379400	9.414433	9.131600	6.637039	5.463586	8.735251	9.036839
Os01g0379800	0.0	0.0	0.000000	0.000000	0.0	0.004978
Os01g0380800	0.0	0.0	0.0	0.0	0.0	0.0
Os01g0381325	0.0	0.0	0.0	0.0	0.0	0.0
Os01g0382000	38.541172	44.736549	316.476959	290.413208	45.232533	48.101803
Os01g0382200	0.0	0.0	0.0	0.0	0.0	0.0
Os01g0382400	0.379820	0.105906	81.976463	107.144371	0.600933	0.834736
Os01g0382450	4.715624	5.801585	7.013472	5.989015	4.706567	4.306516
Os01g0382500	0.0	0.0	0.0	0.0	0.0	0.0
Os01g0382700	82.890274	84.268120	49.235985	40.571552	47.862492	48.337978
Os01g0382900	2.808774	4.521925	3.598998	2.623394	3.800065	4.086709
Os01g0383001	0.0	0.0	0.068781	0.269364	0.0	0.0
Os01g0383100	0.000000	0.0	0.078592	0.000000	0.000000	0.126166
Os01g0383700	42.658901	39.050888	35.035332	35.875195	63.203503	62.442577
Os01g0383900	1.425853	1.458814	3.051198	2.608022	2.550275	2.643135
Os01g0384300	3.514060	3.161499	1.605791	2.039229	2.363123	2.386006
Os01g0384375	0.017167	0.0	0.093195	0.014022	0.013423	0.012344
Os01g0384450	0.0	0.0	0.0	0.0	0.0	0.0
Os01g0384800	56.065048	46.025738	79.722107	63.211407	22.049883	25.554953
Os01g0384901	0.0	0.0	0.0	0.020263	0.0	0.0
Os01g0385000	0.0	0.0	0.0	0.000000	0.0	0.0
Os01g0385400	0.070054	0.000000	25.934477	34.335506	0.328113	0.314019
Os01g0386500	0.0	0.0	8.195088	13.206960	0.067044	0.0
Os01g0386600	2.228703	0.951853	4.557190	2.719240	0.350856	0.334955
Os01g0386700	121.374184	116.003975	111.863052	106.143761	113.651810	119.584862
Os01g0387133	4.612674	3.756969	7.071331	7.403933	3.584164	4.019048
Os01g0387566	0.0	0.0	0.0	0.0	0.0	0.0
Os01g0387865	0.011462	0.013642	0.000000	0.0	0.023624	0.001705
Os01g0388000	0.793790	0.726782	0.219021	0.0	0.589137	0.445602
Os01g0388101	0.110561	0.223063	0.283663	0.0	0.170316	0.245863
Os01g0388200	2.818846	2.907831	6.509905	6.313939	3.526539	4.398062
Os01g0388500	15.730129	19.687416	23.591604	24.480917	24.958649	24.635069
Os01g0388700	0.264498	0.159960	0.057180	0.304111	0.165119	0.217580
Os01g0389200	0.621419	0.593626	0.540664	0.553504	0.430509	0.663602
Os01g0389700	44.952904	40.095184	13.546126	9.785585	27.251837	24.464476
Os01g0390300	12.612326	12.647722	15.484816	17.718657	18.486753	16.243015
Os01g0390400	25.536020	21.812685	35.310314	36.352760	26.941551	26.620020
Os01g0390600	5.361118	4.657901	3.313465	2.662446	3.857806	4.008249
Os01g0390900	24.039101	22.293921	22.442928	20.649622	31.695066	29.783045
Os01g0391100	4.612190	5.858836	10.869733	9.220398	6.002113	4.651860
Os01g0391500	12.120354	12.843022	8.569685	9.080133	13.685070	15.062615
Os01g0391600	1.614483	1.185758	2.269539	2.710142	1.342766	1.095953
Os01g0391800	1.460074	0.949620	0.698161	0.847211	0.987719	1.049058
Os01g0391951	0.0	0.0	0.0	0.0	0.0	0.0
Os01g0392100	19.054863	20.315012	12.467692	14.336825	23.484514	20.548077
Os01g0392600	1.047298	1.013342	2.150856	3.336425	0.658392	0.620210
Os01g0392800	13.211803	13.223682	4.965189	3.966997	9.313976	9.564519
Os01g0393000	43.111706	46.325901	19.453123	16.067324	26.009800	28.237379
Os01g0393100	0.0	0.0	0.000000	0.0	0.0	0.0
Os01g0393200	0.0	0.0	0.005859	0.0	0.0	0.0
Os01g0393300	0.0	0.108559	0.0	0.0	0.184837	0.000000
Os01g0393400	0.0	0.0	0.288562	0.309624	0.000000	0.281478
Os01g0444100	1.145098	0.087821	0.0	0.0	0.497793	0.0
Os01g0495200	0.0	0.0	0.0	0.0	0.0	0.0
Os01g0495701	1.097057	0.340449	0.258207	0.195296	0.069707	0.026409
Os01g0495900	131.329880	126.739166	58.943546	47.320969	74.794022	76.429993
Os01g0496900	9.554387	9.886938	10.714614	9.771388	8.832451	8.468912
Os01g0497400	0.0	0.0	0.0	0.0	0.000000	0.0
Os01g0498200	27.001587	30.281862	132.774796	160.536865	140.599564	131.516327
Os01g0498300	0.534662	0.380768	3.298449	3.313191	0.099060	0.265003
Os01g0498802	0.0	0.0	0.335087	1.237835	0.0	0.0
Os01g0499300	17.329838	15.266929	17.861334	18.809736	17.254618	15.541264
Os01g0500100	1.845795	1.878968	1.299291	1.116344	1.738385	1.997083
Os01g0500400	0.949634	0.511581	0.460398	0.313554	0.438664	0.902949
Os01g0500500	15.439959	14.894407	14.614097	15.788184	14.616666	15.087590
Os01g0500600	10.980661	11.860094	7.397546	6.411034	11.696283	11.812012
Os01g0500750	0.957585	0.617457	0.828047	0.380918	0.000000	0.592852
Os01g0500825	0.579823	0.446100	0.674321	0.849359	0.367365	0.392939
Os01g0500900	21.033594	20.362480	12.433683	10.936670	10.130774	10.424198
Os01g0501000	13.924469	14.032995	11.148195	10.820490	16.547436	17.525106
Os01g0501700	245.002365	257.488831	166.189621	141.087524	214.098221	213.531342
Os01g0501800	2361.587646	2292.067871	920.486267	670.816101	3373.276123	3490.783203
Os01g0502300	0.0	0.0	0.0	0.0	0.0	0.0
Os01g0502400	36.105179	39.984661	33.235130	31.681360	41.748272	38.401310
Os01g0502700	3.386473	3.090665	0.930306	1.548491	2.425724	3.952050
Os01g0502800	23.175623	25.227522	13.561276	12.440268	27.450962	27.587757
Os01g0502900	13.730294	11.055456	8.881683	8.814625	14.020943	13.440350
Os01g0503400	25.920322	22.773132	16.035864	12.064443	20.139425	18.626284
Os01g0504100	23.301586	22.915129	3.926013	3.812894	30.758680	32.220173
Os01g0504300	0.0	0.0	0.0	0.0	0.0	0.0
Os01g0504500	6.891897	7.135798	13.672091	13.053555	16.532911	16.356115
Os01g0504950	39.142818	35.519009	41.502895	42.643162	35.309059	32.744839
Os01g0505400	54.266663	49.178642	59.170162	60.575096	50.278290	46.483086
Os01g0505500	3.233348	2.866678	0.815019	0.686493	1.709889	1.852211
Os01g0505600	0.160334	0.0	0.620304	0.881939	0.327528	0.196862
Os01g0505700	17.663389	18.534811	7.965537	7.071464	17.144684	15.694565
Os01g0505866	5.431672	4.792177	2.647679	1.964741	4.609572	4.508529
Os01g0506100	4.315433	3.708543	3.524979	3.172675	4.531028	4.267860
Os01g0506200	6.989781	6.765610	7.862209	8.532690	7.631512	7.636870
Os01g0507000	21.249187	16.394941	10.059440	7.769780	16.646481	16.116255
Os01g0507300	25.459314	25.750835	16.325911	13.754383	25.663401	25.734144
Os01g0507500	29.363630	28.687067	41.139980	46.139957	33.508083	32.460892
Os01g0507700	78.743362	84.840050	213.334488	206.600677	99.264610	109.855156
Os01g0507900	120.848778	121.466270	58.779530	41.882458	71.696709	67.996925
Os01g0508000	6.407395	5.898368	35.472115	37.714725	5.079581	5.236074
Os01g0508050	0.133066	0.051693	0.243200	0.238120	0.072712	0.036404
Os01g0508100	0.0	0.178957	5.642623	5.500959	0.343684	0.102789
Os01g0508300	3.028268	3.243848	3.506197	4.153531	3.702114	4.110571
Os01g0508500	4.148670	3.950685	4.011073	2.829154	9.562309	9.064621
Os01g0509400	0.0	0.0	0.0	0.0	0.0	0.0
Os01g0509700	2.240174	2.438693	0.152943	0.105882	2.319569	1.822915
Os01g0509750	0.0	0.000000	0.0	0.0	0.000000	0.197988
Os01g0509800	0.608449	0.755265	0.099851	0.0	0.166764	0.163187
Os01g0509900	1.345672	1.679227	0.162019	0.087696	0.835137	1.116901
Os01g0510100	59.624252	62.361771	41.671436	33.860771	62.616646	58.103245
Os01g0510200	0.661722	3.762971	1.689516	2.039014	0.098080	0.562965
Os01g0510500	9.920795	9.941763	15.821898	16.845654	16.458508	15.153441
Os01g0510600	82.835083	89.177887	32.641464	27.115219	52.757908	51.067234
Os01g0510701	5.588207	6.418659	6.901805	8.061415	6.575880	7.526117
Os01g0510800	41.477852	42.132164	57.243320	60.220760	46.607990	43.699757
Os01g0510901	0.774470	0.518581	0.593952	0.522817	0.644671	0.656606
Os01g0511000	0.437372	0.321327	5.016156	6.631586	2.039186	2.259821
Os01g0511100	12.457108	14.589028	785.337524	986.209351	16.593071	18.558270
Os01g0511200	31.433563	30.397734	19.916727	20.667204	26.427460	25.097973
Os01g0511300	25.405499	26.764679	30.161312	31.954832	26.888769	26.846754
Os01g0511400	0.0	0.0	0.0	0.0	0.0	0.0
Os01g0511600	81.698517	74.927841	32.169632	30.954632	38.616829	39.571720
Os01g0511700	8.796978	7.464341	5.504431	4.691944	8.234457	8.845658
Os01g0511800	0.077539	0.000000	0.060211	0.064310	0.0	0.030125
Os01g0512100	21.240618	19.216484	27.597944	25.645054	27.856037	26.427969
Os01g0512200	6.948977	8.475451	8.004934	7.567875	7.519889	6.826190
Os01g0512400	0.648070	0.654577	0.202284	0.099208	0.420032	0.417653
Os01g0512700	0.0	0.0	0.0	0.0	0.002106	0.0
Os01g0512800	0.0	0.0	0.0	0.0	0.0	0.0
Os01g0513100	12.398872	12.920446	24.605915	22.001049	15.460697	14.363244
Os01g0513200	3.831211	4.042213	6.571384	6.389728	5.091238	5.589833
Os01g0513400	17.807079	17.087206	97.038338	130.875946	24.782337	24.538691
Os01g0513500	2.832482	2.840631	2.194866	2.082471	3.504840	3.559566
Os01g0513700	30.070580	34.909454	22.793123	24.835884	26.322546	26.261599
Os01g0513800	43.112274	50.459297	30.845785	26.766092	42.781773	43.694664
Os01g0513850	9.853849	12.007720	6.220259	6.719762	9.714196	9.551686
Os01g0513900	0.0	0.000000	0.000000	0.107946	0.000000	0.000000
Os01g0513950	0.0	0.000000	0.000000	0.000000	0.380413	0.000000
Os01g0514000	29.682434	33.500298	24.832453	23.414988	33.786285	36.604469
Os01g0514300	15.439319	14.606419	17.634968	17.482357	16.327724	14.944064
Os01g0514450	0.918055	0.708020	0.135746	0.099123	0.325533	0.408931
Os01g0514600	0.157135	0.148815	0.000000	0.000000	0.094599	0.092575
Os01g0514700	1.429809	1.538131	1.534260	1.420220	1.280170	1.422797
Os01g0514850	1.391712	1.450851	1.390824	1.407516	1.230379	1.280647
Os01g0515300	9.405480	6.982728	2.512255	1.937402	2.934270	2.914297
Os01g0516200	0.0	0.0	0.0	0.0	0.0	0.0
Os01g0516600	13.569930	13.806668	4.985450	6.514830	11.552408	11.985850
Os01g0516625	0.501599	0.585251	0.416936	0.604628	0.561238	0.536464
[truncated: 35,865 more rows]
