# Supplementary material for: Proteome–Transcriptome Discordance in Rice Under Drought Is Modulated by Post-Translational Modifications with Functional Consequences for Photosynthesis and Energy Metabolism
Source: Plants (Basel). 2026 May 20;15(10):1559. doi: 10.3390/plants15101559 (PMC13210473; doi:10.3390/plants15101559)
Supplement: Supplementary file 1 [file plants-15-01559-s001.zip › Supple Tables/TableS3.NIP_Drought_Pro-DIA_data.xlsx]

## Sheet: 绘图数据
Accession	NIP_CK1	NIP_CK2	NIP_DT1	NIP_DT2	NIP_DTR1	NIP_DTR2
A0A0N7KC65	19.1062	18.7197	18.2715	18.3589	18.4979	18.5149
A0A0N7KC67	10	10.043	15.5027	15.1899	15.1703	14.2887
A0A0N7KC82	15.6303	15.6725	15.2339	14.8665	15.704	14.8772
A0A0N7KCM4	15.994	16.155	15.673	16.1254	16.0693	15.9016
A0A0N7KD59	19.9097	19.524	19.7178	19.8034	19.7539	19.5562
A0A0N7KDT0	14.4496	13.4926	13.9843	14.7705	12.8242	13.9426
A0A0N7KDZ5	19.4774	19.6705	17.345	16.7981	18.5566	19.6344
A0A0N7KE80	14.8612	15.094	15.9384	16.5033	16.6716	16.3434
A0A0N7KE95	16.0766	15.2528	15.2348	15.6796	15.5055	15.3197
A0A0N7KEK0	16.4002	16.5058	16.4598	15.9678	16.1813	16.9874
A0A0N7KEM6	14.8798	15.2455	16.1217	16.0456	15.5507	14.4036
A0A0N7KEM9	16.5465	16.4471	16.1877	16.1008	16.5525	16.1836
A0A0N7KEN0	16.0786	16.168	15.3407	15.8368	15.6027	15.5083
A0A0N7KEP3	14.9228	14.8886	14.6094	14.1544	14.8598	15.4561
A0A0N7KEQ9	15.1899	15.5755	15.1666	15.2895	15.477	15.6615
A0A0N7KET0	16.7911	16.7802	17.2385	17.3328	17.5638	16.265
A0A0N7KEW3	17.1124	16.7685	18.1874	18.2361	17.5366	16.8088
A0A0N7KF14	15.2317	14.2747	15.2034	14.7185	13.0788	14.3199
A0A0N7KF97	15.5239	14.5669	15.2613	15.6456	15.8185	14.5937
A0A0N7KFB0	15.489	15.5316	15.6966	16.0398	15.8767	14.5476
A0A0N7KFB6	16.0256	15.6624	14.784	15.3566	14.2525	15.9134
A0A0N7KFE7	17.5479	17.2295	17.5586	17.5803	17.9734	17.3665
A0A0N7KFH5	13.7157	14.2399	15.4548	15.6634	15.0059	13.6546
A0A0N7KFI2	18.466	18.5697	17.8124	17.7135	17.8606	18.3204
A0A0N7KFN2	16.5588	15.9655	16.3093	16.1256	16.5517	16.2017
A0A0N7KFQ9	15.5441	16.038	15.8959	15.3978	15.5007	15.4554
A0A0N7KFT8	17.2116	18.0148	16.692	17.019	17.0279	17.6122
A0A0N7KFW1	12.7987	11.8417	14.5694	13.6814	13.8988	13.8175
A0A0N7KG02	17.0662	16.5703	18.112	18.1943	18.2382	17.4352
A0A0N7KG11	16.8823	17.5775	16.8798	16.7078	16.8047	16.9166
A0A0N7KG12	21.2092	21.0251	21.4188	21.3187	21.7661	21.3532
A0A0N7KG16	13.5114	14.5544	14.7942	13.7966	16.0209	16.1208
A0A0N7KGF7	18.7409	18.277	17.7843	17.958	18.6649	18.4489
A0A0N7KGI5	14.306	13.349	13.1801	14.1825	10.0131	10.1315
A0A0N7KGJ7	20.3415	19.9785	20.4877	20.4719	20.3774	20.0656
A0A0N7KGK1	17.4681	17.3377	17.3935	17.6051	16.7997	16.0528
A0A0N7KGX7	16.2807	15.8863	16.5019	16.0934	16.1987	15.9463
A0A0N7KH16	21.8963	22.1513	21.5346	21.5744	21.3355	21.9884
A0A0N7KH54	23.2047	23.2934	22.5693	22.5856	22.6221	23.1821
A0A0N7KH91	10	10.043	12.9243	13.9266	12.9767	12.0951
A0A0N7KHG4	16.3259	16.5217	16.4963	17.0035	16.6119	16.8328
A0A0N7KHX3	16.9042	16.6877	16.7395	16.806	16.5266	16.852
A0A0N7KHZ5	14.8114	14.1701	13.1435	14.5312	14.6853	15.2677
A0A0N7KI05	22.3057	22.9002	22.8157	22.6419	22.4312	23.285
A0A0N7KI36	15.8566	16.3832	16.8174	16.2689	17.2804	17.3004
A0A0N7KI38	18.4475	19.0168	17.9648	18.0589	18.5382	18.8519
A0A0N7KI63	15.002	14.1592	15.0238	14.7891	14.3804	13.4988
A0A0N7KI73	15.9379	16.4729	16.8323	16.835	16.5338	15.7539
A0A0N7KIH5	18.0331	17.8184	18.6434	18.5601	18.5595	17.0976
A0A0N7KIK0	16.4271	16.6024	16.5902	16.3548	16.7319	16.5579
A0A0N7KIP5	16.8986	17.3019	17.1777	17.0071	17.0901	17.7679
A0A0N7KIR4	13.6209	14.6639	14.2201	15.2624	14.5155	14.6155
A0A0N7KJ06	13.5259	12.0098	13.0596	13.0511	14.1581	12.953
A0A0N7KJ52	16.9172	17.1687	15.0447	15.5037	16.4034	16.6768
A0A0N7KJA0	16.7834	16.2916	16.915	16.6422	16.8477	17.0719
A0A0N7KJF4	17.9862	17.5004	17.4005	17.7068	17.515	17.0858
A0A0N7KJH4	15.0009	14.9899	15.2091	15.7895	15.2799	14.3983
A0A0N7KJJ9	18.4114	18.5481	17.866	18.3185	18.4488	18.8185
A0A0N7KJQ5	15.5508	15.383	15.164	14.1663	14.7538	16.1607
A0A0N7KJR7	16.2187	16.15	16.0239	15.8184	16.5186	16.045
A0A0N7KJV4	20.3315	20.5302	20.3559	19.9732	19.9342	20.6166
A0A0N7KJY7	16.4672	16.2853	16.4763	16.3978	16.5741	16.4228
A0A0N7KK05	13.177	14.4587	15.0522	14.3288	13.9108	14.9866
A0A0N7KK10	21.9803	22.4107	21.8327	21.8487	21.8052	22.4748
A0A0N7KK26	16.5954	16.6368	17.3582	16.9294	16.8095	16.4291
A0A0N7KK73	19.1445	18.9655	19.1684	19.3643	19.244	18.6169
A0A0N7KK90	16.7341	16.4608	17.1716	17.4787	17.5417	16.9724
A0A0N7KKA4	16.4441	16.2478	16.5246	16.2608	16.5585	16.4379
A0A0N7KKA5	17.9685	17.5398	18.4438	18.2712	18.2847	17.5315
A0A0N7KKE4	15.1233	14.1663	10.0007	10.0031	14.4045	15.5657
A0A0N7KKH3	16.1393	16.1085	16.1831	16.1618	16.365	16.1797
A0A0N7KKP2	17.1429	17.2353	16.039	16.5863	16.3867	17.575
A0A0N7KKY6	14.8583	13.9013	10.0007	10.0031	14.2581	13.3765
A0A0N7KLD4	15.9689	15.4954	16.0665	16.3807	15.7271	15.8613
A0A0N7KLE5	14.419	14.5768	14.7893	14.2825	14.9674	13.9247
A0A0N7KLH2	16.446	15.553	16.538	16.7869	16.618	16.2818
A0A0N7KLK6	16.4722	16.798	16.8296	16.7173	17.4356	16.3396
A0A0N7KLL5	16.9095	16.8577	17.0929	16.5833	16.7899	17.2748
A0A0N7KLN2	16.8456	16.8279	16.9464	16.853	17.1593	16.7104
A0A0N7KLZ4	16.7165	16.5435	16.8508	17.2495	17.0656	15.6378
A0A0N7KML3	16.0397	16.1328	15.9834	16.1348	16.4548	15.5158
A0A0N7KMQ0	14.5159	13.5589	12.46	13.4624	13.9761	14.3058
A0A0N7KMV1	14.0658	15.1088	14.6274	14.9295	14.5646	15.683
A0A0N7KMW0	13.7922	14.8352	15.2406	15.4947	14.5812	15.8306
A0A0N7KMZ4	16.1223	15.5668	16.0989	15.9244	16.4749	14.7133
A0A0N7KN09	15.6993	15.7453	14.7641	16.2462	15.312	15.3224
A0A0N7KN40	15.7411	15.2208	14.9705	15.0829	15.7169	16.0084
A0A0N7KN57	18.1371	18.084	18.1825	18.3132	18.0608	17.5557
A0A0N7KNB0	16.7297	16.4275	16.5887	16.6424	16.6617	16.9702
A0A0N7KNC0	15.264	14.9151	15.04	14.6431	13.5116	14.6299
A0A0N7KNJ2	15.0335	14.6719	14.4445	13.9985	13.1242	14.1516
A0A0N7KNP3	21.4321	21.8021	21.3875	21.2406	21.182	22.088
A0A0N7KNQ0	17.8756	17.8506	17.2796	17.3819	17.3393	17.7071
A0A0N7KNQ7	16.6841	16.7648	16.3308	16.1969	16.604	15.8247
A0A0N7KNT6	18.7766	18.6549	18.7005	18.5748	18.8616	18.9447
A0A0N7KNU5	20.0972	20.3478	19.8128	20.1334	20.246	20.656
A0A0N7KNW0	16.2154	16.0779	15.4024	16.0313	15.7885	15.17
A0A0N7KNW9	17.2678	16.8962	16.9896	16.8238	16.8102	17.071
A0A0N7KP11	15.649	16.0132	15.6827	16.2322	15.4428	15.721
A0A0N7KP48	14.3864	13.9132	14.9549	14.1101	15.5433	15.1859
A0A0N7KP61	15.79	16.6404	14.6564	13.6588	17.0169	17.6483
A0A0N7KP82	15.4006	15.474	13.1508	14.3349	14.295	14.8368
A0A0N7KPM4	16.2322	16.1997	16.4333	16.539	16.2193	16.1685
A0A0N7KQ01	17.0212	17.1599	17.6472	17.8043	16.5697	15.6881
A0A0N7KQ28	14.8302	14.7209	15.2049	15.4259	15.5594	15.3387
A0A0N7KQF0	16.3931	15.7549	15.6628	15.4487	15.7397	16.0146
A0A0N7KQF3	17.9673	17.7508	18.1581	18.3387	18.3271	18.1266
A0A0N7KQG4	15.7857	16.9278	16.5997	16.5653	16.2415	17.0743
A0A0N7KQI0	17.8302	17.7495	16.7385	17.1216	17.0588	17.6326
A0A0N7KQN1	15.8869	14.4223	15.8335	15.8276	15.5793	16.5584
A0A0N7KQR8	15.9548	15.8751	15.9015	15.971	15.8311	16.1546
A0A0N7KQT6	14.9674	13.8483	13.7941	14.1424	13.6362	12.4803
A0A0N7KQY9	17.9737	18.7083	18.1383	17.8042	18.4216	18.196
A0A0N7KR89	15.4491	15.2968	15.0307	14.5952	14.4216	16.0839
A0A0N7KRA2	16.3521	16.0237	16.734	16.6963	16.4106	15.9545
A0A0N7KRG2	10	10.043	15.6005	14.6029	15.5822	14.7006
A0A0N7KRQ6	15.1881	16.0036	16.1075	15.751	15.6727	15.5044
A0A0N7KRU9	16.9457	16.6216	17.2146	17.1558	17.1173	16.8041
A0A0N7KRV1	14.6422	11.9926	14.5868	13.5892	14.985	14.1033
A0A0N7KRX2	15.8411	16.122	15.7847	16.177	15.8716	16.1006
A0A0N7KS21	18.9364	18.788	18.9561	18.9851	19.285	18.8805
A0A0N7KS71	15.5781	15.4661	15.4631	15.7469	15.6218	14.9661
A0A0N7KS72	15.1663	15.0635	14.1931	15.1955	14.7312	15.7627
A0A0N7KSC9	17.2454	16.8542	17.3577	17.6395	17.4714	16.5894
A0A0N7KSD2	22.3491	22.6095	22.1186	22.4827	22.7112	22.7634
A0A0N7KSM3	14.4996	15.2552	15.6194	16.0506	15.6536	14.3409
A0A0N7KSP1	16.6462	16.3011	15.8235	15.5795	15.8847	16.6938
A0A0N7KSQ1	17.4874	17.3924	17.5264	17.5524	17.4424	17.1297
A0A0N7KT38	15.8914	16.8385	15.4383	15.568	15.026	16.6208
A0A0N7KT94	14.7282	13.7712	12.2177	14.3117	12.0347	13.1531
A0A0N7KTH4	17.6702	17.4949	17.6963	17.2353	17.5062	18.1537
A0A0N7KTS9	20.2233	19.9019	20.2396	20.2873	20.1609	19.784
A0A0N7KUC6	15.4323	15.8579	15.2827	15.0616	15.4357	15.299
A0A0N7KUG0	16.045	16.0657	16.414	16.4667	16.7004	15.7513
A0A0P0UX97	18.2581	17.9361	17.9491	18.1814	17.9502	17.7481
A0A0P0UXQ2	16.8086	16.38	16.6223	16.935	17.0715	16.6742
A0A0P0UY01	16.879	17.3439	16.8343	16.9043	16.4904	17.2308
A0A0P0UY23	14.9322	14.8417	15.0096	15.5288	16.1013	15.7899
A0A0P0UY25	17.6694	17.8434	17.651	17.6375	17.3824	17.7949
A0A0P0UYD8	22.3711	22.5254	22.7363	22.7662	22.6366	22.7778
A0A0P0UYM7	17.2812	17.1151	17.1527	17.0818	16.9116	17.7926
A0A0P0UYN0	17.5478	18.0317	17.9497	17.4732	17.0459	17.8731
A0A0P0UYV5	17.4932	18.1407	17.081	17.4217	17.2924	18.0924
A0A0P0UYV6	14.7554	13.7984	14.7781	15.419	15.1945	15.2913
A0A0P0UYZ1	15.5038	15.6634	14.7399	15.436	16.034	15.4338
A0A0P0UZ39	18.3876	18.738	18.1202	18.193	18.0473	18.5853
A0A0P0UZC5	17.8633	18.7012	17.4595	17.0651	17.6611	18.7818
A0A0P0UZF5	16.3061	16.9169	15.6113	15.7839	16.0004	16.9742
A0A0P0UZR6	14.7817	15.3657	13.4239	14.0682	15.4067	14.6409
A0A0P0UZU8	16.2854	16.1199	17.2771	17.2047	17.0272	16.5369
A0A0P0UZW7	17.3393	17.2785	16.9911	17.1398	16.7997	17.5803
A0A0P0UZY7	16.586	17.1085	16.2019	15.8656	16.3239	17.1973
A0A0P0UZZ3	14.8357	15.6458	16.0305	16.1553	15.3179	15.1145
A0A0P0V022	17.7473	18.1946	17.1517	17.1326	16.6104	16.6312
A0A0P0V044	16.304	15.7986	16.2028	16.0642	16.1967	16.1862
A0A0P0V065	14.1554	13.8253	12.0808	13.0831	10.0131	10.1315
A0A0P0V093	17.2115	17.0378	17.3032	17.0109	17.427	16.4445
A0A0P0V0F6	13.9047	14.3567	15.3484	14.5219	14.7098	14.821
A0A0P0V0P2	15.6904	15.9985	16.0211	15.7672	15.8824	15.7022
A0A0P0V0P5	15.477	15.5629	15.0848	14.5599	15.4126	15.4201
A0A0P0V0V2	14.9191	14.989	15.0586	15.4303	14.6936	13.812
A0A0P0V0Y3	17.9292	18.2061	18.0633	18.1948	17.7752	18.7482
A0A0P0V105	17.5268	17.4925	17.5211	17.3803	17.6623	17.5643
A0A0P0V132	19.4049	19.1095	19.2266	19.3409	19.3619	18.8239
A0A0P0V149	10	10.043	17.3771	17.489	10.0131	10.1315
A0A0P0V197	19.3143	19.072	19.2738	19.4369	19.1292	19.2702
A0A0P0V1A9	18.5199	19.0823	17.7666	17.5311	18.0263	18.8833
A0A0P0V1B4	15.1957	15.7804	15.4465	15.0791	15.575	14.698
A0A0P0V1F4	16.0916	15.9587	15.9739	16.5222	15.7258	15.446
A0A0P0V1F9	16.4563	16.4262	15.8444	16.3995	15.7302	16.096
A0A0P0V1K5	15.6266	15.71	15.6054	15.6163	15.8528	15.3404
A0A0P0V1K7	16.1903	15.9354	16.74	16.7549	16.6194	16.0563
A0A0P0V1N4	14.7511	16.307	14.8516	13.854	14.148	14.9959
A0A0P0V1W8	16.9434	17.3831	17.2275	17.0683	17.7425	17.9833
A0A0P0V1X3	17.189	17.2253	18.4536	18.3976	17.6461	16.8773
A0A0P0V1X7	18.4159	18.646	18.8551	18.7736	19.0436	19.1994
A0A0P0V1X9	14.4623	14.9569	14.9798	13.9821	14.6316	15.0872
A0A0P0V236	23.1308	22.8459	23.1786	23.1963	23.1164	22.5944
A0A0P0V242	18.5534	17.8746	18.0847	18.1853	18.1412	17.527
A0A0P0V256	13.4337	14.4166	14.4354	13.8819	14.6091	13.7275
A0A0P0V281	16.0081	15.4088	16.1911	15.7893	16.2763	15.4001
A0A0P0V2C2	17.6675	17.7237	18.7263	18.4413	19.353	19.8619
A0A0P0V2H1	18.2189	18.1376	17.6427	17.7986	18.1565	17.997
A0A0P0V2M9	21.8004	22.0235	21.5277	21.4545	21.4067	22.3339
A0A0P0V2T4	18.4574	18.1832	18.5235	18.6759	18.8725	18.1001
A0A0P0V2Y7	14.9354	13.9784	14.7132	14.7064	14.3737	14.6611
A0A0P0V2Z4	15.5444	15.5136	14.8697	15.3129	15.4711	13.7706
A0A0P0V314	16.1456	15.9075	15.5644	14.482	14.8161	15.3747
A0A0P0V367	20.2969	20.3874	20.184	20.1864	20.1628	20.596
A0A0P0V371	19.4207	19.3093	19.0878	18.7635	18.9858	18.8666
A0A0P0V375	14.4057	14.8946	14.0312	13.936	14.1828	14.2111
A0A0P0V3J7	17.8106	17.6108	18.0456	18.0237	17.5806	18.1815
A0A0P0V3K9	15.7376	15.0092	15.7009	15.8837	15.712	15.7972
A0A0P0V3M7	15.2684	14.3114	16.2118	15.2141	14.5636	15.682
A0A0P0V3N9	17.6337	18.2325	18.1175	18.0663	18.1014	18.7047
A0A0P0V3Z1	16.9397	16.4083	16.8699	16.7794	17.2601	17.2204
A0A0P0V430	15.4754	15.3028	15.9746	15.5951	15.7385	14.93
A0A0P0V486	16.0399	16.5237	15.8959	16.3613	15.4311	15.8256
A0A0P0V4A6	17.8464	18.3904	17.8223	17.5602	17.5364	18.4338
A0A0P0V4C5	14.1533	15.0084	14.5815	15.2021	14.1318	14.3144
A0A0P0V4C6	16.7765	16.0901	16.1511	16.1804	16.297	15.3583
A0A0P0V4F6	12.9124	13.9554	10.0007	10.0031	13.5521	14.6704
A0A0P0V4I2	16.0533	16.6669	15.3174	15.9896	15.0184	16.0915
A0A0P0V4I5	10	10.043	14.3095	13.4063	10.0131	10.1315
A0A0P0V4K5	16.8444	17.06	17.4255	17.2857	16.9719	17.0923
A0A0P0V4P0	18.1358	18.645	18.0582	18.0503	17.6786	18.6963
A0A0P0V4X3	12.9391	13.9821	14.0637	13.9682	14.9798	14.0982
A0A0P0V505	16.4147	16.163	16.8275	16.8319	16.6354	15.8796
A0A0P0V517	15.474	15.3369	15.4542	14.9524	15.2915	15.4606
A0A0P0V549	14.4222	14.7351	15.9418	15.6518	15.6078	14.0197
A0A0P0V572	16.485	16.4976	15.273	15.626	15.9488	16.0137
A0A0P0V5F6	15.6712	16.0559	15.6448	15.2477	15.7255	15.9083
A0A0P0V5L9	16.4721	16.7293	16.132	16.2928	16.3227	15.9484
A0A0P0V5N3	15.8115	15.8823	15.7108	15.852	15.2417	15.7142
A0A0P0V5S4	17.5713	16.6143	16.0057	16.7171	15.8579	17.5747
A0A0P0V5U9	13.8503	14.8933	15.4889	14.4913	15.5221	15.4806
A0A0P0V5W3	15.8696	15.867	15.562	15.98	14.9308	17.4634
A0A0P0V5Y6	11.7127	12.7557	13.827	12.8294	10.0131	10.1315
A0A0P0V643	17.4447	17.7336	16.3373	16.3168	16.9791	17.9029
A0A0P0V674	17.252	17.2057	16.712	16.7646	16.926	17.8087
A0A0P0V678	16.2281	15.884	15.9904	16.2946	16.6044	15.3088
A0A0P0V6A0	15.8094	16.4162	15.7968	15.7443	15.3479	16.0265
A0A0P0V6A3	16.0677	15.7595	15.8229	15.789	15.4759	16.0556
A0A0P0V6I7	13.6864	13.7768	14.0431	13.6987	12.688	13.8064
A0A0P0V6M8	14.9209	15.1878	15.9008	15.5909	15.7343	14.9346
A0A0P0V6Q2	19.6631	19.8131	20.1791	20.2548	20.1725	20.1848
A0A0P0V6T5	10	10.043	15.9638	15.1392	15.6204	14.7387
A0A0P0V776	16.4347	16.3244	16.2834	16.1908	15.9617	16.0663
A0A0P0V7A3	20.303	19.9539	19.6461	19.3599	20.1746	19.4042
A0A0P0V7A5	20.3378	20.2209	20.6995	20.7645	20.6742	20.2678
A0A0P0V7G6	15.2465	15.8167	13.4297	15.1561	14.3818	15.7754
A0A0P0V7M3	20.5291	20.0668	20.8334	20.6841	21.1721	20.2235
A0A0P0V7P7	14.6653	15.3569	14.7933	14.4228	15.4543	15.6091
A0A0P0V7Q5	16.8911	16.8699	16.6222	16.7167	17.1703	16.577
A0A0P0V7Y6	15.2805	15.4185	14.955	14.7523	14.9046	15.1998
A0A0P0V7Z3	18.1626	17.7107	17.9385	18.0054	18.3414	17.3644
A0A0P0V805	19.7133	19.7113	19.3312	19.4022	19.2775	19.6421
A0A0P0V819	18.8568	18.9727	18.7515	18.8857	18.8437	18.6523
A0A0P0V877	19.4306	19.3064	19.4805	19.577	19.2928	19.5854
A0A0P0V8A4	18.2243	17.8648	18.3689	18.3652	18.6284	17.7461
A0A0P0V8C6	16.5667	16.4014	16.6207	16.111	16.8147	15.9842
A0A0P0V8D0	16.1453	16.5747	15.1128	15.5731	15.8406	16.1897
A0A0P0V8I5	16.8813	17.2756	16.7981	17.1296	16.9796	17.0836
A0A0P0V8M0	14.3387	13.3817	12.7372	13.7396	13.726	12.8443
A0A0P0V8N2	16.0949	15.9063	15.951	15.9771	16.3985	15.7508
A0A0P0V8R4	14.7603	13.8033	15.2199	15.0082	15.4842	14.0244
A0A0P0V8W3	15.7523	16.015	15.9444	16.0167	15.7611	15.0709
A0A0P0V8Z3	16.6359	16.0476	16.6026	16.3464	16.8132	16.5983
A0A0P0V929	15.2402	15.168	14.9209	15.5153	14.3341	15.6172
A0A0P0V9C5	20.4143	20.7481	19.2403	19.4063	19.4289	20.5628
A0A0P0V9C8	15.2759	15.3687	15.7024	15.7835	15.4815	15.84
A0A0P0V9X2	20.1568	20.3182	19.7738	19.9989	20.1728	20.6531
A0A0P0V9Y3	18.2027	18.2484	17.8194	17.8083	18.0269	18.082
A0A0P0VA39	14.8391	15.7817	14.5574	14.4505	13.9263	16.0096
A0A0P0VA55	14.7477	14.937	12.9616	13.9639	15.1775	14.1956
A0A0P0VA80	16.0032	14.8918	15.4533	15.5673	15.9829	15.4741
A0A0P0VA82	15.0247	14.8312	14.7809	15.1712	14.6408	14.3672
A0A0P0VAH1	10	10.043	17.1695	16.7486	14.6427	13.7611
A0A0P0VAR6	17.8014	17.7362	17.3478	17.9437	17.3437	17.9152
A0A0P0VAS2	14.8179	15.434	13.9926	14.9213	12.9624	14.9535
A0A0P0VAX1	13.9802	15.203	13.1105	14.1128	14.7133	13.5811
A0A0P0VAX3	17.8251	18.0375	17.8047	17.9866	17.7099	18.0047
A0A0P0VAZ1	17.892	17.7756	17.5721	17.3453	17.554	17.7283
A0A0P0VB23	16.8629	17.0428	16.164	16.128	16.4052	17.1973
A0A0P0VB29	17.6618	17.4499	17.4584	17.505	17.5262	17.1089
A0A0P0VB49	15.9073	16.1633	16.0619	16.3438	16.3588	15.7667
A0A0P0VB73	20.7004	20.8624	20.2031	20.2796	20.2191	20.7403
A0A0P0VB81	15.954	15.65	15.5326	15.2248	15.8102	16.0105
A0A0P0VBA3	19.9412	20.3093	19.4184	19.7333	19.5384	20.5294
A0A0P0VBI8	18.1898	18.0526	18.0869	18.0614	17.7993	18.2955
A0A0P0VBP1	18.906	18.2822	18.8303	18.8322	18.5687	17.7899
A0A0P0VBS5	14.6913	13.998	13.9805	15.0083	14.5749	14.8036
A0A0P0VBS7	14.8009	14.5329	11.9171	12.9194	14.4851	12.9219
A0A0P0VBV8	14.4659	14.7358	15.2968	15.5327	15.0097	15.4092
A0A0P0VBX1	15.6466	14.8285	14.4741	14.3086	15.0458	14.3946
A0A0P0VC10	15.1219	14.5692	16.2968	15.4577	15.8126	14.9309
A0A0P0VC13	15.2286	15.243	15.2069	15.7145	16.0857	15.2041
A0A0P0VC43	17.0733	17.1518	17.1287	17.2469	17.0784	16.5551
A0A0P0VC44	16.4765	16.0436	16.3839	16.4249	16.6404	15.8924
A0A0P0VC60	15.767	16.294	16.047	15.969	15.4205	14.5389
A0A0P0VC79	15.4233	14.4663	16.3215	16.4976	15.5791	15.2486
A0A0P0VCB4	14.7545	15.2543	14.7846	15.0386	14.5265	14.7838
A0A0P0VCF1	18.1277	18.7512	18.0639	17.7866	17.5435	18.4638
A0A0P0VCJ7	14.175	13.218	13.7119	14.3414	13.4625	12.5809
A0A0P0VCL7	18.5158	18.6117	19.0709	18.7312	18.5967	18.0457
A0A0P0VCM8	17.4879	17.279	16.0765	15.7247	16.5714	16.7102
A0A0P0VCP0	17.591	17.5498	16.952	15.9543	16.6416	16.9288
A0A0P0VCV3	17.0309	17.0077	16.3136	16.515	16.525	16.6989
A0A0P0VD11	14.2649	15.2003	13.0372	14.0396	14.1467	14.5353
A0A0P0VD52	17.7648	17.9891	18.3893	18.5736	18.7139	17.4712
A0A0P0VDP5	19.7884	20.0154	19.6895	19.7963	19.5623	20.2786
A0A0P0VDR6	17.9091	17.8498	18.1651	18.0276	18.0714	18.0171
A0A0P0VDS0	16.4108	16.4983	16.8099	17.0671	17.1993	16.6304
A0A0P0VDT5	19.771	19.3261	19.7834	19.799	19.8832	19.6433
A0A0P0VDV1	10	10.043	11.9576	12.9599	13.7216	14.3498
A0A0P0VDV3	14.6531	14.2562	14.7003	14.459	14.3407	14.0279
A0A0P0VDW6	15.3859	15.8882	15.7956	15.9031	15.6549	15.451
A0A0P0VDY2	14.5138	14.189	14.362	15.3055	15.1836	14.4635
A0A0P0VE35	15.1824	15.1357	15.6401	15.1273	15.1489	15.3148
A0A0P0VEA4	16.4304	16.447	16.0904	16.3379	16.5172	16.6935
A0A0P0VEB3	19.769	20.0485	19.9331	20.108	19.9632	20.1596
A0A0P0VEC6	16.5879	16.7633	16.9741	17.0992	16.9591	16.4314
A0A0P0VED8	16.5985	16.2792	15.3823	15.4683	15.9693	16.2931
A0A0P0VEI2	13.7805	12.6158	14.011	14.1284	14.3113	13.4297
A0A0P0VEI6	15.5293	14.8772	15.32	14.5609	15.6554	14.7737
A0A0P0VEN2	18.0716	17.7665	18.2588	18.2303	18.3066	17.3877
A0A0P0VEP5	15.088	15.2372	14.7688	15.7711	14.8837	15.758
A0A0P0VEQ4	15.4424	14.5467	14.7894	15.0603	15.2953	13.2757
A0A0P0VEQ5	14.0113	13.0543	14.108	14.4586	14.2061	14.7373
A0A0P0VEW0	15.7723	15.775	15.9944	15.3551	15.9567	15.7163
A0A0P0VEX5	14.4752	14.2927	14.6568	15.3006	14.7319	15.1526
A0A0P0VFA0	15.8338	15.6215	15.4763	15.5543	16.0652	15.488
A0A0P0VFA8	16.2349	15.983	16.1355	15.6771	15.8746	15.7963
A0A0P0VFD2	19.8503	19.4253	19.6947	19.6192	19.7594	19.1406
A0A0P0VFD5	14.3993	14.872	14.7465	14.9081	14.5427	13.8786
A0A0P0VFF7	17.0195	17.331	17.4275	17.5093	17.4005	17.991
A0A0P0VFG2	15.4951	15.6199	15.2978	15.2752	15.206	14.8089
A0A0P0VFH0	18.5091	18.4687	18.4639	18.4164	18.528	19.0505
A0A0P0VFH4	17.2415	17.4524	17.6174	17.448	17.4416	17.4063
A0A0P0VFJ5	20.3634	20.911	20.2632	20.2941	20.1173	21.1431
A0A0P0VFR4	10	10.043	14.168	13.1509	13.6128	12.7312
A0A0P0VFT9	15.7149	16.1264	15.4418	16.1391	16.0825	16.6023
A0A0P0VFU0	10	10.043	12.8147	13.5265	10.0131	10.1315
A0A0P0VFU8	14.651	14.933	15.1141	14.1984	14.8361	15.6768
A0A0P0VFW7	13.6015	17.0827	17.2485	17.0037	14.8654	13.3875
A0A0P0VFX7	16.7317	16.7232	17.1112	17.4183	17.3081	17.2726
A0A0P0VG07	15.1197	15.7097	15.4664	16.1305	15.4544	15.0296
A0A0P0VG25	16.623	16.8163	16.9949	17.1947	17.4884	16.5915
A0A0P0VG31	16.2196	16.4736	16.5435	16.6056	16.2045	16.0952
A0A0P0VG41	13.2069	14.2499	10.0007	10.0031	14.7873	14.5783
A0A0P0VG66	15.2467	15.639	14.987	14.8493	14.4295	13.4545
A0A0P0VG76	15.3675	14.4105	15.3338	14.3361	15.5818	14.7001
A0A0P0VGB7	16.9793	16.6951	17.092	16.8243	16.7975	17.0146
A0A0P0VGR3	16.5167	15.6264	16.3968	15.7448	17.0227	16.4416
A0A0P0VGV3	14.7611	15.5692	15.2811	15.44	15.4045	14.8413
A0A0P0VGY4	19.327	19.5782	18.7771	18.9509	19.0334	19.4367
A0A0P0VH79	23.2645	23.5602	22.9837	22.9819	23.0293	23.8646
A0A0P0VHB7	10	10.043	14.7549	14.8337	10.0131	10.1315
A0A0P0VHG4	16.9266	16.8397	17.0162	16.6329	17.0046	16.8126
A0A0P0VHJ1	16.1418	17.0387	15.4733	16.0443	16.1839	16.5715
A0A0P0VHN6	15.1275	14.1705	15.3418	14.9453	15.3433	14.4617
A0A0P0VHP9	21.4768	21.121	21.4936	21.3399	21.3779	21.1771
A0A0P0VHT5	16.2276	16.2148	16.3339	16.6018	16.2129	15.7577
A0A0P0VHU3	15.8392	16.2526	15.2039	15.0926	15.4162	16.4696
A0A0P0VI01	16.2866	16.0948	16.5038	16.5322	16.0934	16.2876
A0A0P0VI36	17.2885	17.1954	16.1725	15.8302	16.5185	15.9584
A0A0P0VIH2	14.5881	15.1136	15.9738	15.6697	15.6195	15.5769
A0A0P0VIN1	14.2362	13.2792	14.7577	13.5371	14.0071	13.1255
A0A0P0VIQ7	19.0755	19.4187	19.0957	19.1271	19.0518	19.677
A0A0P0VIS4	16.0114	16.6181	16.2272	16.3212	15.6301	16.6785
A0A0P0VIX3	18.3978	18.1923	18.4598	18.7893	18.5551	16.2603
A0A0P0VIZ4	17.7108	17.1665	17.7692	17.6577	17.4227	16.9581
A0A0P0VJ04	14.3736	14.1075	13.5946	13.3137	14.7272	14.2464
A0A0P0VJ08	15.0376	13.3779	10.0007	10.0031	10.0131	10.1315
A0A0P0VJK6	16.7401	17.1001	16.557	16.9765	16.9262	17.2988
A0A0P0VJP6	18.8184	19.2679	18.7185	18.7152	18.7092	19.5656
A0A0P0VJS0	15.16	16.203	13.4674	14.4698	14.2132	15.3315
A0A0P0VJT1	17.0452	16.8284	16.1982	16.9196	15.8062	17.0501
A0A0P0VJT5	17.5739	17.8033	17.5496	17.6616	16.9273	17.8728
A0A0P0VK15	19.0738	19.2559	18.6416	18.6503	18.8678	19.6629
A0A0P0VK19	17.3776	17.3309	17.4137	17.4536	17.3562	17.2124
A0A0P0VK57	15.0951	15.3884	14.6067	14.8167	15.3539	15.1451
A0A0P0VK59	15.7955	15.4176	15.6679	14.6078	15.0105	15.3488
A0A0P0VK98	16.0909	15.7791	16.112	16.4472	16.534	15.5029
A0A0P0VKB5	14.3431	14.8569	12.7118	13.7142	12.9671	14.0854
A0A0P0VKD9	15.1798	15.6915	14.702	15.3336	15.1756	15.4359
A0A0P0VKR4	14.4648	14.0922	14.0953	14.1383	15.6051	13.7436
A0A0P0VKS8	16.305	17.0389	17.1666	17.4476	17.223	17.9363
A0A0P0VKT4	13.1784	14.2213	13.7911	14.0049	15.0548	14.1732
A0A0P0VKZ7	15.1244	15.0258	13.6136	12.616	14.3667	15.213
A0A0P0VL01	17.699	17.5619	17.6316	17.8303	17.6104	17.8096
A0A0P0VL15	16.1432	15.9059	16.1888	15.9695	14.9146	15.3779
A0A0P0VL75	16.841	16.7386	16.2092	16.2538	16.4806	16.727
A0A0P0VLE9	14.272	13.315	10.0007	10.0031	13.4736	14.5919
A0A0P0VLH2	10	10.043	15.4218	15.4226	13.3953	12.5137
A0A0P0VLH5	16.7127	16.2813	16.0554	16.5548	16.6187	15.707
A0A0P0VLH7	18.6568	18.9993	18.0876	17.8976	18.0736	19.2594
A0A0P0VLJ4	21.7359	22.0321	21.191	21.1237	21.3686	22.1009
A0A0P0VLP8	16.8876	16.7761	16.9565	17.2991	16.9435	16.8206
A0A0P0VLQ3	15.2067	15.996	15.9015	16.2168	15.9024	15.7417
A0A0P0VLS3	19.6104	19.8623	19.2853	19.3817	19.1712	19.7756
A0A0P0VLT9	19.1697	19.1768	19.3082	19.2732	19.0863	18.9898
A0A0P0VLV2	15.0708	13.5092	14.6165	14.237	15.016	14.1344
A0A0P0VLV5	18.3231	18.2846	18.3461	18.4349	17.9323	18.5466
A0A0P0VMB0	16.5185	15.1066	15.8811	15.4752	15.8923	15.2812
A0A0P0VME2	17.6456	17.4452	17.8749	17.7268	17.5641	17.8671
A0A0P0VMS9	15.4134	15.664	16.0304	16.1634	15.8666	15.0084
A0A0P0VMU1	13.8926	12.9356	13.1936	14.196	10.0131	10.1315
A0A0P0VMV6	15.7546	16.1671	16.8759	16.5293	16.7339	15.3242
A0A0P0VN78	14.6536	15.6293	15.1672	16.1368	15.5979	15.2836
A0A0P0VN99	16.316	16.5171	16.5485	16.7318	16.1856	16.4262
A0A0P0VNU6	17.7272	17.6288	18.0531	18.0251	18.0519	17.0402
A0A0P0VNW8	15.5546	15.6494	15.5557	14.558	15.5364	15.5889
A0A0P0VNW9	14.0409	13.8772	13.5931	14.033	14.3881	12.6503
A0A0P0VP17	14.3934	14.2788	13.7477	13.4883	15.0646	12.7421
A0A0P0VP94	16.1286	16.8166	15.551	15.2585	15.4284	16.3712
A0A0P0VPG0	14.8861	15.331	15.2801	15.4269	14.8884	15.2404
A0A0P0VPM6	10	10.043	15.7527	15.744	13.1877	12.3061
A0A0P0VPM8	16.6686	16.118	16.3762	16.3334	16.9387	16.1931
A0A0P0VPN1	16.4789	16.5913	15.9378	16.2446	16.701	16.867
A0A0P0VPQ5	15.7486	15.7608	15.6596	15.6511	15.4178	15.7823
A0A0P0VPQ7	15.9894	16.0209	15.6148	15.5277	15.3996	16.2136
A0A0P0VPR8	20.2638	19.8102	20.2952	20.2266	20.0947	19.265
A0A0P0VPU8	16.9095	17.7564	16.683	16.6581	16.6954	17.3453
A0A0P0VQ06	14.9007	15.0727	14.5146	15.2241	15.4843	15.4642
A0A0P0VQ25	16.6029	15.4372	15.76	15.4911	16.3032	15.3595
A0A0P0VQ66	18.911	18.6974	18.9036	18.8102	18.9725	18.4235
A0A0P0VQ78	17.6971	17.906	17.8255	18.0089	18.0865	17.7011
A0A0P0VQ84	16.3967	16.13	13.9977	15.6271	15.1747	15.4289
A0A0P0VQ91	14.8166	13.6174	14.7769	14.8907	15.4237	14.3784
A0A0P0VQD2	17.2628	16.6567	16.8709	16.117	16.717	17.3899
A0A0P0VQF4	16.7396	16.768	15.9269	16.5598	16.3771	17.1294
A0A0P0VQF9	14.4367	13.4797	16.5407	16.5287	14.6565	15.1131
A0A0P0VQI2	15.1474	16.2727	15.9231	14.473	15.3776	16.0346
A0A0P0VQI5	14.9596	15.3134	16.0304	15.2897	16.3475	15.1028
A0A0P0VQK2	16.2108	15.2173	17.5206	17.563	16.4605	15.4435
A0A0P0VQK9	10	10.043	16.4726	16.5113	15.2163	14.0266
A0A0P0VQM8	18.8809	19.3764	18.582	18.5195	18.216	19.4155
A0A0P0VQP0	15.6068	14.0697	15.6202	15.9895	15.7947	15.122
A0A0P0VQP6	16.4673	15.821	16.8867	16.5537	16.962	15.6021
A0A0P0VQR0	17.1451	17.1075	15.9844	17.0243	17.2047	17.3631
A0A0P0VQT9	20.973	21.3311	20.538	20.7132	20.8276	21.5873
A0A0P0VQV6	15.4352	15.34	15.2489	15.4016	14.6536	13.772
A0A0P0VQW4	15.9378	15.1772	15.0928	14.2636	14.4913	15.1015
A0A0P0VR23	14.1688	13.2118	13.4267	12.4291	12.7841	13.9025
A0A0P0VR55	20.8259	21.1815	21.1213	21.0997	20.914	21.4195
A0A0P0VRF4	17.7752	18.0711	17.4672	17.553	17.3574	18.4324
A0A0P0VRF7	17.3186	17.4627	16.9576	17.1366	16.9623	17.5239
A0A0P0VRH8	14.0914	13.1343	14.9676	14.1962	14.676	13.7944
A0A0P0VRI3	16.5877	15.8204	15.9805	16.4646	16.1825	16.1519
A0A0P0VRK8	20.3462	20.7803	20.3322	20.4464	20.1267	20.873
A0A0P0VRL7	17.0721	17.1682	16.9501	16.8821	17.0445	17.1916
A0A0P0VRN7	14.7961	14.7598	14.7135	14.5174	14.531	13.6494
A0A0P0VRP0	13.8937	14.7854	15.5898	15.7117	15.2001	14.6936
A0A0P0VRQ0	18.8017	18.6228	18.6683	18.6461	18.6746	18.8574
A0A0P0VRQ2	10	10.043	13.8308	14.8332	14.1119	13.2303
A0A0P0VRR4	14.5777	13.6207	14.5102	15.6999	15.8953	15.3839
A0A0P0VRW1	17.4603	17.3411	17.7974	17.944	17.9402	17.3715
A0A0P0VRY1	16.1949	16.3031	16.6853	16.1792	16.5906	16.1244
A0A0P0VS15	20.9232	21.3033	20.3982	20.5114	20.3941	21.2971
A0A0P0VS23	17.2034	16.4389	14.2428	15.2452	17.0611	17.1386
A0A0P0VS32	14.6728	15.5216	15.7026	15.4331	15.1305	15.9749
A0A0P0VSE5	22.2698	22.757	21.6279	21.7632	21.6706	22.6054
A0A0P0VSF7	16.7852	16.4601	17.1063	16.8962	17.1693	15.875
A0A0P0VSL6	19.2322	19.0933	17.825	18.0647	18.5291	18.7751
A0A0P0VSN6	15.1438	15.375	14.8581	15.0129	14.6113	15.5785
A0A0P0VSN8	14.6309	13.6581	14.3123	14.0386	14.3384	13.4568
A0A0P0VSV2	21.3255	20.7897	21.278	21.2649	21.3309	20.6536
A0A0P0VSY4	15.4137	15.8599	14.9493	14.9089	14.0812	15.1995
A0A0P0VT12	15.4933	15.6472	15.2048	15.7956	15.1422	15.6834
A0A0P0VT14	14.1157	14.1157	14.6134	13.8385	14.7667	14.6798
A0A0P0VT83	17.0264	17.3593	16.3549	16.3449	16.2365	17.1321
A0A0P0VT87	20.3772	21.4201	20.6531	19.6554	10.0131	10.1315
A0A0P0VTB1	15.5844	15.1847	14.8788	15.1376	15.3619	15.5361
A0A0P0VTB4	15.6311	16.0744	15.2352	15.1014	14.8508	16.0631
A0A0P0VTG7	16.148	16.503	15.2005	15.6868	16.3221	17.1509
A0A0P0VTH2	16.0288	16.6981	16.723	16.1249	16.671	16.3573
A0A0P0VTN1	14.6742	15.7351	16.7321	17.1523	15.6448	14.7632
A0A0P0VU49	15.0838	15.0369	15.1416	15.2014	15.2484	15.3997
A0A0P0VUC6	10	10.043	14.3842	13.3866	13.1651	14.2835
A0A0P0VUF6	14.0516	13.0945	12.1826	11.185	11.8476	12.966
A0A0P0VUJ4	15.9655	15.2558	15.489	14.6443	15.4836	15.9729
A0A0P0VUL0	16.0838	17.1566	15.6948	15.906	16.3269	16.5441
A0A0P0VUL4	21.0762	21.0911	20.3217	20.0195	20.4295	20.7874
A0A0P0VUM8	15.6009	15.2029	16.1408	15.1432	16.2116	14.4262
A0A0P0VUS0	16.2288	15.4464	15.7353	15.3147	15.4244	16.3921
A0A0P0VUY0	16.309	16.8828	16.4982	16.1834	16.2116	17.008
A0A0P0VV04	19.5228	19.8645	19.5995	19.5701	19.5812	20.0606
A0A0P0VV33	14.4878	14.3574	13.6507	14.3834	13.9365	14.5195
A0A0P0VVD8	15.1877	14.9074	15.1138	15.354	15.3168	14.6944
A0A0P0VVF7	15.504	15.3895	15.9388	16.9658	15.7244	14.9799
A0A0P0VVH3	14.8402	15.3007	15.776	15.8318	15.1209	15.5888
A0A0P0VVI4	16.9816	17.2026	16.4415	16.4525	16.1831	17.311
A0A0P0VVU9	21.1262	20.0603	20.5138	20.5907	19.9666	20.7572
A0A0P0VW12	15.1138	15.1808	14.9524	15.2551	14.4535	15.1578
A0A0P0VW67	15.8529	14.682	16.0483	15.8811	15.7779	12.4995
A0A0P0VWA0	14.7731	15.3856	15.2614	15.0517	14.5681	14.8958
A0A0P0VWB1	13.8168	12.8597	13.3777	13.7244	14.345	12.8014
A0A0P0VWB4	16.3671	15.8697	15.0701	15.4619	15.4876	16.2621
A0A0P0VWC0	18.1811	18.3334	17.6954	17.8786	17.7075	18.4458
A0A0P0VWM6	18.7424	18.127	18.738	18.8517	18.656	18.0199
A0A0P0VWN1	17.243	16.8574	17.2792	17.5366	16.9787	16.4917
A0A0P0VXD9	15.3299	15.8051	13.4537	14.4561	14.7826	13.901
A0A0P0VXH3	13.7634	14.8064	15.1954	15.0166	15.1746	14.2929
A0A0P0VY00	18.0467	17.317	17.9381	17.9322	18.0703	17.5652
A0A0P0VY29	15.7733	14.8163	14.7412	14.7811	13.942	15.4655
A0A0P0VYG4	16.2048	15.4743	16.4683	16.2895	15.9069	16.1071
A0A0P0VYH3	15.9243	16.4837	16.8636	16.8117	16.6099	16.6494
A0A0P0VYP9	17.9098	18.4891	17.7388	17.9984	17.5508	18.4702
A0A0P0VYR6	16.6215	15.9023	15.2345	15.7481	16.5234	15.2621
A0A0P0VYT3	15.1158	15.3294	13.8728	15.1202	15.3824	15.4596
A0A0P0VYY6	17.5447	17.6725	17.3022	17.0983	17.0101	17.961
A0A0P0VYZ6	14.062	14.5323	15.3998	15.1773	15.2369	15.5018
A0A0P0VZC4	14.8333	15.0739	14.9746	14.6123	14.7607	15.5666
A0A0P0VZN2	15.6678	16.4477	17.3042	16.8948	16.0783	16.7764
A0A0P0VZP7	15.7267	16.2129	15.5932	15.6403	15.2542	15.5165
A0A0P0W059	16.0986	15.8682	15.3973	15.9812	15.052	15.5392
A0A0P0W087	15.3451	15.1484	15.4834	14.833	15.9415	14.6572
A0A0P0W0I5	16.2999	16.2193	16.2375	16.3961	16.1437	15.7802
A0A0P0W0L2	18.0606	17.6996	17.5573	17.6237	16.943	17.3186
A0A0P0W0Z6	20.8315	20.9228	19.3937	19.9381	20.0139	20.9041
A0A0P0W1B6	13.3795	14.4225	16.7609	16.5192	16.1634	17.2402
A0A0P0W1E1	17.8009	18.0374	17.5163	17.3325	17.4928	18.0538
A0A0P0W1E6	19.3268	19.2905	19.1874	19.1725	19.1369	19.423
A0A0P0W1G0	15.8966	15.0504	16.0111	16.4023	16.4868	13.8144
A0A0P0W1J8	15.5365	15.221	15.8398	15.8509	15.9172	15.0636
A0A0P0W1N1	13.1055	14.1485	14.4732	15.1234	14.1868	13.3863
A0A0P0W1N8	15.4167	14.7522	14.9125	14.6107	14.8168	14.7739
A0A0P0W1R1	16.5487	17.1421	16.7752	17.4432	16.8519	18.0577
A0A0P0W1U8	19.5315	19.7947	19.3752	19.4097	19.2282	19.49
A0A0P0W1W1	15.5749	15.6953	15.5541	15.6323	15.5112	14.8947
A0A0P0W1W2	14.6277	14.5243	14.925	14.32	10.0131	10.1315
A0A0P0W1X5	13.8778	14.9208	15.1428	15.8085	15.8525	16.1352
A0A0P0W249	14.9785	14.841	14.6035	14.9579	15.2581	12.6121
A0A0P0W280	14.3098	14.15	14.2964	14.4564	14.5587	13.6771
A0A0P0W2C1	14.3096	13.3027	14.6682	14.2249	14.6326	14.566
A0A0P0W2C7	15.206	14.4666	15.108	14.6912	14.8742	14.8115
A0A0P0W2K2	15.7622	15.7397	15.2785	15.1228	15.2965	16.2366
A0A0P0W2S4	15.2745	14.9402	14.7872	14.3901	13.7287	15.3517
A0A0P0W2S8	20.5892	21.182	20.826	20.9727	20.8633	21.5277
A0A0P0W2T6	15.3848	14.2256	13.681	12.6834	15.084	15.1803
A0A0P0W2V6	21.4557	21.7289	20.8948	21.0248	21.3093	21.9047
A0A0P0W2X8	13.7966	14.6672	10.0007	10.0031	14.3603	13.4787
A0A0P0W2Y3	14.561	14.9879	15.2471	15.2158	15.4858	14.6041
A0A0P0W334	15.0497	14.0927	15.641	15.5434	10.0131	10.1315
A0A0P0W399	17.6965	17.2725	16.9743	17.0898	17.6239	17.413
A0A0P0W3T1	20.872	20.6905	20.4883	20.699	20.2063	21.0866
A0A0P0W3Z6	14.9696	14.8865	15.3137	15.1984	15.1489	14.7932
A0A0P0W409	17.0031	17.1737	17.1443	16.7288	16.5719	16.7998
A0A0P0W438	14.0898	15.4418	14.5341	14.1706	14.4692	14.6826
A0A0P0W478	19.5803	20.2728	19.6301	19.3329	19.6884	20.3329
A0A0P0W4D5	17.4992	17.2862	17.6415	17.6402	17.8676	16.7533
A0A0P0W4H7	18.7466	18.746	19.041	19.0825	18.96	18.0619
A0A0P0W4U5	17.1564	17.4987	17.2034	17.3789	17.1901	17.6143
A0A0P0W4Z7	16.6583	16.5556	16.2016	16.1328	16.1947	17.084
A0A0P0W524	16.4151	16.7279	15.4257	16.0202	16.3127	17.185
A0A0P0W543	10	10.043	18.0528	18.0178	10.0131	10.1315
A0A0P0W595	15.4553	15.4389	14.612	15.9121	14.6623	14.3687
A0A0P0W5A9	18.9727	18.5927	18.5808	18.7859	18.6602	18.419
A0A0P0W5D1	14.3494	12.8526	14.7356	15.2249	14.0892	12.9368
A0A0P0W5G8	10	10.043	13.2016	14.204	13.7638	12.8822
A0A0P0W5Q5	15.4488	15.4283	14.6383	13.5971	14.3669	15.1688
A0A0P0W5Q6	18.4484	18.5968	18.4884	18.9326	18.6943	19.1817
A0A0P0W5Y9	13.2826	13.4404	14.389	14.7142	14.0485	14.6261
A0A0P0W5Z1	13.2576	14.7229	15.4869	14.9298	13.7453	14.5568
A0A0P0W604	15.6001	16.4061	18.6129	18.8024	16.5259	15.9895
A0A0P0W607	15.7219	15.3054	14.3452	15.0871	15.1485	14.066
A0A0P0W625	18.6656	18.2877	17.7302	17.6913	17.8617	17.8169
A0A0P0W678	17.6873	16.9991	15.6041	15.4714	16.1027	16.377
A0A0P0W6B0	17.6725	17.6904	16.5202	16.8749	17.1623	17.5198
A0A0P0W6D8	15.0812	15.1056	14.447	14.5722	15.4419	15.0374
A0A0P0W6E2	10	10.043	17.0821	16.0844	17.104	16.2224
A0A0P0W6L3	17.0943	16.9429	17.4019	17.546	17.5067	16.6483
A0A0P0W6L8	16.9705	16.7229	17.3165	17.7246	17.8165	17.1912
A0A0P0W7B4	17.0675	17.5496	17.4846	17.1078	17.1882	17.8208
A0A0P0W7E9	17.1302	17.0863	17.4815	17.7197	17.5094	17.3724
A0A0P0W7J0	15.153	13.3046	15.5151	13.961	14.4227	13.5411
A0A0P0W7J8	16.4586	16.9695	15.7032	15.8754	15.8556	16.7889
A0A0P0W7K0	17.1579	14.5022	17.4647	15.6235	14.8203	17.9774
A0A0P0W7K1	15.7384	16.4335	15.7151	15.8353	15.4713	16.1844
A0A0P0W7X9	19.0183	18.9045	19.0685	18.8465	18.6966	18.482
A0A0P0W844	14.6312	14.8663	14.6613	14.2386	14.1384	15.1324
A0A0P0W853	14.7481	14.0506	14.2281	14.6837	14.6997	13.8181
A0A0P0W885	14.2662	12.7968	13.6669	13.6841	10.0131	10.1315
A0A0P0W896	19.7274	20.0066	19.4424	19.4567	19.0756	20.2191
A0A0P0W8B2	18.3989	18.4765	18.4642	18.3649	18.2039	18.254
A0A0P0W8H5	18.4025	17.639	18.1863	18.2355	18.833	17.6538
A0A0P0W8L8	16.8352	16.5984	16.9325	16.8647	16.7832	16.4328
A0A0P0W8V9	17.4307	18.1156	17.5802	17.6838	17.5282	18.3432
A0A0P0W8Z0	16.7047	15.8803	14.9329	15.98	15.7844	16.9672
A0A0P0W9A2	14.6441	14.8445	14.178	14.7537	14.8849	15.1325
A0A0P0W9B8	16.9293	16.8051	17.0209	16.7892	15.9245	16.5483
A0A0P0W9C2	16.0454	15.5626	15.4335	15.6213	17.0845	16.1639
A0A0P0W9C3	18.0681	18.0097	17.7757	17.937	17.8519	18.2747
A0A0P0W9D2	19.6863	19.425	19.5568	19.535	19.587	19.6294
A0A0P0W9E9	16.4589	17.1184	16.162	16.7441	16.769	16.8005
A0A0P0W9I9	18.9156	18.7847	18.5045	18.5707	18.6205	18.6867
A0A0P0W9L9	16.9774	17.1515	16.7785	16.6324	16.6831	16.9623
A0A0P0W9P1	14.1316	13.1746	10.0007	10.0031	14.7065	13.8249
A0A0P0W9R6	19.9282	19.8953	19.3065	19.3595	19.5618	20.092
A0A0P0W9R9	16.5691	16.7578	14.9119	16.1278	15.8508	16.3616
A0A0P0W9U0	17.33	16.7908	16.2702	16.0061	15.9371	15.1929
A0A0P0W9U3	18.0809	17.9209	17.9299	17.9754	18.3716	17.5085
A0A0P0W9V5	15.7361	15.1248	16.5867	16.0359	15.8529	15.8998
A0A0P0W9W2	19.4661	19.0558	19.8406	19.6595	20.0133	18.7042
A0A0P0W9X9	15.4861	15.7323	16.0715	15.2028	15.7057	15.4587
A0A0P0WA21	14.0615	13.4938	13.8927	13.378	13.8486	14.4146
A0A0P0WA33	15.6341	14.551	16.1569	16.3131	15.8742	15.9187
A0A0P0WA35	10	10.043	17.2038	17.2982	10.0131	10.1315
A0A0P0WA76	15.5262	15.3057	15.0279	15.1619	14.8906	15.0418
A0A0P0WAB9	18.5781	18.2586	18.6258	18.6136	18.7219	17.6204
A0A0P0WAD7	16.7075	16.3689	16.0587	16.6407	16.6984	16.2312
A0A0P0WAI0	15.4297	16.5304	16.279	16.4383	16.0917	16.8163
A0A0P0WAJ1	14.6952	14.7462	15.5728	15.3214	15.3014	14.3572
A0A0P0WAM8	17.3071	17.1606	16.7438	16.284	17.2786	17.0209
A0A0P0WAQ1	19.798	19.8624	19.3326	19.3929	19.563	20.3355
A0A0P0WAW0	21.2153	20.6794	20.7744	20.6508	20.6505	20.7932
A0A0P0WAX0	18.1676	18.4897	18.3261	18.2699	18.1017	18.5973
A0A0P0WAX5	13.8143	12.8573	15.5652	14.9331	12.992	14.1104
A0A0P0WB27	16.5391	16.405	17.6814	17.2212	17.594	17.3255
A0A0P0WBB6	12.7437	11.7867	13.0999	14.5967	14.2727	14.9908
A0A0P0WBF4	16.7661	16.5354	16.9128	16.6493	16.3595	16.2411
A0A0P0WBG4	21.7069	22.1804	20.8537	21.2966	21.2937	22.4163
A0A0P0WBN4	15.2416	15.1464	10.0007	10.0031	14.2316	14.7123
A0A0P0WBX2	14.7742	14.3619	14.2556	14.6715	14.9805	15.2134
A0A0P0WBX4	13.9917	15.0865	13.7094	12.7662	12.6838	13.6782
A0A0P0WC35	17.6963	17.58	17.8115	17.7926	17.8049	17.4236
A0A0P0WCA8	16.8117	16.4096	16.9402	17.0854	16.8696	16.8075
A0A0P0WCB7	16.7754	16.6736	16.8403	16.6939	16.9819	16.3319
A0A0P0WCD3	15.5306	16.1157	16.2238	16.2639	16.3911	16.7431
A0A0P0WCI3	18.3539	18.0745	18.2548	18.4366	18.2934	18.3441
A0A0P0WCK1	15.2439	14.7358	15.1718	15.356	15.742	14.9995
A0A0P0WCM5	12.9329	13.9083	15.4264	15.25	14.662	14.0462
A0A0P0WCP5	18.9882	19.0289	18.5098	18.3424	18.8962	19.3701
A0A0P0WCY5	16.4191	16.3906	16.0468	16.4659	16.2699	17.0741
A0A0P0WD30	16.161	15.9677	15.0679	14.8954	15.4939	16.4371
A0A0P0WD35	15.6011	15.6815	17.0137	16.7956	15.3325	15.7978
A0A0P0WD46	17.5028	18.4052	17.1203	17.0967	17.2396	18.1909
A0A0P0WD88	15.994	16.3181	16.1849	15.8215	16.2226	15.9669
A0A0P0WDF1	14.7088	15.3193	15.3003	14.339	15.4089	14.3705
A0A0P0WDJ2	18.6499	19.2453	17.933	17.981	18.2348	18.4798
A0A0P0WDJ4	16.36	16.6481	16.0552	15.6299	15.7012	15.6446
A0A0P0WDK4	15.7092	15.2963	14.6118	14.6518	15.3291	15.2383
A0A0P0WDT4	17.9303	17.5615	17.3477	17.6831	17.3659	17.1148
A0A0P0WDV7	14.8587	16.123	15.3871	15.5146	15.2562	16.3746
A0A0P0WDV8	16.1566	16.6391	16.593	16.1304	16.1799	16.5466
A0A0P0WE37	16.1987	16.5275	16.631	15.8796	16.2432	16.6312
A0A0P0WEC1	19.7498	19.7022	19.5553	19.6082	19.4246	19.2034
A0A0P0WEF7	17.3929	17.4376	17.508	17.4115	17.3316	17.6614
A0A0P0WEK4	12.7295	13.7725	16.1393	16.0871	15.9221	14.7607
A0A0P0WEN1	15.3427	15.5586	15.2177	15.3902	15.5114	15.0896
A0A0P0WER7	14.8938	14.8433	16.5899	15.9684	16.1876	14.7406
A0A0P0WEZ7	15.9335	16.1195	16.1811	15.9437	16.2985	16.438
A0A0P0WF03	17.3177	16.9075	17.2358	17.2767	17.5441	16.1982
A0A0P0WF45	14.5996	14.5647	15.7495	15.5035	16.1548	15.49
A0A0P0WF83	16.041	15.4662	15.6908	15.155	15.3585	16.1697
A0A0P0WF94	15.5351	15.388	15.467	15.671	15.9076	15.6481
A0A0P0WFA2	14.5529	14.0189	14.1143	13.1167	10.0131	10.1315
A0A0P0WFI1	16.2102	16.344	15.5232	15.0605	15.9928	16.5824
A0A0P0WFK3	18.5578	18.5722	18.3795	18.3792	18.3067	18.9441
A0A0P0WFN2	16.2482	15.2912	16.1116	16.2198	10.0131	10.1315
A0A0P0WFP9	15.8949	16.1385	15.3257	15.658	16.1382	16.2891
A0A0P0WFW3	15.6527	15.8555	15.8245	15.2089	15.2503	15.4587
A0A0P0WFX4	15.3426	15.0637	15.4004	15.734	15.337	14.4553
A0A0P0WG38	15.762	15.3699	14.2664	15.3466	15.1744	15.3811
A0A0P0WG50	19.0513	19.2015	18.8162	18.8913	19.0246	19.3583
A0A0P0WG85	13.9876	15.0305	14.8116	13.4519	14.386	15.1934
A0A0P0WGF6	16.5535	16.7767	16.9214	16.6746	16.1668	16.8411
A0A0P0WGH1	18.4468	18.6756	18.4107	18.4572	18.5479	18.4441
A0A0P0WGI0	16.4213	16.2533	17.0389	16.7371	16.5714	16.6553
A0A0P0WGK0	16.2115	16.7578	15.6945	15.9741	16.1978	17.098
A0A0P0WGN4	14.7431	11.6372	10.0007	10.0031	14.0347	13.1531
A0A0P0WGN9	18.8826	19.0609	18.4898	18.3336	18.6468	19.4932
A0A0P0WGQ7	16.3932	16.1333	16.4988	16.2733	15.7477	16.2963
A0A0P0WGW6	15.5998	15.7894	15.1157	15.9088	16.6218	15.0206
A0A0P0WGW7	15.6977	15.8299	15.3862	14.3886	14.9521	15.7119
A0A0P0WH29	18.4098	18.6462	18.4376	18.3958	18.5061	18.5737
A0A0P0WH74	16.9541	16.8389	16.6902	16.7529	16.5231	16.9385
A0A0P0WHL2	13.4852	14.347	16.1663	16.0215	15.3798	15.7206
A0A0P0WHN0	17.9164	17.7553	18.187	17.874	18.223	17.4885
A0A0P0WHP9	14.5063	15.8055	10.0007	10.0031	15.9484	15.5358
A0A0P0WHQ7	10	10.043	13.6653	13.4644	10.0131	10.1315
A0A0P0WHT3	15.3352	14.3782	14.0774	14.6934	10.0131	10.1315
A0A0P0WHX8	14.9253	13.9683	14.2441	14.1526	14.5338	14.1154
A0A0P0WI14	16.6698	16.8697	16.6946	16.7916	17.2205	16.0772
A0A0P0WI29	16.7324	16.3932	17.1035	17.0734	17.4323	16.5816
A0A0P0WIG6	15.6738	15.2924	15.4355	15.0803	15.4971	16.1854
A0A0P0WIH1	15.3228	15.8585	15.8995	16.2108	15.8342	15.6831
A0A0P0WIK5	17.6018	17.4807	17.3026	17.5851	17.4151	17.4978
A0A0P0WIN7	17.138	16.9528	17.2086	16.943	17.245	16.6903
A0A0P0WIW7	14.3346	11.7573	13.2418	12.2441	14.2273	13.2298
A0A0P0WIZ3	16.1551	15.5209	15.5338	15.4175	15.2217	15.3205
A0A0P0WJ34	16.1167	15.5725	15.7225	15.3831	16.101	16.2123
A0A0P0WJF5	17.2626	17.6833	16.5879	16.9621	16.8766	17.9742
A0A0P0WJI6	15.9979	16.3692	15.5092	15.9039	16.0925	16.2377
A0A0P0WK78	16.5635	16.4414	16.8319	16.7276	16.5326	16.1955
A0A0P0WKD6	22.4245	22.3211	22.5484	22.5456	22.3721	22.7089
A0A0P0WKK9	17.454	17.1974	17.231	17.2651	17.6239	17.0037
A0A0P0WKQ1	19.2193	19.0235	19.4261	19.3466	19.4862	19.3967
A0A0P0WKZ6	15.5222	16.0216	16.0537	16.4056	16.4362	16.3883
A0A0P0WL25	19.7843	19.9121	19.4812	19.6589	19.5114	20.0898
A0A0P0WL58	14.916	15.1089	15.2133	15.4347	15.4513	15.3521
A0A0P0WL62	17.161	17.4076	17.0089	16.7976	17.0436	17.2203
A0A0P0WL76	15.361	19.2526	16.1259	17.1282	16.5243	16.6332
A0A0P0WLF7	13.6615	14.4028	14.277	13.48	14.1317	14.2572
A0A0P0WLH0	14.7341	15.9603	14.7614	14.8149	15.7455	15.3779
A0A0P0WLH4	19.1441	19.8094	19.6909	19.6245	19.4849	19.9958
A0A0P0WLR9	16.6416	16.6253	16.8598	16.6663	16.3805	16.419
A0A0P0WLW0	15.3737	15.0618	15.4558	14.1778	15.0209	16.1635
A0A0P0WM04	18.601	18.9021	17.8808	18.3045	18.2218	18.7129
A0A0P0WM11	15.766	15.8545	16.49	16.1696	16.7424	16.4113
A0A0P0WM13	15.3773	14.6961	14.3969	15.0457	15.0696	15.0189
A0A0P0WM50	15.9434	15.4988	16.2784	16.1307	16.5166	13.9623
A0A0P0WM79	15.5716	15.0664	15.1123	13.65	14.9213	15.8431
A0A0P0WM81	16.0624	15.5934	15.7549	15.805	16.1229	15.5742
A0A0P0WMB8	20.5208	20.8541	20.5324	20.7192	20.4107	20.898
A0A0P0WMC0	19.4766	19.2328	19.7536	19.769	19.7928	19.0534
A0A0P0WMD2	16.7635	16.9081	15.7183	14.6319	15.5875	16.7022
A0A0P0WMJ3	18.8198	18.7844	18.6128	18.5336	18.3355	18.7712
A0A0P0WML3	15.5071	15.314	15.2762	14.6897	15.1887	14.8744
A0A0P0WMR6	17.8294	17.9445	18.4977	18.4161	18.039	17.6255
A0A0P0WMT3	14.2049	16.1359	15.0865	15.0056	14.8318	15.2995
A0A0P0WMW0	20.1729	20.6123	20.4975	20.7126	19.8173	20.6457
A0A0P0WMY2	20.2555	21.0767	20.0397	20.2534	20.5712	21.633
A0A0P0WN18	14.855	13.8979	14.6153	13.6177	14.518	13.6364
A0A0P0WN55	16.6355	16.516	16.6863	16.7348	16.0194	16.3516
A0A0P0WN65	16.1218	16.3286	16.3309	16.5235	16.6281	15.4085
A0A0P0WNB9	18.2542	18.3335	17.9736	18.1795	17.9843	18.0779
A0A0P0WNH2	14.4449	14.5723	14.5196	14.1888	13.0711	13.5938
A0A0P0WNI4	16.6966	16.1699	16.4302	16.2486	16.5701	16.3946
A0A0P0WNI6	16.5421	16.8837	17.0446	16.9196	16.8769	17.3841
A0A0P0WNJ6	14.3016	15.2798	15.3057	15.2369	15.7436	15.03
A0A0P0WNP3	15.7773	15.5375	15.7515	15.8393	16.1695	16.3623
A0A0P0WNP9	19.695	20.2413	20.865	20.673	20.2993	20.6781
A0A0P0WNS7	17.1329	16.8996	16.9961	17.2794	17.6632	16.7225
A0A0P0WNT5	19.2226	18.9404	19.4578	19.3352	19.0809	19.3451
A0A0P0WNU8	18.5206	19.0863	18.5873	18.5932	18.7216	19.1109
A0A0P0WNZ1	10	10.043	14.9563	13.9586	13.76	14.8784
A0A0P0WP33	25.5785	25.5453	25.2705	25.3114	25.2524	25.4521
A0A0P0WP62	16.855	17.501	17.0383	17.1351	17.2083	17.658
A0A0P0WPA0	16.4285	16.9012	16.2518	16.7742	16.0421	16.3848
A0A0P0WPC1	16.7206	16.9773	16.0948	15.751	16.2076	17.1458
A0A0P0WPR1	13.5938	12.6368	14.8925	14.6061	10.0131	10.1315
A0A0P0WPT1	16.498	16.1192	15.8265	15.7344	16.4551	16.7165
A0A0P0WPW3	15.8257	15.3112	16.1519	15.6962	16.0917	16.0535
A0A0P0WPZ1	18.9073	18.7385	19.1534	19.2252	18.9886	18.7244
A0A0P0WQ21	10	10.043	15.5971	14.961	13.9641	13.0825
A0A0P0WQ51	14.7259	14.7275	14.4564	14.2266	10.0131	10.1315
A0A0P0WQ54	12.6988	13.7418	14.1453	13.9855	13.4663	14.5148
A0A0P0WQ70	18.2613	18.2963	17.8285	17.7602	17.8123	18.5729
A0A0P0WQA0	15.3399	15.7434	13.6389	14.6413	10.0131	10.1315
A0A0P0WQD6	15.206	15.2351	15.6291	15.2136	14.7003	15.4633
A0A0P0WQE8	16.8544	16.9397	17.6643	17.3267	18.0722	16.625
A0A0P0WQE9	14.136	15.1478	14.1194	15.1218	14.424	15.2399
A0A0P0WQK5	19.1554	19.5888	18.5738	18.784	18.9689	19.5434
A0A0P0WQM6	10	10.043	15.5847	14.7668	10.0131	10.1315
A0A0P0WQT3	18.2915	17.6961	18.6467	18.5383	18.7314	17.5759
A0A0P0WQU7	15.8712	15.8568	16.2524	15.9142	16.027	15.56
A0A0P0WQW5	17.5416	17.9688	17.6716	17.43	16.8422	17.5837
A0A0P0WR88	19.1874	19.8227	18.9066	19.2071	18.8891	19.7236
A0A0P0WRB4	15.4514	16.1097	13.4725	15.7018	14.9719	16.0721
A0A0P0WRG1	15.8427	15.3952	16.1453	15.6216	15.945	15.2969
A0A0P0WRG4	14.0142	14.6999	14.9341	15.3336	15.6015	14.7199
A0A0P0WRI7	17.6358	18.0987	17.4477	17.424	17.5131	18.1424
A0A0P0WRL1	19.283	19.4572	18.8404	18.9891	18.6883	19.5314
A0A0P0WRM3	17.2196	17.1027	17.1779	17.1344	17.4748	16.9017
A0A0P0WRU4	17.2632	16.9567	17.3007	17.404	17.2651	16.6493
A0A0P0WRU8	16.355	16.4475	16.5166	16.4209	16.0501	16.4493
A0A0P0WRU9	14.5537	14.7466	15.7692	15.9111	15.3882	14.5031
A0A0P0WRW9	16.6389	16.763	16.61	16.7343	16.6351	16.5249
A0A0P0WRX8	14.1163	13.3436	13.5019	13.8562	13.5723	13.3252
A0A0P0WRZ1	19.7066	20.2039	18.686	18.9518	19.1899	19.7514
A0A0P0WS09	10	10.043	15.9726	16.6582	16.7997	15.8486
A0A0P0WS73	10	10.043	17.1096	18.1119	19.0816	18.4261
A0A0P0WS80	14.6659	14.6468	14.7613	15.0332	14.7263	13.2242
A0A0P0WSJ4	15.6855	14.5033	13.5595	14.1493	14.7758	15.4429
A0A0P0WSV5	18.4631	18.85	18.1745	18.2335	18.3416	19.1242
A0A0P0WSW9	16.9864	16.8056	17.2954	17.2641	17.4816	16.3188
A0A0P0WSZ3	16.8904	16.7063	16.9968	16.8793	16.974	17.2463
A0A0P0WT28	16.6394	16.8741	16.9058	17.0046	16.8769	16.2407
A0A0P0WT38	15.6993	15.5888	15.6984	15.3224	16.2304	15.7832
A0A0P0WT49	17.4973	17.6122	18.6264	18.4826	18.5554	17.4778
A0A0P0WTC2	16.7799	16.7973	16.8912	16.8812	16.7852	16.6622
A0A0P0WTF4	15.0315	14.0745	15.889	15.8361	15.4271	14.9278
A0A0P0WTV8	13.7716	12.8146	13.093	14.0954	10.0131	10.1315
A0A0P0WTX9	17.1874	16.9112	17.3589	17.5762	17.6158	16.7976
A0A0P0WU40	15.0244	14.8296	15.3712	14.7474	15.2692	14.3876
A0A0P0WUK6	15.4329	15.3186	15.7421	15.3255	15.3914	14.983
A0A0P0WUQ3	14.3019	14.7886	14.6498	14.6184	15.0558	14.9217
A0A0P0WUR0	15.2534	14.7469	15.0648	16.3306	16.0792	15.1976
A0A0P0WV01	10	10.043	14.7376	14.7375	10.0131	10.1315
A0A0P0WV17	16.8755	16.6146	17.025	17.2488	17.267	16.8717
A0A0P0WV37	16.3597	16.4215	16.0328	16.6115	16.1405	16.6144
A0A0P0WV43	14.1095	15.1317	14.5452	14.1576	15.7712	15.7536
A0A0P0WV92	14.5442	15.5872	10.0007	10.0031	16.1913	15.3097
A0A0P0WVS5	13.1443	14.1873	14.7358	14.091	14.7608	15.8792
A0A0P0WW84	16.3721	16.3467	16.9345	16.757	17.8109	16.9864
A0A0P0WWE5	20.484	20.2293	20.3765	20.3143	20.168	20.4205
A0A0P0WWK9	19.8237	19.6409	19.969	19.9227	20.1194	19.8639
A0A0P0WWN3	15.2483	15.2987	15.0886	15.4922	14.07	15.0383
A0A0P0WWN5	18.5538	18.4816	17.4293	17.2104	17.762	18.2347
A0A0P0WWQ3	15.3634	15.2547	15.1159	15.5357	15.3789	15.2169
A0A0P0WWT3	20.6949	20.603	20.3668	20.1605	20.4373	20.8162
A0A0P0WWZ7	16.2673	16.1677	16.3025	16.4287	16.7115	16.8586
A0A0P0WX41	19.1217	19.3434	19.9036	19.6744	18.8226	19.1806
A0A0P0WX54	14.496	14.3626	14.9583	14.079	14.7053	13.8237
A0A0P0WXA2	15.603	15.4067	15.9279	14.6646	15.2116	15.9627
A0A0P0WXI5	10	10.043	13.645	15.026	14.8536	13.9719
A0A0P0WXJ2	18.4456	18.5202	18.6999	18.6671	18.5441	18.6833
A0A0P0WXX3	17.5089	17.8538	17.2625	17.3314	17.3912	17.6199
A0A0P0WY24	13.9231	13.5081	13.8247	14.1859	13.7929	13.1333
A0A0P0WY39	15.2223	14.2653	10.0007	10.0031	14.8546	15.8925
A0A0P0WY60	10	10.043	14.6809	15.6832	15.9834	14.2732
A0A0P0WY77	14.2772	13.8009	14.7534	14.3456	14.8811	15.4333
A0A0P0WYG5	13.9536	12.9966	13.1053	13.4255	13.893	15.0113
A0A0P0WYM2	16.3615	16.384	15.756	16.0961	16.2415	16.8592
A0A0P0WYN1	17.0155	16.7311	15.9094	16.0211	16.2589	16.3592
A0A0P0WYQ9	18.0531	17.9221	17.3877	17.6256	17.9524	17.9297
A0A0P0WYR2	15.8852	16.7561	15.4102	15.8018	15.4251	15.8207
A0A0P0WYZ5	22.8218	22.6675	22.5124	22.5474	22.7275	21.804
A0A0P0WZC6	17.4107	17.1042	16.8912	16.7056	17.1758	16.9635
A0A0P0WZH3	14.1724	15.2154	14.1933	15.1681	14.523	14.0579
A0A0P0WZJ2	15.5791	15.9289	14.4754	15.1797	14.4924	13.6108
A0A0P0WZK4	14.2142	15.288	14.6886	15.6371	16.7831	15.1404
A0A0P0WZL3	19.2738	19.0869	19.2799	19.3007	19.2049	18.9356
A0A0P0WZL7	13.9712	13.0142	13.1301	14.3555	14.3584	14.4309
A0A0P0WZN6	10	10.043	16.4529	16.2081	13.2359	14.3543
A0A0P0WZV8	15.2031	14.3452	15.9831	15.7712	15.3085	14.4269
A0A0P0X049	13.5423	14.5853	14.5905	15.6493	13.4154	14.5338
A0A0P0X0C8	14.8548	15.3381	15.4799	14.8363	14.4848	15.3304
A0A0P0X0F2	17.1548	17.2722	16.9198	17.0028	16.6427	17.4197
A0A0P0X0G5	16.1995	15.3856	14.8928	15.8788	15.9718	14.3538
A0A0P0X0J3	10	10.043	12.2347	12.9237	13.6142	12.7326
A0A0P0X0W6	13.721	15.2699	13.7425	14.7448	14.9842	15.3358
A0A0P0X196	18.3378	17.9547	18.1689	17.9916	18.272	18.037
A0A0P0X1A9	17.8826	18.2858	17.4728	17.4313	17.4793	17.809
A0A0P0X1C3	17.5338	17.5645	17.2071	17.2779	17.3345	17.7763
A0A0P0X1K1	15.863	15.2058	15.5197	15.2905	14.976	14.5004
A0A0P0X1V3	15.3454	14.6454	14.3161	13.3185	14.8543	14.2849
A0A0P0X1Y7	15.3615	15.1388	15.019	15.037	15.0277	15.3496
A0A0P0X1Z2	16.6713	16.7308	16.7262	16.742	16.6266	16.7223
A0A0P0X232	14.5164	13.5594	13.6424	14.3426	15.6613	14.643
A0A0P0X2D3	15.9125	16.1291	17.1408	17.1565	16.5768	16.6126
A0A0P0X2H6	17.2742	16.8493	17.2915	17.3545	16.8366	16.8104
A0A0P0X2H7	21.3011	21.5014	20.077	20.0403	20.5266	21.6278
A0A0P0X2K2	16.531	16.6682	16.6012	16.5756	16.2992	16.8506
A0A0P0X2T5	18.3068	19.2912	17.6234	18.0886	18.153	18.7874
A0A0P0X2W8	15.8263	15.0332	15.6906	15.7126	15.232	15.7002
A0A0P0X2Z9	22.5378	22.7527	22.7003	22.5909	22.2831	22.9711
A0A0P0X302	18.9036	19.2553	18.4142	18.5908	18.2007	19.1753
A0A0P0X312	17.0193	16.6106	17.1931	17.101	17.259	16.4683
A0A0P0X334	24.7536	24.9825	24.2238	24.1905	23.9074	24.8695
A0A0P0X339	16.4639	16.438	16.593	16.4976	16.7825	16.4131
A0A0P0X3H7	15.944	16.3073	16.1565	16.916	16.73	16.6722
A0A0P0X3I2	15.1374	15.3876	13.9332	14.1076	14.5089	15.7084
A0A0P0X3I8	15.6805	16.0203	14.1079	15.317	14.9137	16.142
A0A0P0X3J8	23.4568	23.6304	23.1132	23.0868	23.0172	23.4891
A0A0P0X3N8	16.3326	16.3717	16.1055	15.9551	15.9761	16.4146
A0A0P0X3W0	17.4111	17.8977	17.3213	17.4652	17.0656	17.9368
A0A0P0X3Y3	15.7819	15.0595	15.5008	15.2394	16.1162	14.5514
A0A0P0X404	14.2606	14.3021	14.0844	13.9985	14.1331	13.9116
A0A0P0X424	19.0849	18.9359	19.1598	19.3697	18.8381	18.9491
A0A0P0X4A0	15.7756	15.2413	15.5832	15.5238	15.8599	15.438
A0A0P0X4M5	19.5149	19.3699	19.5944	19.5834	19.546	19.9074
A0A0P0X4N7	22.302	22.8236	21.0103	21.4208	21.8629	22.8085
A0A0P0X4T3	13.6705	12.7135	14.7386	15.0577	14.6387	13.6589
A0A0P0X4U8	16.2877	17.152	17.1946	16.2493	18.0354	17.214
A0A0P0X580	14.6754	14.5527	18.371	18.1466	18.1423	18.082
A0A0P0X592	13.5928	14.6358	13.0645	14.0669	13.1936	14.2139
A0A0P0X594	17.2147	16.9387	16.4499	16.5146	16.7634	17.4212
A0A0P0X5L8	17.5266	17.9968	17.6539	17.4441	17.3104	17.4594
A0A0P0X5N3	16.8389	16.4064	16.9472	17.0334	16.8849	16.5648
A0A0P0X5R2	15.142	14.185	15.2977	14.7059	15.5236	14.642
A0A0P0X601	16.9189	16.4627	16.6498	16.4713	17.071	16.3706
A0A0P0X610	14.3044	13.6204	14.9515	13.9539	15.2533	14.3717
A0A0P0X629	13.3795	14.4224	11.9397	12.942	10.0131	10.1315
A0A0P0X683	17.726	16.863	17.5629	17.4004	16.6967	16.4719
A0A0P0X6B3	16.8209	16.5495	16.1791	16.4014	16.5102	16.7783
A0A0P0X6F8	18.0499	17.7461	18.0167	18.0772	18.1856	17.3858
A0A0P0X6J3	17.2589	17.5254	17.083	17.2836	17.4043	17.6589
A0A0P0X6J5	10	10.043	14.1067	14.0678	14.6919	13.8102
A0A0P0X6L8	15.7462	15.7631	15.9603	15.4028	15.2629	15.9442
A0A0P0X6S4	16.3843	16.4734	15.9834	16.5264	16.3117	16.153
A0A0P0X777	17.3187	17.0499	16.5701	16.6013	16.8726	17.0838
A0A0P0X7D0	20.53	20.8718	20.3221	20.2772	20.201	21.3847
A0A0P0X7D6	17.1982	17.596	16.8275	16.7321	16.896	17.4821
A0A0P0X7J0	20.5078	20.4964	20.3551	20.2765	20.5699	20.7573
A0A0P0X7J9	15.2283	14.8308	15.0327	15.0936	15.824	15.3478
A0A0P0X7K0	17.2495	17.6863	17.2421	17.3871	17.0661	17.4456
A0A0P0X7S0	15.8131	15.4429	14.3049	15.3376	15.4449	13.981
A0A0P0X7V0	20.7695	20.7909	20.6377	20.7338	20.379	20.5349
A0A0P0X806	17.7044	16.7884	17.8479	17.8735	17.3379	16.925
A0A0P0X879	17.1175	16.6062	16.4478	17.2509	17.3164	15.9903
A0A0P0X8C2	10	10.043	13.5469	14.7829	13.924	14.0955
A0A0P0X8M5	19.216	19.419	19.2082	19.1169	18.6541	19.2808
A0A0P0X8N3	17.4316	17.1448	17.8069	17.969	18.105	16.9324
A0A0P0X8Q9	16.5448	16.4835	16.5743	16.7841	16.5477	16.7086
A0A0P0X8U1	15.6481	16.6911	18.0179	18.1396	17.863	16.9943
A0A0P0X8V4	17.7315	17.9441	18.1039	17.7856	17.8394	17.9659
A0A0P0X8X2	15.9083	16.0017	15.7317	16.0295	15.1401	15.6252
A0A0P0X8Y8	16.8047	17.6825	16.5845	16.7487	16.9627	16.8001
A0A0P0X9C5	16.6002	16.3859	16.6209	16.7444	17.1075	17.0641
A0A0P0X9D4	10	10.043	14.8992	14.4747	15.9057	15.024
A0A0P0X9F5	13.7254	14.7684	15.3919	15.0597	14.4163	13.5347
A0A0P0X9J0	13.1771	12.2201	10.0007	10.0031	13.6819	12.8003
A0A0P0X9S9	16.4634	16.1893	17.216	17.3691	16.8515	17.0536
A0A0P0X9Z1	10	10.043	13.3195	14.3218	14.8514	13.9697
A0A0P0XA14	15.6923	16.0275	15.9891	16.4375	15.7985	15.4273
A0A0P0XA49	15.7158	16.4463	16.574	16.7404	16.44	16.6829
A0A0P0XA86	18.1311	18.3231	18.3615	18.5177	18.2843	17.7504
A0A0P0XA87	18.6348	18.9019	18.5075	18.4296	18.3813	18.4928
A0A0P0XAA0	19.6853	20.0386	19.6382	19.4817	19.4679	19.6637
A0A0P0XAD7	19.8295	19.6713	20.1079	20.0962	19.8988	19.4215
A0A0P0XAL4	15.6754	15.8524	14.9264	15.5708	15.8081	15.6699
A0A0P0XAM8	16.0803	16.7234	15.1574	15.6672	15.6453	15.8853
A0A0P0XAR8	16.295	16.5717	15.6701	15.8155	15.9223	16.7876
A0A0P0XAX7	14.6705	15.6753	15.3385	15.1216	15.2646	14.8597
A0A0P0XB19	21.5714	21.8701	21.719	21.7259	21.7783	22.2651
A0A0P0XB22	19.4439	19.7042	18.7236	19.1068	18.7179	19.9136
A0A0P0XB42	10	10.043	15.5777	14.6361	10.0131	10.1315
A0A0P0XB54	18.8512	19.3635	18.5614	18.6047	18.8492	19.531
A0A0P0XB85	17.6475	17.9404	17.6689	17.558	17.5221	18.2869
A0A0P0XBC2	14.6915	15.0731	13.5527	13.3492	14.3395	15.7318
A0A0P0XBI1	16.4912	16.4361	16.0169	15.0338	15.9004	16.2114
A0A0P0XBM6	17.6986	17.2334	17.9214	17.8771	18.1983	17.2741
A0A0P0XBQ4	15.9799	15.2706	15.7162	15.5201	16.0914	16.5649
A0A0P0XBR4	16.7185	15.4079	15.0576	16.0276	15.3113	15.5004
A0A0P0XBR8	13.5664	14.4396	14.3403	14.4732	14.4253	14.3016
A0A0P0XC87	14.6926	13.7355	15.3001	14.5922	14.9423	14.0607
A0A0P0XCD8	16.6452	15.9451	16.4326	16.6542	16.5694	15.5424
A0A0P0XCH6	16.8499	16.7721	15.5695	16.0116	16.4428	16.2446
A0A0P0XCL4	17.5577	17.9322	17.5058	16.952	17.6229	17.8526
A0A0P0XCM1	15.0528	16.7268	14.9815	15.6894	15.5353	16.004
A0A0P0XCP2	17.9692	17.5083	16.931	17.6344	17.4748	16.9678
A0A0P0XCS4	14.9508	15.7741	13.5295	12.5319	14.4615	15.1608
A0A0P0XCV7	15.6797	15.2773	15.769	15.0762	16.0294	15.5118
A0A0P0XCV9	13.8521	12.8951	14.7371	15.4819	14.2514	14.7421
A0A0P0XD59	19.2248	19.3062	18.824	19.0108	18.8646	18.9692
A0A0P0XDB5	17.5156	17.3364	16.7724	16.9076	16.6292	17.013
A0A0P0XDH3	17.1464	16.9442	16.9026	16.8714	16.6666	17.2426
A0A0P0XDS0	15.1343	14.1773	16.0997	15.5612	15.6484	15.7125
A0A0P0XDW1	17.9135	18.0413	18.612	18.3057	18.318	19.0665
A0A0P0XDZ9	14.751	15.3775	15.8702	15.0582	15.6128	14.7254
A0A0P0XEA1	17.4682	17.2955	17.8174	17.8358	17.4596	17.5231
A0A0P0XEB1	16.5759	16.4024	16.9355	16.8242	17.1549	16.6235
A0A0P0XEB2	16.0998	15.9846	16.2873	16.2214	15.7734	15.5487
A0A0P0XEB3	22.3517	22.6727	21.8155	21.9439	21.7333	22.4977
A0A0P0XEF4	14.5097	15.5757	15.7911	15.8291	15.6619	14.5753
A0A0P0XEL7	15.147	15.6883	15.8124	16.1369	15.1419	14.6899
A0A0P0XEL8	15.9292	17.1655	17.1662	17.3744	16.8027	16.9212
A0A0P0XER6	14.8914	15.4518	15.1537	14.8511	15.932	14.4666
A0A0P0XF63	14.3154	14.8505	13.5792	15.0993	13.228	15.2685
A0A0P0XF80	23.0014	23.3981	22.9539	23.0274	22.9248	23.6674
A0A0P0XFD1	17.1404	16.1834	15.4092	15.1081	14.9721	15.5535
A0A0P0XFH6	17.1919	17.4503	17.165	17.2643	17.3739	17.7062
A0A0P0XFM1	15.1673	15.5872	16.4657	15.3548	16.2828	15.2868
A0A0P0XFM5	15.5315	14.5745	15.3905	15.5775	16.2409	14.8152
A0A0P0XFY6	16.8057	16.9707	16.3216	16.7979	16.6073	17.0602
A0A0P0XGB9	15.6971	16.7035	15.0974	15.1463	15.8126	16.2287
A0A0P0XGD0	16.785	17.478	18.8987	18.8217	18.264	18.5439
A0A0P0XGG0	15.7288	16.0009	15.5413	15.2879	14.7335	14.6349
A0A0P0XGM0	16.6651	16.6854	15.8023	16.5899	16.0375	16.6441
A0A0P0XGM9	17.2079	16.897	17.5212	17.334	17.4193	17.3901
A0A0P0XGY5	12.0702	12.5395	13.5882	14.5906	13.0473	14.1657
A0A0P0XH29	15.3453	15.5518	15.5401	15.3912	16.9214	16.0397
A0A0P0XH69	15.5314	15.6484	15.8857	14.888	14.5123	15.8751
A0A0P0XHQ7	15.4074	15.4213	14.9584	15.416	15.3234	15.5014
A0A0P0XHS0	14.7876	14.5161	14.7411	14.9123	14.3585	16.0574
A0A0P0XHX4	14.9576	15.0488	15.0353	14.5518	14.9499	14.6708
A0A0P0XHX9	19.1828	19.6909	19.0738	19.1183	19.3848	20.1541
A0A0P0XI05	18.6425	18.8418	19.0778	19.0085	18.7064	19.2522
A0A0P0XI14	16.6932	16.8256	16.6986	16.5392	16.6434	16.8565
A0A0P0XI19	19.5065	19.346	19.541	19.582	19.645	18.8003
A0A0P0XII1	14.325	13.059	10.0007	10.0031	15.6964	13.5685
A0A0P0XIZ8	15.3852	14.9924	10.0007	10.0031	15.3003	14.8198
A0A0P0XJ03	17.1926	17.8237	17.2167	17.4197	17.1542	17.6693
A0A0P0XJ24	17.2549	17.3413	16.9139	16.8493	16.8651	17.0397
A0A0P0XJ38	15.3904	15.3881	15.7567	15.6843	16.0902	15.1711
A0A0P0XJ66	18.9421	19.2796	18.7448	18.8279	19.0711	19.45
A0A0P0XJ88	18.7322	19.0994	18.2947	18.4664	18.1659	19.3263
A0A0P0XJA3	15.5279	15.9486	16.3001	16.3499	15.6295	16.0422
A0A0P0XJN2	18.0537	18.5244	18.8048	18.6002	18.5287	18.1539
A0A0P0XJS0	16.4616	16.2307	16.5822	16.665	16.099	16.3357
A0A0P0XJU9	15.06	15.1654	13.7433	14.2363	14.6142	15.8873
A0A0P0XJZ2	15.7259	15.7352	14.7315	13.7338	14.1032	15.2215
A0A0P0XJZ9	15.7433	15.1896	15.2737	14.9699	15.2364	15.2458
A0A0P0XK57	14.6631	13.7061	14.7955	13.8359	14.4897	14.7515
A0A0P0XKF8	16.2749	16.9961	16.6582	16.5204	16.2355	16.8638
A0A0P0XKL1	17.1528	16.8168	16.6834	16.7882	16.9889	16.8935
A0A0P0XKM6	14.5655	14.6007	14.9634	15.3559	13.6486	15.0729
A0A0P0XKQ4	12.9835	14.0265	14.8672	13.9815	12.2694	14.0831
A0A0P0XKS7	16.0355	16.4374	15.2559	15.7947	15.5907	15.9017
A0A0P0XKT3	19.65	19.1777	19.7093	19.6059	19.1841	19.6688
A0A0P0XKT6	15.4571	15.2721	16.0584	15.0716	14.8664	15.7111
A0A0P0XKW6	15.0198	14.0628	14.7835	14.8196	14.9766	15.3665
A0A0P0XKY3	15.5321	15.6866	15.7231	16.1944	16.04	16.4428
A0A0P0XL58	16.2791	16.4413	16.4388	16.5539	16.6587	16.3817
A0A0P0XLD9	15.2327	15.2613	14.5815	14.6601	14.5709	15.0505
A0A0P0XLF2	20.0892	20.247	20.3029	20.3143	20.1325	20.3873
A0A0P0XLG1	17.799	17.5813	18.2949	18.3106	18.4782	17.0901
A0A0P0XLH4	15.1844	14.821	14.5901	14.7627	15.7108	15.8378
A0A0P0XLK7	16.657	16.062	17.2986	17.0831	16.9593	16.4157
A0A0P0XLN5	17.4287	17.462	17.2755	17.3376	17.2723	17.6902
A0A0P0XLW3	16.1364	16.1713	16.6443	16.9775	16.0136	16.1984
A0A0P0XM03	17.5344	17.3083	17.1287	17.0432	17.3319	17.1482
A0A0P0XM61	15.3818	15.6796	15.7026	15.8891	16.1513	15.6047
A0A0P0XM67	15.0134	14.0564	14.7258	14.5147	13.5809	13.6964
A0A0P0XMB6	16.8551	16.8152	16.9277	17.3435	17.367	15.8576
A0A0P0XMF6	14.077	14.3605	13.9314	12.9338	14.6991	15.1946
A0A0P0XMG6	16.9233	17.2761	16.2411	16.5447	16.2205	17.0476
A0A0P0XMX9	18.7318	18.8561	18.8669	19.011	19.0477	18.6065
A0A0P0XN24	18.1037	18.5527	18.818	18.981	18.4897	18.3697
A0A0P0XN27	14.4278	13.5094	14.4842	13.0914	10.0131	10.1315
A0A0P0XN52	18.7076	18.7972	18.7918	19.0487	18.6385	19.1138
A0A0P0XN73	14.018	14.6486	14.9198	15.1285	14.8504	15.6246
A0A0P0XN92	13.4388	15.6865	14.1421	14.7251	14.5373	15.0345
A0A0P0XNG6	17.2962	17.5861	16.8206	16.8995	16.6394	17.3164
A0A0P0XNI1	16.6874	16.3854	17.1511	15.1544	16.6832	17.2675
A0A0P0XNK8	18.712	18.5667	18.1965	18.3253	18.3147	18.5048
A0A0P0XNM8	22.278	22.895	22.405	22.5695	22.412	22.8511
A0A0P0XNS4	16.2824	15.7001	17.1102	16.8301	17.0796	16.4744
A0A0P0XP00	15.6434	16.5211	10.0007	10.0031	15.4429	16.4923
A0A0P0XP65	17.1137	16.2629	16.5708	16.6995	16.5424	16.7604
A0A0P0XPG5	15.9923	15.3336	16.0715	15.6863	16.7923	16.0809
A0A0P0XPP4	15.255	15.6289	15.1832	15.3918	15.1022	14.2206
A0A0P0XQ11	20.1746	19.9747	20.0042	19.8914	19.4878	20.0482
A0A0P0XQ33	17.803	18.3397	17.5114	17.5741	17.4754	18.2127
A0A0P0XQB2	15.7634	15.2596	15.5562	15.6395	15.5181	14.8529
A0A0P0XQC6	16.9075	16.4218	16.8144	17.1111	15.7262	16.8446
A0A0P0XQE0	15.1352	14.3349	15.1524	14.1917	14.0729	15.1912
A0A0P0XQG2	10	10.043	14.8012	13.8035	15.1139	14.2322
A0A0P0XQK1	16.2153	16.2878	16.1243	15.9164	16.1083	16.1041
A0A0P0XQM6	14.5673	15.1244	14.7642	15.2728	13.9219	15.0403
A0A0P0XQR7	17.7139	17.5172	18.1063	17.891	17.8669	17.5684
A0A0P0XQV0	17.2457	17.2862	16.2215	16.5664	16.5866	17.3259
A0A0P0XR31	17.1234	17.5971	17.8927	18.0144	17.8322	18.2368
A0A0P0XR42	13.359	12.402	12.9511	13.9534	14.5791	15.064
A0A0P0XRC0	14.8474	15.1849	15.4574	15.3339	16.0721	14.2554
A0A0P0XRP2	16.3387	15.7318	15.8066	15.877	16.1691	15.5829
A0A0P0XRR7	18.0532	18.316	17.6976	17.6632	17.9001	18.2174
A0A0P0XSB2	15.4802	15.0584	15.5733	15.4232	14.8229	14.6095
A0A0P0XSK6	17.0098	16.513	17.7593	17.7961	16.9677	15.8181
A0A0P0XSK9	18.0235	18.2635	16.8859	17.1422	17.9779	18.9294
A0A0P0XSU3	14.0253	13.0683	14.4129	14.7942	14.9045	14.0229
A0A0P0XT23	14.9853	15.0149	13.0245	14.0268	14.3933	14.7004
A0A0P0XT48	15.5524	14.5954	13.5279	14.5303	14.197	15.3154
A0A0P0XT60	16.8836	16.3744	16.6324	16.4846	16.4329	17.1362
A0A0P0XT95	12.7373	11.7803	16.9839	16.4494	14.9977	15.0387
A0A0P0XTB5	14.5858	13.6288	14.7962	14.4868	15.4087	14.4427
A0A0P0XTG9	18.6276	18.597	18.8204	18.9126	19.0579	18.6575
A0A0P0XTT1	16.4173	17.442	16.9919	17.1571	16.9615	17.3404
A0A0P0XTT3	20.9434	21.0508	20.8855	20.667	20.5636	20.6871
A0A0P0XU17	21.8081	22.0542	22.3145	22.1089	21.7523	21.9098
A0A0P0XU42	16.2531	16.4139	16.1227	16.3055	16.4246	15.6762
A0A0P0XU48	14.9223	15.2526	13.9751	14.9775	15.2134	15.5784
A0A0P0XU67	17.9834	18.224	19.3046	19.1974	19.2313	18.6536
A0A0P0XU81	14.1119	14.6294	13.9355	14.9514	14.151	14.8872
A0A0P0XUC3	14.2722	15.3852	14.2692	14.4578	14.5407	15.336
A0A0P0XUE2	18.8782	18.8382	19.2245	19.2279	19.2804	18.7465
A0A0P0XUE4	18.4269	18.3475	19.8279	19.8453	19.6676	18.8639
A0A0P0XUJ0	16.1314	16.2295	16.5116	16.7177	16.1703	16.5133
A0A0P0XUN5	20.3016	20.3395	21.5224	21.268	21.6576	21.156
A0A0P0XUY4	15.1866	14.2296	13.821	12.8234	14.5743	13.6926
A0A0P0XV01	17.5312	17.9127	17.602	17.5933	18.0965	18.2854
A0A0P0XV93	15.5056	15.2697	15.116	15.06	15.0393	14.1716
A0A0P0XVP1	14.5425	15.2177	18.0647	17.9372	17.7968	17.7898
A0A0P0XVP3	17.6438	17.4169	17.8987	17.7433	17.3014	17.7627
A0A0P0XW06	18.2785	19.1109	18.857	19.958	19.6059	18.3571
A0A0P0XW86	19.2322	19.12	19.0769	19.2424	19.3717	19.0844
A0A0P0XWA1	10	10.043	10.0007	10.0031	15.0574	15.7546
A0A0P0XWA7	22.6023	22.294	22.5284	22.6199	22.6627	22.0207
A0A0P0XWP1	17.7221	17.3485	18.0782	17.5394	17.855	17.2132
A0A0P0XWQ1	15.5781	15.4837	15.2808	15.4629	15.6137	15.457
A0A0P0XWQ8	17.6883	18.4514	17.7961	17.774	17.6225	18.6128
A0A0P0XX27	16.2001	16.3726	15.9569	15.649	15.8364	15.9526
A0A0P0XX30	21.7155	22.1135	21.2115	21.3554	21.0659	21.8277
A0A0P0XXB2	13.4928	14.5358	14.1852	14.7378	14.6373	13.7557
A0A0P0XXB5	16.4766	17.3687	16.2197	14.9116	15.6394	17.1413
A0A0P0XXC8	14.4217	14.6478	15.2864	14.8937	14.7691	14.6085
A0A0P0XXH0	16.8233	16.8855	16.6457	16.8864	17.1698	16.891
A0A0P0XXQ7	20.0961	20.2749	18.5514	18.9808	18.8122	19.675
A0A0P0XY33	14.3577	13.4007	12.6941	14.1514	13.2662	12.3846
A0A0P0XY52	10	10.043	14.2044	14.5541	14.9108	15.2365
A0A0P0XY71	16.7727	17.2246	15.9501	16.3387	16.0231	16.5714
A0A0P0XYC7	15.7352	16.7782	16.6172	16.6619	16.9149	16.4638
A0A0P0XYF7	13.8145	15.0191	15.0942	14.0445	14.3096	14.6956
A0A0P0XYL0	16.2216	16.0552	16.6057	16.3348	16.8023	16.0009
A0A0P0XYM3	15.0181	15.6236	14.5332	15.1137	15.1562	15.2606
A0A0P0XYN0	20.0094	20.6063	20.8592	20.5317	20.2107	20.5716
A0A0P0XYR9	17.2655	16.2107	17.433	16.8027	14.5341	13.6524
A0A0P0XYW8	14.3097	14.149	14.3459	13.2955	14.2652	12.7044
A0A0P0XZ19	10	10.043	14.9826	15.3198	14.6436	15.4013
A0A0P0XZ22	17.1804	16.9982	16.0317	15.9136	16.8972	16.6171
A0A0P0XZ68	17.6728	17.5177	17.1858	17.0002	17.3965	17.8228
A0A0P0XZH6	14.5396	15.4356	15.499	15.7208	15.6119	15.4611
A0A0P0XZL7	17.9188	18.0362	16.8064	16.4465	17.7726	17.9218
A0A0P0Y014	13.9208	14.0844	13.9716	14.6295	14.2773	13.3956
A0A0P0Y074	16.8734	17.9164	17.2002	17.2452	17.6355	17.4665
A0A0P0Y0G8	16.8305	16.5349	18.2684	18.0378	18.1092	17.5003
A0A0P0Y0Q1	18.2015	18.5106	17.6388	17.7322	17.5812	18.4059
A0A0P0Y0V4	18.4013	17.7352	18.1973	18.3386	18.0735	17.6988
A0A0P0Y0W5	15.879	15.6287	15.3357	15.9915	16.2002	16.5985
A0A0P0Y0X7	10	10.043	15.4405	15.4226	10.0131	10.1315
A0A0P0Y131	16.1357	15.8978	16.2735	15.9567	16.3062	16.267
A0A0P0Y160	14.827	15.7969	15.847	15.8584	15.0742	15.3931
A0A0P0Y1B1	16.9759	17.0037	16.7344	16.749	16.2701	16.9414
A0A0P0Y1Y5	20.6966	20.5838	20.8741	20.9034	21.0186	19.8098
A0A0P0Y248	21.1646	20.7849	21.0489	21.0517	20.9328	20.7121
A0A0P0Y2S8	14.5914	14.7489	14.6365	13.0556	15.5339	13.9121
A0A0P0Y2U8	18.8009	19.2788	18.5632	18.8627	18.987	19.0269
A0A0P0Y2X7	20.1525	20.3005	20.2461	20.2406	20.3413	20.3855
A0A0P0Y2Z2	14.8121	15.5572	16.0901	16.4446	16.4261	15.5445
A0A0P0Y302	16.7632	16.9195	16.4448	16.4033	15.997	16.5501
A0A0P0Y329	18.0377	17.458	17.9046	17.9606	17.8931	17.8852
A0A0P0Y344	17.5652	17.4485	17.9908	18.0636	18.1951	16.8332
A0A0P0Y358	14.5045	13.5475	14.6978	13.6779	14.6831	14.555
A0A0P0Y3E2	13.4716	14.5146	12.2982	13.3005	14.438	13.9804
A0A0P0Y3W3	15.4048	15.9041	14.8387	15.8064	15.5334	16.2222
A0A0P0Y452	16.1183	15.733	16.1005	15.9689	16.6714	15.9031
A0A0P0Y485	14.4998	14.0421	14.339	15.3414	14.4156	14.9269
A0A0P0Y4R5	10	10.043	15.2188	15.1238	10.0131	10.1315
A0A0P0Y502	12.4856	13.5286	15.2282	14.8619	15.252	14.3704
A0A0P0Y546	15.4484	15.8513	15.3383	15.5568	14.9331	14.0515
A0A0P0Y588	14.8913	14.5727	14.9907	15.2965	15.6659	14.7842
A0A0P0Y5A4	10	10.043	16.84	16.6706	15.5764	14.2743
A0A0P0Y5F2	13.7437	14.4254	14.0964	14.1025	13.5008	12.6192
A0A0P0Y5J6	17.5599	17.8585	16.5197	16.7286	16.7647	16.7144
A0A0P0Y5K6	18.4567	17.5443	16.1295	16.5998	17.0358	16.7678
A0A0P0Y5S0	16.9796	16.3394	15.3094	15.0525	16.0832	16.1047
A0A0P0Y5W0	15.6382	15.8633	15.2588	15.7635	15.7836	16.3914
A0A0P0Y5Z4	15.6663	14.1173	13.8421	14.8445	14.0619	15.4546
A0A0P0Y677	15.9416	15.8086	14.2662	15.5735	15.6062	15.8282
A0A0P0Y6H2	10	10.043	15.4	13.903	13.4131	14.6578
A0A0P0Y6K1	18.1956	18.7036	18.4399	18.3826	18.3229	18.4604
A0A0P0Y6T5	17.2214	16.8402	16.8399	17.1733	17.1077	16.5083
A0A0P0Y723	20.6778	20.9909	21.4428	21.1499	20.5273	21.1102
A0A0P0Y742	16.3927	16.5091	15.0967	15.4872	15.8045	15.477
A0A0P0Y7E4	15.2264	15.7216	15.1477	14.307	14.8081	14.8156
A0A0P0Y7F4	18.3244	18.2484	18.8777	18.8295	18.7748	18.5276
A0A0P0Y7F6	14.7931	15.0259	14.3932	14.8213	14.587	14.9799
A0A0P0Y7I3	17.0704	17.2338	17.2934	16.8163	16.5052	17.9399
A0A0P0Y7I6	16.1002	15.7483	15.8119	15.7995	16.0453	15.6678
A0A0P0Y7J1	18.0637	18.4004	17.6492	17.6877	17.9161	18.3789
A0A0P0Y7J9	15.1713	13.5071	15.1081	14.6895	15.2202	15.0973
A0A0P0Y804	16.7799	16.8212	16.2224	15.8186	16.5431	17.1482
A0A0P0Y838	27.115	26.9139	26.8608	26.9019	26.8114	26.6958
A0A0P0Y8A9	18.2573	17.6156	17.8029	17.9774	18.126	17.4035
A0A0P0Y8F5	14.7786	14.6415	15.4014	15.6955	14.8361	13.937
A0A0P0Y8U1	17.1666	16.6977	17.5085	17.5615	17.2192	15.9905
A0A0P0Y8U4	16.3527	15.5567	16.7131	16.4806	16.2432	15.148
A0A0P0Y8U6	15.8919	15.4057	14.4535	14.7616	14.7361	15.2111
A0A0P0Y945	13.603	14.646	15.3205	15.5193	14.34	15.1206
A0A0P0Y9E7	14.2202	13.1672	12.6643	13.6667	14.523	13.8693
A0A0P0Y9Q3	15.9246	15.6021	16.2679	15.9869	15.6837	15.4226
A0A0P0Y9Y8	16.0854	15.643	16.2664	16.3964	16.5171	15.4742
A0A0P0Y9Z4	17.0506	17.0911	16.4432	16.4123	16.2931	16.9553
A0A0P0YA22	16.215	16.425	15.7943	15.6955	15.6652	16.1442
A0A0P0YAG3	20.571	21.0504	20.6687	20.8037	20.5031	21.2096
A0A0P0YAK7	16.1825	15.8042	16.1383	16.0991	16.5013	16.4126
A0A0P0YAM0	19.132	19.2018	18.6435	18.6599	19.2247	18.5534
A0A0P0YAN5	14.9762	15.8229	15.1846	15.1546	15.056	16.2469
A0A0P0YAV6	15.3457	15.3511	14.5744	15.1493	14.8871	14.4579
A0A0P0YB50	17.4092	17.8938	16.3967	17.3652	17.5885	18.4889
A0A0P0YB51	15.8372	16.2294	14.813	15.022	15.3922	16.4323
A0A0P0YB67	22.774	23.2521	22.3771	22.5763	22.542	23.3793
A0A0P0YBA4	15.7165	16.0923	15.0883	15.766	14.609	14.9965
A0A0P0YBA7	16.4928	16.5269	16.3708	16.509	16.7424	16.9356
A0A0P0YBF2	18.4763	19.4686	18.6579	19.1372	18.8451	19.6166
A0A0P0YBG5	17.4204	16.7296	17.4747	17.345	17.2614	16.6693
A0A0P0YCA1	18.8738	19.0496	18.194	18.4867	18.3989	19.4043
A0A0P0YCJ3	19.7374	20.0131	19.4885	19.4756	19.389	19.9265
A0A0P0YCQ1	14.7502	14.8626	15.948	15.6107	15.3181	15.5509
A0A0P0YCR1	17.728	18.0977	18.0209	17.8697	17.527	18.3919
A0A0P0YCU2	15.6465	15.6595	14.4151	15.1939	15.7641	15.8576
A0A0P0YD07	14.4283	13.9998	10.0007	10.0031	13.6135	13.9832
A0A0P0YD24	20.2227	19.756	19.982	20.0068	20.1524	19.5602
A0A0P0YDA7	15.8236	15.5383	15.6586	15.1626	15.4023	15.1045
A0A0P0YDB6	19.235	19.4752	19.6665	19.5831	19.586	19.8684
A0A5S6R6N9	16.3923	16.8855	16.3634	15.6648	15.9063	16.551
A0A5S6R6Q7	16.9139	16.3877	16.6563	16.6876	16.7668	16.291
A0A5S6R6U9	17.4698	17.3761	17.4402	17.6544	17.2162	17.7217
A0A5S6R758	20.3714	20.6698	20.5199	20.4337	20.2175	20.9
A0A5S6R7A0	18.5405	18.384	18.5987	18.588	18.174	18.8617
A0A5S6R7A1	16.474	17.1577	16.6342	17.1342	16.8129	17.185
A0A5S6R7G3	16.4998	16.0178	16.833	15.8206	15.4151	14.8699
A0A5S6RA95	10	10.043	16.3298	16.689	10.0131	10.1315
A0A5S6RAJ7	15.873	16.4766	15.4369	15.7519	15.7801	16.0911
A0A5S6RAR8	15.879	16.3762	15.8937	16.5151	15.1569	16.0431
A0A5S6RAS6	15.471	15.2425	15.3551	15.6075	15.3654	15.7521
A0A5S6RB48	13.0794	14.1224	12.9343	13.8624	12.8335	11.9518
A0A5S6RBJ2	12.657	13.7	13.0439	13.0392	13.867	14.1654
A0A5S6RBK7	20.3748	20.8188	20.073	20.1255	19.9269	20.4515
A0A5S6RBL3	16.047	16.447	15.8052	15.6887	15.6462	15.9982
A0A5S6RBP5	18.523	19.1264	18.4758	18.6832	18.2556	19.2426
A0A5S6RBU0	22.4708	22.6991	22.2361	22.5276	22.1855	22.9532
A0A5S6RC00	13.9076	15.6063	14.4701	14.1386	14.5633	15.0009
A0A5S6RCD4	14.3399	13.3829	14.1702	14.5279	14.2435	13.3619
A0A5S6RCI2	13.6107	14.6537	18.2377	18.0969	14.5558	14.9459
A0A5S6RCP1	14.2179	15.2608	15.8158	15.6694	10.0131	10.1315
A0A5S6RCP5	18.4742	18.2402	18.669	18.4737	18.7994	18.1908
A0A5S6RDE4	18.5344	18.8693	18.6516	18.6279	18.6395	18.8651
A0A5S6RDP4	16.8895	16.7811	16.8366	17.0955	16.917	17.2382
A0A5S6RDP8	12.5964	13.6394	16.036	16.0339	10.0131	10.1315
A0A5S6RDQ3	16.0897	15.3088	15.3413	15.2731	16.0225	16.0178
A0A5S6RDT9	18.7012	18.6645	18.1974	18.2706	17.9932	19.1498
A0A8J8XJM1	12.9273	14.0667	15.1533	12.9284	14.7197	14.9205
A1A697	19.7422	20.0918	19.3197	19.32	19.6893	19.4499
A1A6F0	15.3728	14.4468	15.4979	15.418	15.6197	15.9523
A1YTM8	17.6362	18.4349	17.9962	17.9826	18.7107	18.8433
A2CIR7	14.1639	15.0928	13.7789	12.7812	15.2123	14.9837
A2ZP58	15.5426	15.1267	15.8512	15.5496	15.6201	15.0984
A2ZPW5	17.8353	17.7042	17.8975	17.8579	17.9095	17.1676
A2ZRL2	13.7267	12.7697	13.583	14.2986	14.7688	13.8872
A2ZSV7	22.1999	21.6949	22.5665	22.5685	22.3277	21.9572
A2ZTZ7	21.8324	22.0788	21.8966	21.8673	21.6929	22.2294
A2ZVA8	17.5063	17.7975	16.7611	17.1349	17.3553	17.6673
A2ZVC7	16.9076	16.8732	16.0708	16.0329	16.2427	17.1595
A2ZVE2	16.9046	16.5552	16.7817	17.0451	17.0458	16.1222
A2ZVG7	17.0788	17.1218	16.4472	16.5106	17.1608	16.8917
A2ZVI1	15.0939	14.1369	15.0142	14.7421	14.9054	15.3067
A2ZVI7	17.525	17.0855	17.5578	17.414	17.4913	17.3306
A2ZWB8	16.5035	16.9595	15.8587	15.7569	16.5127	17.1462
A2ZWM2	16.6355	16.7213	16.4924	16.7541	15.9632	17.079
A2ZWV2	17.1598	17.3715	16.9557	17.1248	16.5233	17.4432
A2ZWV5	13.0705	14.1135	15.9944	15.7569	15.6354	15.0352
A2ZXB0	16.5229	16.8982	16.7057	16.6821	16.36	17.1645
A3A0T0	14.406	13.9138	13.3442	13.5718	14.3454	15.119
A3A1S7	21.9279	22.6389	22.2588	22.2209	21.7963	22.3038
A3A426	14.1092	15.7567	13.9429	14.5046	13.7408	14.8591
A3A4E0	17.4674	16.8998	17.4348	16.9746	16.7759	17.5336
A3A538	14.9496	15.6139	15.5325	15.6481	15.7715	16.1237
A3A901	13.1588	12.2018	14.3308	14.2451	13.5157	13.7179
A3A9H6	19.6967	20.118	19.8984	20.0029	19.8026	19.9992
A3AB40	17.0653	17.4844	16.1553	15.8016	16.6947	18.0277
A3ABE0	25.1599	25.3426	24.4884	24.707	24.6009	25.3115
A3AD51	16.4049	16.8145	16.7975	16.3344	16.5482	16.0448
A3ADD6	14.2386	14.2734	14.1905	14.223	15.6347	14.5595
A3AF13	14.9383	14.2762	14.735	15.1598	14.4156	13.5339
A3AG94	18.1872	18.5998	17.8226	17.954	17.5511	18.3621
A3AGM4	19.7812	19.4089	20.4364	20.2832	20.4781	20.2536
A3AHG5	15.1167	16.1597	16.42	16.2676	15.3457	16.275
A3ANB5	16.1868	16.3859	16.2638	16.1825	15.8446	16.262
A3AP70	16.8278	17.2017	16.4374	15.9746	15.9569	16.7869
A3APY6	16.3287	16.2825	16.325	16.427	15.9826	16.9467
A3AQC6	17.8797	17.5371	18.3468	18.3684	19.057	17.9594
A3AWZ0	15.6012	15.6075	13.0794	14.0818	14.112	15.2303
A3AYP1	17.6868	17.9872	19.3	19.2771	18.4851	18.5915
A3AYR1	16.7066	16.8354	16.2712	16.3855	15.8589	16.5812
A3B0Y1	16.4943	16.8872	14.7472	15.7212	16.2433	16.7016
A3B8T3	10	10.043	13.5558	14.6016	15.0063	14.7563
A3BA40	14.4643	14.1903	14.5523	14.2696	14.0316	12.5815
A3BD37	16.5282	16.9297	17.1606	16.9916	16.3172	18.0984
A3BEP8	10	10.043	19.1393	19.5755	18.8095	19.0951
A3BG40	14.6974	15.4753	17.0304	17.3193	15.6238	16.7614
A3BI11	16.7983	16.4558	16.0345	15.8655	16.8937	16.1824
A3BJI2	18.1974	17.8873	16.6497	16.8549	17.6944	17.7869
A3BKF2	19.389	19.8134	18.5482	18.9747	18.8221	19.9468
A3BLA8	14.6702	14.3679	14.4971	14.7947	15.4178	15.6996
A3BLC3	23.9826	24.3608	23.2931	23.4301	23.5774	24.254
A3BLI0	17.2095	17.9097	16.9233	17.4287	17.2741	17.9696
A3BMZ5	12.95	13.993	15.3399	15.55	16.155	15.5
A3BN26	14.5839	15.6269	15.3289	15.6378	15.4587	14.577
A3BSI8	16.9333	16.871	16.3607	16.2924	16.3337	16.8528
A3BXL8	15.4815	15.9148	15.9875	16.0112	16.2797	15.411
A3BYP4	18.1047	18.1833	18.0466	18.1036	17.748	18.3031
A3C0C6	15.3899	15.6044	16.0081	16.2462	15.4429	15.7572
A3C1D8	17.8504	17.4803	17.5542	17.679	17.4847	17.5683
A3C4S4	20.1842	20.0031	20.4714	20.5275	20.5089	19.6484
A3C592	15.0866	14.9471	14.9321	15.3956	15.3475	14.9431
A3C6G9	24.8787	25.1762	24.2999	24.5018	24.3593	25.0664
A3C7K0	16.1456	16.2402	16.0726	16.2585	15.8606	15.9783
A3C994	13.9113	14.5608	15.2596	15.1898	15.3349	15.4803
A3CE59	15.887	15.6195	15.3931	15.4338	15.1154	15.6668
A5HEI2	15.9457	17.1642	18.6197	18.3182	18.0686	18.6783
A6BLW4	19.0806	19.1619	18.4367	18.6185	18.7286	19.6463
B0L964	17.1404	16.5599	16.9331	16.8364	17.0508	16.4169
B6RGY0	15.4852	15.2344	15.3218	15.3816	15.2439	15.4829
B7E390	18.2012	17.9387	18.5838	18.9602	18.447	17.2774
B7E3R6	15.2218	15.4611	14.9888	15.1501	14.7779	15.2714
B7E3S3	16.8024	16.8976	16.4741	15.5263	16.4284	16.8045
B7E4J4	18.585	18.7409	18.7884	18.5988	17.5918	18.4049
B7E650	14.3148	15.6448	14.0905	14.0535	14.4081	15.4527
B7E741	16.0783	15.3218	16.1673	15.8127	16.1274	16.1514
B7E905	19.6038	19.3208	19.3802	19.6047	19.1528	19.1632
B7E914	19.7265	20.0839	19.8782	19.7736	19.6906	20.1575
B7E9D7	16.1154	16.7431	19.1954	18.8177	19.0237	19.6443
B7EA34	17.0422	16.8259	17.0863	17.0075	16.8553	16.8041
B7EA73	20.2728	20.108	20.5592	20.6566	20.5654	19.6719
B7EB72	16.7256	16.6195	16.7023	16.5739	16.4679	16.5386
B7EBF9	20.0525	20.205	20.04	20.0313	20.1567	20.4369
B7EBN1	16.8138	16.3483	16.4057	16.1866	16.9574	16.632
B7EC91	15.9466	16.1539	15.8534	15.7643	15.8904	15.5996
B7ECH1	17.9702	17.7928	18.2233	17.9385	18.3189	17.3503
B7EDV2	15.8375	15.774	15.8922	15.6525	16.6542	15.7515
B7EDW5	17.9239	18.6648	17.9746	18.2628	18.1779	19.0143
B7EF30	18.6	18.6129	18.7611	18.7449	18.6566	18.9407
B7EFP2	15.2227	14.8682	14.9293	15.3514	15.2359	14.7732
B7EFQ5	17.839	18.1257	17.2182	17.547	17.2369	18.1179
B7EG21	15.2799	15.1619	15.4127	15.9749	15.7704	15.9404
B7EHD5	14.6646	13.7076	13.9696	14.5837	14.8954	15.6446
B7EHD8	15.496	16.2385	15.9644	15.8036	15.4383	14.4435
B7EHP2	10	10.043	15.7193	16.0784	10.0131	10.1315
B7EIA1	17.6208	17.7713	17.0554	17.1196	16.4904	17.5273
B7EIC7	16.0359	16.2839	15.2965	15.6641	15.2234	15.2088
B7EIQ8	20.8086	21.0576	20.177	20.3409	20.3824	21.3303
B7EKF2	18.1488	18.1485	17.6315	17.7255	17.6784	17.7999
B7ELW5	14.8263	15.2068	14.7458	15.0276	15.0237	14.7785
B7EM60	17.4358	16.9703	17.4735	17.0077	17.3947	16.9851
B7EMI6	19.4009	18.9846	19.6366	19.1325	20.8464	19.5477
B7EPE7	15.7368	15.5272	16.1559	16.494	15.9812	15.6333
B7EPH5	13.8114	14.7649	13.8986	14.9009	10.0131	10.1315
B7EPZ7	17.6384	17.7384	18.0748	17.7793	17.8242	18.0696
B7ETP8	16.6301	16.7661	16.7748	16.8994	17.6576	17.5341
B7EW17	18.6661	18.4287	18.9199	18.9175	18.7301	18.0541
B7EWK0	20.2104	20.4048	19.9163	19.8673	19.8977	20.5263
B7EY91	13.8352	14.8782	13.3247	14.3271	13.4231	14.5414
B7F074	17.5988	17.4659	17.3629	17.6441	16.9687	17.5671
B7F1E3	14.4936	13.5366	13.3537	12.3561	10.0131	10.1315
B7F3S5	16.7104	16.5297	16.1188	16.103	16.2634	17.1522
B7F5R8	15.8468	15.7624	15.1266	15.6494	14.7493	14.8824
B7F6I0	18.5877	18.4728	18.6644	18.6954	18.8387	18.464
B7F6L8	10	10.043	16.1573	16.6822	15.0733	14.1916
B7F7B9	15.8896	15.7533	16.221	16.2673	16.4148	15.0874
B7F7E9	15.9831	16.1013	15.7966	16.0987	15.5467	16.3251
B7F7K7	17.053	17.4692	17.2289	17.3143	17.312	17.4263
B7F845	19.3952	19.4323	19.3451	19.3654	19.2173	19.687
B7F856	15.251	14.9569	15.8489	14.8843	15.889	14.7315
B7F890	18.5616	18.7476	17.7175	17.9766	17.8998	18.338
B7F8B9	20.8795	21.5794	20.9999	20.9622	20.7204	21.845
B7F8E6	19.8546	20.1234	19.654	19.6997	19.7992	20.2481
B7F8F4	17.3465	17.2438	17.1426	17.0657	17.4156	17.4758
B7F8F5	16.8365	15.9762	15.8099	16.3221	16.3579	15.4763
B7F8G3	10	10.043	15.3789	15.5163	10.0131	10.1315
B7F8I1	14.8648	14.2972	13.9641	14.5728	14.7778	14.7897
B7F8N7	15.5845	15.4569	15.3926	16.5383	16.5442	15.8452
B7F8R2	16.7824	16.5269	16.1388	15.3427	16.4651	16.3824
B7F8R8	16.5408	16.5252	16.2824	16.7225	16.7962	16.2292
B7F961	16.7422	17.2296	17.356	17.2969	17.2481	17.6348
B7F978	16.6337	16.5056	15.8281	16.0525	16.0153	16.2927
B7F9A6	15.0296	14.4539	14.7213	14.6102	14.6876	15.0705
B7F9H3	14.286	15.1747	12.2132	13.2156	14.4611	15.2235
B7F9J4	19.0593	19.5539	18.7938	19.0256	18.5772	19.4751
B7F9Q5	17.1845	17.1404	16.5112	16.7587	16.4742	17.3281
B7F9R7	18.6309	18.5657	18.4888	18.806	18.504	18.5569
B7F9Y2	15.6893	15.2754	16.1059	16.2832	16.2021	16.5079
B7FA11	14.9651	13.9357	13.8846	14.5891	15.1642	15.6213
B7FA23	19.2019	19.148	18.6806	18.8919	19.3182	18.4043
B7FA34	15.891	15.9285	15.1639	15.5269	16.4566	16.087
B7FA85	18.8789	18.8441	19.3286	19.4458	19.2237	18.5536
B7FA89	16.653	17.3957	18.0125	18.5858	16.8708	17.726
B7FA99	19.0834	18.8336	19.1985	19.0084	18.76	18.7485
B7FAA5	18.4217	18.9525	18.1014	18.2721	18.1134	18.7863
B7FAB9	14.7776	15.6339	15.0306	15.3593	15.073	15.023
B7FAC8	17.3045	17.1793	17.1985	17.4076	16.9807	17.1695
B7FAD0	16.2816	16.273	14.6848	15.3962	15.5821	16.3477
B7FAE9	23.1541	23.7133	23.0199	23.0134	22.896	23.7348
B7FAF1	17.5395	17.4633	17.1981	17.0993	17.3203	17.4179
B7FAF4	18.1446	17.8317	18.2987	18.4133	18.573	17.893
B7FAH5	17.7834	17.8256	17.4372	17.5583	17.4742	18.3477
B7FAH8	20.1844	20.4905	19.9913	19.8866	20.0349	20.699
B7FAI0	18.4975	19.15	18.1484	18.3143	18.1764	19.0795
B7FAI5	14.3074	13.3504	14.2612	13.7042	14.1806	13.299
B7FAL5	16.9905	17.0345	17.3673	17.1978	16.6936	18.138
B7FAP2	18.2884	17.7755	16.5369	16.8903	17.2952	16.9989
B9ET62	19.7775	19.423	19.8405	19.5417	19.9355	19.9375
B9ETE0	18.2971	18.5049	18.4631	18.5356	18.3619	18.6977
B9ETE4	18.4589	18.3556	18.3527	18.4835	18.3738	18.4086
B9EV33	15.7533	15.6693	15.9535	15.3241	15.8159	16.3486
B9EV56	16.2234	15.9328	16.4098	16.328	16.4196	15.9988
B9EVI4	15.5343	15.8587	15.3416	15.5629	15.4663	16.1126
B9EW84	15.2928	15.5626	15.277	14.9859	14.9821	16.1267
B9EWD8	17.0935	17.3608	17.2486	17.0801	16.7226	17.7269
B9EWG6	19.8063	19.9188	19.4439	19.4948	19.4372	19.8324
B9EWK3	13.4826	12.5256	14.3537	13.356	14.3849	13.5033
B9EWY1	17.8227	17.3433	17.6065	17.7294	17.4599	17.2816
B9EXM2	19.6207	19.3674	19.6946	19.8193	19.9949	19.011
B9EZ19	14.6207	14.8266	15.2823	15.3178	15.3765	14.6517
B9EZ42	19.7127	20.0777	19.2806	19.3823	19.2563	20.0723
B9EZP9	18.3046	18.8353	17.9815	17.7686	17.366	18.2648
B9F144	18.0522	18.2159	18.0883	18.1137	18.0376	18.2216
B9F1T8	13.9906	13.0336	13.6453	14.1339	14.3639	13.9207
B9F239	20.1923	20.665	20.3899	20.2396	20.3457	21.1064
B9F290	15.9199	16.2343	15.7463	15.7157	15.8426	15.6138
B9F297	18.076	18.0862	17.4531	17.4366	17.459	17.9205
B9F2U5	17.64	17.4356	17.0221	17.405	17.4762	16.7662
B9F3B6	17.8686	17.3005	17.9554	17.8843	17.9682	17.3163
B9F3M7	14.379	13.422	15.213	14.5584	15.4885	14.6068
B9F460	15.8874	15.4061	16.0705	15.5602	16.1741	15.3301
B9F655	17.9811	18.2063	17.7351	17.4972	17.8343	18.1642
B9F676	17.0051	16.8907	17.6112	17.6729	17.7098	16.7945
B9F7Z4	14.9267	15.2207	14.5648	15.6415	14.5277	14.4513
B9F813	24.0267	23.993	23.7579	23.7883	23.588	23.8948
B9F9T3	16.4271	16.1761	15.3765	14.8669	15.4444	16.3706
B9FBM2	19.4101	19.7725	18.2576	18.9884	18.9739	19.7733
B9FCG2	19.8236	20.0252	20.4519	20.8858	20.4063	19.6583
B9FCM4	21.2159	21.4481	21.054	20.9977	21.1423	21.9071
B9FCW0	17.4565	17.4784	18.4752	18.1514	18.4331	18.774
B9FCZ7	14.4751	14.9523	15.1082	15.1035	14.8756	14.762
B9FDB8	16.8889	16.4437	16.0169	15.4994	16.4031	16.2112
B9FDE0	17.2603	16.8071	17.4137	17.1494	17.5366	16.7545
B9FDQ8	15.4031	15.7191	15.4133	14.5482	14.6152	14.7294
B9FDR3	17.3634	17.0968	16.9925	17.5196	17.2928	16.9509
B9FDT1	15.4493	16.2746	16.2601	16.4802	16.2142	14.462
B9FF83	17.2414	16.6948	17.2525	17.1483	17.6063	16.1201
B9FFC2	15.5157	15.7978	15.4587	15.4092	15.1547	15.5255
B9FFG0	10	10.043	14.3823	14.7206	13.5464	12.6648
B9FGM8	15.4657	16.2056	15.948	15.52	15.6569	14.6204
B9FHF3	17.896	17.798	18.123	18.0319	17.3083	17.7665
B9FHM5	16.1667	16.5449	15.6737	15.8777	16.168	16.9544
B9FI63	17.3481	17.0297	17.1209	17.4013	17.3713	17.3107
B9FJ38	18.7528	18.9663	18.369	18.2522	17.8431	18.5854
B9FJ61	17.2176	17.3759	18.2825	17.6711	17.4996	17.0219
B9FJG3	16.2115	16.2646	16.542	16.5865	16.8032	15.9471
B9FK36	17.833	17.6922	18.0947	18.12	18.1679	17.0958
B9FK94	12.6206	11.6636	12.7906	13.793	10.0131	10.1315
B9FL32	17.3725	17.0447	16.5166	17.1245	17.2387	16.7264
B9FLB9	18.1478	17.8966	18.3809	18.4014	18.4275	18.0509
B9FM04	18.0769	17.993	18.0642	18.205	18.3068	17.3425
B9FM64	15.4845	15.4783	15.6085	15.5282	15.6049	15.3342
B9FMH1	18.6281	18.7261	18.2222	18.4996	18.1771	18.684
B9FNG0	15.3924	15.316	15.8227	16.0454	16.3738	14.3019
B9FPI9	23.4624	23.6586	22.8867	23.1743	23.0437	23.814
B9FPU5	14.25	14.8846	14.6691	15.6123	15.1272	15.4802
B9FQQ6	18.0889	17.7942	18.4874	18.5003	18.4723	17.4433
B9FRA2	17.3263	17.1336	17.9103	17.4733	16.9917	17.5986
B9FRI7	15.3323	15.4868	14.8767	14.5325	15.2802	15.5144
B9FS33	14.5804	14.7978	13.2111	14.2134	12.9739	14.0923
B9FS74	18.7199	18.3221	18.6184	18.6591	18.8462	18.1734
B9FSC3	21.4906	21.3762	21.1075	21.2285	21.2011	21.266
B9FSC8	17.9696	17.9999	18.2661	18.1632	18.2227	17.9808
B9FSH5	19.0237	18.7783	18.7415	18.8956	18.9646	18.2771
B9FW35	21.6871	22.1729	21.8064	21.6708	21.7167	22.5341
B9FWE5	14.9638	14.0068	14.2297	14.8304	14.5321	14.1516
B9FWT3	16.6127	16.5257	16.3553	17.5652	15.2202	16.1831
B9FXV5	18.2638	18.2958	18.2146	18.3041	18.0285	18.3626
B9FYM4	15.3829	15.352	15.3372	15.831	15.2725	14.6478
B9G125	15.1286	14.1715	14.8998	15.0783	15.108	13.4893
B9G1X2	16.8037	16.7793	17.1224	16.9669	17.0661	16.201
B9G1Z7	17.8336	18.5539	16.2933	17.7263	17.4815	18.1522
B9G2A8	15.237	15.3784	15.1886	15.362	15.3955	14.8633
B9G2C8	15.6443	15.0899	15.5198	15.2334	15.7867	15.7012
B9G434	16.7579	16.2024	16.9073	17.2168	16.9928	16.2016
B9G4B3	15.9356	15.8434	15.4572	15.5218	15.5786	15.4085
B9G4E8	14.2478	13.1399	12.6323	12.4373	12.6145	13.8239
B9G505	17.5472	16.9022	17.6403	17.1452	17.0131	17.543
B9G693	15.2705	15.7535	15.8986	15.9332	15.223	14.9079
B9G6A7	17.3529	17.3169	17.1826	17.6068	17.4253	17.8425
B9G9A5	15.2663	15.4693	14.1189	15.1213	15.1639	16.2328
B9GAG9	16.4	15.6142	15.6776	16.2979	15.6068	16.1693
B9GBE2	18.5332	18.419	18.4145	18.4642	18.5838	18.6011
B9GBH9	16.1116	15.9838	16.0015	16.2898	15.535	16.064
B9GBN8	14.8583	13.7633	14.1816	14.2029	14.645	14.0798
B9GBY2	10	10.043	13.3049	14.754	10.0131	10.1315
B9GC17	17.673	17.5398	17.2855	17.369	17.4393	17.7534
B9GCH9	14.8344	12.8465	14.6373	14.6822	15.5228	14.6881
B9GDA4	16.1961	17.0125	15.8824	15.6562	16.1851	16.656
C7IWB6	16.3672	15.8448	15.8032	15.5705	16.3513	15.2874
C7IWJ1	17.5978	17.5914	16.5892	16.6317	16.6828	16.7629
C7IWM8	16.2431	16.9017	16.5078	16.5842	16.3217	16.5639
C7IX25	20.0191	20.059	19.1211	19.4623	19.3297	20.1573
C7IXB4	15.5394	14.4246	16.3324	15.3051	16.3275	15.4096
C7IY02	16.1212	16.354	16.5267	16.1718	15.9227	16.1859
C7IY31	17.734	17.7711	17.5031	17.5176	17.3311	17.1514
C7IYI1	10	10.043	15.5111	15.4589	10.0131	10.1315
C7IZI5	18.5599	18.2505	18.3167	18.314	18.2407	18.3458
C7IZT6	16.3168	15.1117	16.8378	16.1425	17.1219	15.6572
C7J054	15.3921	15.3194	15.8127	14.7899	15.2948	15.3692
C7J056	19.1245	18.3752	19.6848	19.6684	19.8005	19.4142
C7J066	19.1015	18.0511	18.8393	18.7806	19.1083	18.4339
C7J0C0	16.9617	17.2592	16.6083	16.7207	16.856	17.3287
C7J1V7	14.3183	13.3613	10.0007	10.0031	15.0125	13.6127
C7J278	17.9394	17.8544	17.3447	17.3269	17.3318	18.4787
C7J2D7	13.8398	14.2853	10.0007	10.0031	12.5751	13.6934
C7J2E4	16.8947	17.7915	16.0921	16.407	16.4986	17.7314
C7J4C3	16.8097	17.2659	16.6443	16.5689	16.5354	17.1547
C7J4G0	15.8343	15.5588	14.9964	14.6943	15.0229	15.6346
C7J5J8	16.3222	15.7964	16.4607	16.4414	16.8157	15.374
C7J6P2	15.299	15.0822	15.5239	15.3611	15.3897	15.6377
C7J6W5	14.31	14.7254	15.5394	16.1055	15.1844	14.7869
C7J743	17.3139	17.1314	16.922	17.0664	17.309	16.652
C7J745	18.1848	18.2664	18.3119	18.3952	18.4085	17.8092
C7J796	16.5517	15.8722	17.1267	17.0362	17.0199	15.9888
C7J895	17.7176	17.3636	17.1694	17.1392	17.8524	16.2714
C7J8E5	15.671	15.5108	15.5231	15.1982	15.6977	15.4232
C7J9B2	16.0378	15.2912	15.4792	15.1385	15.1809	16.6147
C7J9B9	14.4296	13.4726	13.1452	14.1476	14.5349	13.7501
C7J9C6	16.3327	16.1905	16.3583	15.7851	16.2029	16.76
C7J9P3	16.308	17.3509	17.7097	18.712	17.2609	17.4932
C7JA12	15.3932	14.5932	12.7238	14.6859	14.9893	14.7268
C7JA48	15.0896	15.5458	18.3981	18.6234	17.6501	17.7522
C7JA70	14.7252	14.4369	15.0311	14.9637	15.4676	14.586
D6BV21	15.0734	14.2991	15.5328	15.7074	13.65	14.7684
H6TFZ4	17.5729	17.2697	17.8029	17.4127	17.9026	16.7093
O04138	14.5705	14.2477	17.2662	17.2902	17.4389	17.1127
O04226	17.4823	17.0631	18.9422	19.0017	18.5211	17.6054
O04882	20.0589	19.9074	18.882	19.0698	19.6494	19.3677
O22080	20.0706	19.7389	21.4878	21.2735	21.1605	20.8709
O22386	22.6659	23.0811	22.2447	22.3838	22.3599	23.1185
O22567	15.9262	15.6809	15.8785	15.5912	15.5917	15.678
O23875	15.5921	16.1764	14.5751	14.4122	15.0997	15.4196
O23877	19.1353	19.0863	19.5095	19.5134	19.7415	19.7254
O24174	18.2237	17.1677	18.4481	18.4871	18.276	17.3731
O24210	16.7654	16.8401	16.6398	16.8978	16.8948	16.1975
O49827	17.5263	17.3693	19.3233	18.6761	19.3143	18.0743
O49830	10	10.043	17.3165	17.4765	17.1678	16.8376
O64422	23.3406	23.1026	22.8404	22.8972	22.8977	22.9584
O64437	17.3742	17.0538	17.1485	16.6316	17.6783	16.9492
O64464	19.7384	19.4882	19.9803	20.0032	19.8213	19.3177
O64937	24.0754	23.8194	24.222	24.1998	24.168	23.3714
O65037	19.6769	18.9293	19.6796	19.8121	19.516	19.3308
O65857	17.8665	17.6958	17.8535	17.3146	17.4626	17.4659
O80414	20.8464	20.6874	21.2251	21.1956	21.3782	20.4742
O82143	20.4755	20.4031	20.3071	20.2961	20.1265	20.6891
O82157	15.4921	16.1623	16.7277	15.7475	16.7813	16.9618
O82451	21.0503	21.1582	21.1866	21.2381	21.0671	21.0045
O82522	14.4038	15.3282	15.9444	15.5555	14.9254	15.3117
O82766	14.3357	15.2294	15.1388	15.2759	16.1909	15.518
O82807	16.2996	15.9457	16.9151	17.1034	17.0201	16.5542
P04373	20.5143	20.7566	21.3371	20.342	21.605	20.6802
P09229	18.7351	19.725	19.3639	19.6641	19.4772	19.6389
P0C030	18.6824	19.1229	19.3897	19.5933	18.9984	19.4917
P0C0L0	16.7882	17.1586	16.4543	17.044	16.7523	17.3692
P0C0L1	20.4433	20.8141	19.9609	20.2879	20.146	20.7933
P0C2Y7	24.9722	25.185	24.7154	24.6821	24.5011	25.2038
P0C2Z0	22.703	23.138	22.435	22.6006	22.4937	23.058
P0C2Z3	24.9103	25.0227	24.5378	24.5835	24.498	24.9265
P0C2Z6	26.0205	25.8764	25.9019	26.0233	25.8866	25.5474
P0C314	21.2128	21.1169	20.6698	20.7917	20.8422	21.0709
P0C319	22.1625	22.4156	22.043	22.0697	21.9548	22.5797
P0C325	17.5609	17.3085	17.9953	17.7469	17.7877	16.4536
P0C328	19.4818	19.0767	19.5957	19.5304	19.4954	18.4209
P0C334	17.0538	17.122	16.2305	16.7228	16.3879	17.1066
P0C337	21.3491	20.9244	21.1268	21.0046	21.0729	20.8805
P0C340	20.1635	20.2511	19.7704	19.7851	19.6518	20.3142
P0C343	18.8691	18.5119	18.6161	18.8457	18.6759	18.2654
P0C355	23.6498	23.4748	24.1797	23.8933	24.1741	23.244
P0C358	23.7713	23.5828	24.297	23.9592	24.2054	23.5721
P0C361	25.4559	25.7307	25.4982	25.6769	25.3757	25.8861
P0C364	24.24	24.2205	24.6284	24.5486	24.629	24.0633
P0C367	25.3929	25.3955	25.7764	25.6532	25.693	25.209
P0C370	23.8011	24.1241	23.8594	23.9098	23.8543	24.6648
P0C377	15.9677	15.5059	14.0917	14.2855	14.5122	13.6305
P0C380	15.8813	15.9246	16.1964	15.9041	15.8312	16.4065
P0C383	13.502	12.749	14.1874	13.1576	12.3166	11.435
P0C386	18.9292	18.7163	18.5409	18.7348	18.7509	18.4345
P0C389	25.3043	25.6542	24.9696	25.0158	24.8553	25.6757
P0C392	18.9454	19.3599	18.944	18.8754	18.4999	18.9069
P0C401	24.7284	25.0736	24.5677	24.4862	24.4369	24.8225
P0C422	22.4449	23.2912	22.4913	22.5388	22.7172	23.1799
P0C434	24.8259	24.9144	25.0174	24.9097	25.0056	24.9901
P0C437	25.1485	25.2657	25.1973	25.2855	25.3255	25.0479
P0C440	21.5773	21.5177	21.357	21.3628	21.344	21.9254
P0C443	20.0644	19.7407	20.2138	20.1023	20.0492	19.698
P0C446	17.2862	16.7904	17.132	16.7488	16.7447	16.5397
P0C451	19.1642	19.1335	19.1091	19.5129	19.2831	19.0963
P0C454	17.3592	17.853	18.0407	18.1479	17.7343	17.2725
P0C457	19.96	19.4168	19.858	19.882	19.8253	19.8952
P0C464	19.5675	19.1065	19.27	19.5765	19.5408	19.0779
P0C467	19.8722	20.2418	19.7191	19.6743	19.2928	20.3241
P0C470	21.4509	21.7943	21.2661	21.5981	21.1193	22.1342
P0C477	19.655	19.5374	19.2625	19.1376	18.9607	19.5704
P0C482	20.8168	20.5611	20.5573	20.6588	20.6561	20.6744
P0C485	19.8835	19.4683	19.7527	19.8395	19.9431	19.4393
P0C488	21.097	20.5489	21.0108	21.0297	20.7693	20.809
P0C491	20.9159	21.0907	20.4706	20.5975	20.457	21.5217
P0C494	20.5952	20.3706	20.475	20.6483	20.507	20.3764
P0C497	20.4654	20.2316	20.633	20.5979	20.419	20.0366
P0C500	17.0442	16.7896	16.8771	16.8411	17.4512	16.8562
P0C503	15.3975	15.6878	15.87	15.6041	15.9571	15.4414
P0C506	15.9145	15.8073	16.1532	15.9363	16.3427	15.5172
P0C509	16.5454	16.3946	16.484	16.4636	16.9195	15.8915
P0C512	24.5844	24.3553	24.4337	24.5202	24.5222	24.2908
P0C515	19.5864	19.142	19.4511	19.499	19.4525	18.8462
P0C522	22.1924	22.0747	22.4221	22.3303	22.5664	21.8786
P0C524	18.4622	18.4344	18.5371	18.8377	18.8858	18.379
P0C540	20.0224	19.8947	19.9766	20.0394	20.4516	20.2283
P0C579	13.328	14.371	13.5509	14.5532	13.6443	14.5685
P0C587	15.1245	15.3735	13.4911	14.411	15.398	15.1684
P0C5A4	12.9089	11.9519	22.0323	22.5494	21.1051	21.815
P0C5B3	13.4654	14.1589	15.4113	15.2792	14.4969	14.3218
P0C5D5	25.6292	26.0422	25.5907	25.6528	25.418	26.0897
P0C5D6	16.1957	16.9064	16.8599	16.9744	16.5175	16.9746
P0CD22	19.6482	19.1824	19.6973	19.5447	19.5101	18.9601
P0CH34	15.0633	14.1063	10.0007	10.0031	13.8645	13.7354
P0DKJ9	19.1151	19.0121	19.205	19.1644	19.1269	18.9142
P0DKK1	20.1776	19.6533	20.0599	20.0258	19.8104	19.7185
P0DKK3	19.6501	19.4252	19.7297	19.8655	19.6033	19.5409
P0DKK7	21.9764	21.4717	21.9683	22.1028	22.1521	21.4791
P0DKK8	20.2855	20.6493	20.1511	19.8665	19.6716	20.7607
P0DO01	18.7826	18.3611	18.6236	18.8248	18.8222	18.7062
P12085	26.2461	26.2685	26.0135	26.0649	25.8393	26.4209
P12123	23.9884	24.0854	23.9249	23.786	23.8685	24.0135
P12124	19.6689	19.3681	19.4063	19.2343	19.1743	19.3833
P12149	17.2624	17.0472	17.2066	17.3391	17.2551	17.0814
P12151	20.374	20.3268	20.4777	20.417	20.2622	20.5436
P12153	20.8759	20.7375	20.8841	20.755	20.5348	21.2434
P12203	20.735	20.9739	20.2928	20.0605	20.3031	21.314
P12330	22.0854	22.4584	22.035	21.8711	22.2014	22.8348
P12331	24.0548	24.6004	24.746	24.2594	24.452	25.0366
P14323	10	10.043	15.5936	14.596	15.6881	16.664
P14614	10	10.043	10.0007	10.0031	14.7248	15.7014
P14654	18.5761	18.7924	18.8704	18.7283	18.8239	18.6199
P14655	23.3083	23.2567	23.0161	23.0865	22.8627	23.0406
P14656	21.3733	20.9408	20.916	20.8482	21.1583	20.7025
P14717	19.7736	19.0468	18.0101	18.1404	18.7834	18.4606
P15280	20.2894	19.9633	20.2618	20.3013	20.3097	19.7674
P16081	15.1872	15.3726	14.324	15.2765	15.2488	15.6389
P17070	17.4587	17.3899	17.7398	17.445	17.5138	17.3431
P17784	19.0786	18.7009	19.2142	19.4009	19.0187	18.9399
P18566	16.4741	16.7193	14.467	14.1264	16.4041	16.9101
P20907	18.7599	19.3886	20.3458	20.379	18.8453	19.4181
P25766	16.5118	16.5329	16.8182	16.8186	16.696	17.0371
P25776	21.2842	21.2915	21.3075	21.1941	21.4545	21.54
P25777	16.52	16.7803	17.3398	17.5002	17.1745	17.0381
P25778	19.851	20.043	19.506	19.6824	19.8621	20.2725
P27777	13.5323	12.5753	17.5304	17.737	10.0131	10.1315
P28752	19.108	18.6167	18.919	19.0545	18.9566	18.2287
P28757	20.4836	20.8312	20.9782	21.0884	20.8681	21.3643
P29545	23.8942	24.0883	23.5239	23.5716	23.5218	24.3577
P29618	16.4657	16.4556	16.3575	16.0373	16.1595	16.4666
P29620	15.0868	15.0941	14.9285	15.9195	15.0162	14.8615
P30298	19.1769	18.8243	19.9441	19.7957	19.6876	18.5543
P31110	19.9274	21.3659	22.5664	22.6691	22.1255	22.2288
P31674	15.0357	14.6029	14.3412	14.6734	14.8918	14.6034
P31691	22.7107	22.5646	22.9991	22.9318	23.1187	22.4712
P31924	12.6393	13.6823	14.3999	14.54	11.2484	13.4471
P35681	23.1328	23.4582	22.7842	23.0112	22.8123	23.6653
P35682	15.0132	15.8417	15.4138	15.8274	14.6283	15.7072
P35683	17.6139	17.4954	18.2929	18.2734	18.104	17.3341
P35684	21.2132	20.8763	21.449	21.4259	21.5107	20.3285
P35686	19.1971	19.4868	19.2665	19.1244	19.1436	19.5588
P35687	19.3724	19.7807	19.2664	19.2358	19.2252	19.803
P37832	18.4155	18.3475	18.7465	18.8554	18.1342	18.8546
P37833	18.7054	18.4593	19.2598	19.3139	19.1926	18.4648
P37890	18.4201	18.3767	18.5134	18.4717	18.2306	18.5525
P37891	14.8405	15.3109	14.6455	15.9905	14.8049	16.2388
P38385	15.1014	16.0943	14.9837	15.4233	14.851	15.272
P38419	18.1406	18.1555	18.9543	19.0614	19.7187	18.4469
P40392	21.9972	21.8995	22.3145	22.276	22.2786	22.1387
P40393	19.5903	19.5299	19.8641	19.8799	19.7838	19.4656
P40978	22.4379	22.8552	22.2725	22.4144	22.1492	22.9532
P41095	19.5027	19.1841	19.0599	19.3026	19.6063	19.0139
P41344	22.4014	22.1998	22.0829	22.1554	22.2566	22.1144
P41345	16.3448	16.1672	16.6198	16.8217	16.8154	17.1148
P42211	19.4749	19.3944	20.4101	20.3982	20.0077	19.4901
P42553	15.2961	14.9856	15.5286	15.6473	15.139	15.3004
P42862	17.0312	16.9227	17.6444	17.5904	17.4957	16.9507
P42863	20.5474	20.4713	20.6988	20.7475	20.3922	20.0764
P43279	14.5394	13.3947	14.6602	14.1516	14.9329	14.8083
P46465	21.8609	21.7433	21.8131	21.9647	21.93	21.6513
P46466	18.8612	18.6226	19.0299	18.9533	18.8152	18.7999
P48489	18.3453	18.2548	18.1855	18.0181	18.2513	18.0394
P48494	23.6181	23.8008	23.6801	23.6646	23.4611	23.8945
P48599	17.1456	17.5673	16.896	16.8088	16.4793	17.0814
P48600	18.6227	18.5346	18.48	18.4413	18.0772	18.4884
P48642	20.0609	19.8983	20.7542	20.7849	20.9595	19.6155
P49027	21.5663	21.2567	21.5988	21.738	21.7397	20.9369
P49030	18.6938	18.676	18.491	18.8415	18.8643	18.9309
P49100	19.3295	19.9131	18.9958	19.1959	18.7013	19.703
P49199	21.0894	20.7087	21.1801	21.1134	21.1481	20.41
P49210	20.9669	20.7902	21.0952	21.1701	21.121	20.6922
P49216	20.9751	21.0379	20.7057	20.5134	20.3938	21.0066
P49397	21.166	20.7592	20.9663	21.0866	20.7985	20.8707
P49398	21.5868	21.1363	21.6816	21.7922	21.8005	21.2397
P49964	17.0312	16.9057	16.7283	16.4705	16.6976	17.0333
P51431	17.4459	16.8963	17.1708	17.2374	17.1813	16.5299
P51823	22.0969	21.9762	22.4968	22.358	22.4963	21.8798
P52428	18.8962	18.7888	18.9903	19.0083	18.8185	18.78
P52712	18.7346	18.8264	18.9625	19.0366	18.7732	19.0626
P53683	17.7162	17.3233	17.4167	17.4679	17.7107	17.0891
P55142	20.8962	21.2183	21.021	21.2947	20.7414	21.4746
P55857	22.356	22.6814	22.0521	22.334	22.0878	22.59
P56724	22.2491	22.524	21.9333	22.1241	21.8593	22.7968
P62727	15.9166	16.9595	10.0007	10.0031	14.0953	15.2137
P68853	14.4299	14.5718	14.3237	13.9241	10.0131	10.1315
P92683	21.1036	21.2828	20.7418	20.8027	20.8037	21.6062
P92812	16.0279	16.3485	16.0494	16.2564	15.6566	15.4328
P92813	15.5305	14.5735	14.2282	14.8822	14.5024	15.2586
P93407	24.8752	25.3796	24.6247	24.6963	24.7883	25.9192
P93411	14.4144	13.533	15.2406	14.4923	15.0401	14.2031
P93422	17.7536	17.8428	17.751	18.0303	18.1509	17.4478
P93431	27.1463	27.319	26.4808	26.5858	26.732	27.2784
P93438	19.2278	18.9854	18.6807	18.7318	18.4754	19.0081
P93844	18.5571	18.3108	18.7245	18.7674	18.9301	17.8605
Q01401	16.9642	16.8917	17.4295	17.2028	17.0807	16.4987
Q01859	23.3605	23.2273	23.4319	23.4104	23.4324	23.3676
Q03200	21.0545	21.9661	20.6375	20.3119	20.4282	21.3744
Q06397	13.3741	14.2169	14.5539	14.6527	14.8489	13.6452
Q06398	16.033	15.3986	17.093	17.0428	16.8503	17.5409
Q06967	22.4347	22.5456	22.4755	22.5456	22.4175	22.7723
Q07078	22.4051	21.9187	22.814	22.8322	22.66	21.5789
Q07661	23.8717	24.3957	23.9854	24.008	23.7112	24.5466
Q08479	19.3069	19.7797	19.4253	19.4157	19.2017	19.8341
Q08480	22.1706	22.4847	21.6541	21.8641	21.7531	22.5536
Q0D3C5	15.3657	14.7451	14.7966	15.3315	15.2105	13.54
Q0D3C7	15.0601	15.0703	14.8893	13.5107	15.6608	14.7554
Q0D3S3	17.6542	17.5292	17.3997	17.5449	17.0001	17.4053
Q0D3U2	13.5554	14.5984	11.8098	12.8121	14.1895	13.3078
Q0D3U7	17.0918	16.6968	17.1454	17.4025	17.1755	16.9157
Q0D3V0	15.6787	14.7217	15.5912	16.1584	15.8031	15.7703
Q0D3V8	16.5741	16.6857	16.7126	16.7446	16.2101	16.3792
Q0D3X3	16.9682	16.9389	16.8816	17.036	17.223	16.8851
Q0D3Z1	16.2109	15.3631	16.1425	15.1448	16.7268	16.6545
Q0D3Z9	18.8343	18.7859	18.8963	19.0657	19.0772	18.5209
Q0D401	17.2277	17.7415	18.2479	18.0877	18.7464	18.8275
Q0D457	15.9112	15.2073	16.528	16.2577	16.8482	15.2967
Q0D477	17.6109	18.3864	17.6584	17.1796	16.9678	18.2617
Q0D4B7	15.806	15.7069	14.3125	14.5712	15.1028	15.3184
Q0D4F7	19.0495	18.9769	18.3859	18.3833	18.7546	18.9806
Q0D4G9	20.009	19.836	20.1074	20.1087	20.3967	20.0574
Q0D4J7	16.6569	16.4662	16.6519	16.3085	16.3536	16.3159
Q0D4M5	18.0829	17.8072	18.4326	18.2602	18.336	17.632
Q0D519	15.2146	15.4282	14.7605	14.6002	14.506	14.6933
Q0D529	17.3691	17.2702	17.7191	17.7865	17.6987	16.8066
Q0D536	17.7843	17.5532	18.0235	17.8798	17.909	18.0159
Q0D571	15.7869	15.8291	15.6036	14.8334	15.9881	15.8853
Q0D572	14.3389	14.9303	15.1097	14.4444	14.9316	13.9006
Q0D576	16.9429	17.3192	17.0577	16.5234	17.0008	16.5073
Q0D595	15.3129	15.3401	14.7037	13.6042	14.8667	15.7671
Q0D5A7	17.3518	17.5216	17.4075	17.4107	17.266	17.0733
Q0D5G1	14.0207	13.8608	15.0707	13.9598	14.5389	14.6064
Q0D5I5	17.3523	17.2006	16.1125	15.9735	16.495	16.7436
Q0D5J6	16.4304	17.0829	15.9034	15.9233	16.5361	16.9296
Q0D5P8	26.9199	27.0253	26.6674	26.7929	26.7566	27.4538
Q0D5S1	17.5595	18.1869	20.0056	19.5046	19.4928	19.4478
Q0D5S8	10	10.043	14.3979	13.4002	14.7604	13.8788
Q0D5W6	19.8378	20.1655	19.6521	19.26	19.4577	19.9666
Q0D673	18.1359	18.1897	18.3629	18.2409	18.3643	18.3866
Q0D6A0	14.1275	13.1705	15.1248	14.3213	13.5051	12.6235
Q0D6B1	16.751	16.6381	17.2274	17.2136	17.3432	16.2091
Q0D6D1	17.934	17.3373	17.4105	17.4532	17.2925	18.0346
Q0D6I0	17.464	17.407	17.3944	17.5535	17.5927	17.1926
Q0D6I9	19.7029	19.9246	19.6472	19.3193	19.6047	20.3445
Q0D6K6	16.9455	16.7421	17.1123	17.0971	16.8786	16.8407
Q0D6L9	23.3142	23.7445	23.2901	23.2216	22.9811	23.6042
Q0D6M1	15.2475	14.2905	14.2047	15.2071	14.648	15.583
Q0D6U7	15.7278	15.7231	15.6291	15.8628	15.3279	15.5403
Q0D720	14.4919	12.5752	15.0627	13.0914	15.0144	14.1328
Q0D730	15.4268	15.3713	15.9767	15.7591	15.7298	15.3234
Q0D7C8	16.4743	16.4426	16.5445	16.5086	16.4893	16.8537
Q0D7C9	16.51	15.5757	16.3127	16.2354	16.0998	15.888
Q0D7H8	13.7454	15.0115	15.3928	15.2478	14.3025	14.74
Q0D7P8	15.5779	15.7639	13.9652	12.9675	14.7148	14.9896
Q0D7W4	18.9559	18.6149	18.7715	18.947	18.9929	18.4084
Q0D7X1	15.2276	14.5695	14.4752	14.8463	14.691	13.8093
Q0D802	15.4484	14.7342	14.3206	15.3229	14.4515	15.3009
Q0D810	17.0395	17.3313	16.6588	16.8409	16.3343	17.0515
Q0D840	20.1301	20.1952	22.0543	21.9715	20.7004	20.8305
Q0D842	14.6967	15.5638	14.875	15.692	14.531	15.0639
Q0D867	17.4193	16.9454	16.4773	16.5666	17.2112	16.3945
Q0D8D4	16.4437	16.1767	16.3247	16.4332	16.3679	15.6595
Q0D8E4	18.1753	18.0733	17.9016	17.9058	17.7163	17.8017
Q0D8F2	15.2206	15.5465	15.1184	14.2301	14.938	13.8668
Q0D8F6	18.3426	18.019	17.9535	17.9445	18.0275	17.8529
Q0D8I9	15.5939	15.7981	15.038	15.4246	15.663	14.6712
Q0D8N0	16.3011	16.2171	16.4098	16.1958	16.3493	16.3876
Q0D8N4	19.6983	19.7263	19.0958	19.1041	18.8984	19.3643
Q0D8N5	20.0323	20.1917	19.5521	19.6583	19.5083	20.4837
Q0D8Q3	17.6891	17.8566	17.5504	17.5089	17.1446	17.9524
Q0D9C4	17.8893	17.9945	19.4668	19.3974	18.4553	18.3332
Q0D9E9	14.5887	14.5447	14.8753	14.2678	13.9645	13.8392
Q0D9I8	19.6921	20.0049	19.475	19.4546	19.3337	19.9067
Q0D9Q1	16.3006	15.8381	16.2868	16.4623	16.9395	15.6556
Q0DA00	18.0007	18.0428	18.0922	17.8746	18.0009	17.8258
Q0DA15	18.0636	17.9048	18.3166	18.2659	18.6815	17.4089
Q0DA50	14.6416	14.8642	14.6593	14.8745	14.8087	14.8522
Q0DA95	20.4023	20.7001	20.0642	20.2537	19.959	20.5382
Q0DAB3	18.8338	18.6572	18.9562	19.3357	19	18.6445
Q0DAC5	15.1203	15.6549	19.6914	19.4224	16.4637	15.8922
Q0DAE4	16.9337	16.9139	17.106	16.8446	16.3966	16.9376
Q0DAI2	13.6323	14.9809	16.6806	16.6458	14.5513	14.7672
Q0DAI4	16.324	16.4311	16.9666	16.6259	16.5343	16.5598
Q0DAJ2	15.489	15.1562	15.4181	15.2546	15.5714	15.5973
Q0DAN4	15.6764	15.991	15.7172	15.7711	15.9227	16.0998
Q0DAP2	13.9476	14.3171	13.9105	14.4746	12.6534	13.7718
Q0DAQ8	19.6082	19.6126	18.6181	18.8837	18.9753	19.2888
Q0DAT1	15.7381	14.754	15.4524	14.857	16.0723	15.1907
Q0DAV8	10	10.043	14.3864	14.1466	13.5364	12.6548
Q0DAX4	13.8859	12.9289	10.0007	10.0031	12.3095	13.4279
Q0DB62	15.6847	15.9234	15.906	15.9779	16.0944	15.4125
Q0DB69	13.8321	13.9577	14.3319	14.2786	14.1074	13.7542
Q0DBC3	16.2684	17.7459	17.7963	17.6809	17.6386	17.8207
Q0DBD3	17.8126	17.4834	17.7724	17.8902	17.9812	17.6608
Q0DBF4	14.5221	15.3641	14.9241	15.1525	14.9592	13.6956
Q0DBK8	18.8231	18.0013	18.8561	18.6528	18.5386	18.233
Q0DBN4	19.0973	19.1564	19.3592	19.3209	19.4867	19.3337
Q0DBV7	14.7312	15.091	16.1194	15.8171	15.0727	15.7101
Q0DC10	18.8429	18.4963	18.7315	18.7414	18.912	17.912
Q0DC89	18.8887	19.034	18.6129	18.6624	18.5334	18.7725
Q0DCB5	16.5941	16.6948	16.5316	16.2801	16.4192	16.9106
Q0DCI1	17.3475	16.9111	17.6715	17.7002	17.6238	16.6243
Q0DCN6	13.8559	14.1135	14.6833	14.5838	14.9591	14.7515
Q0DCP0	18.8609	18.3914	19.3052	19.2422	18.9299	19.2797
Q0DD75	18.4552	18.2564	18.5295	18.6031	18.6188	18.3331
Q0DDS1	15.0416	14.0846	15.9606	15.6383	15.1659	14.9173
Q0DDZ0	10	10.043	13.2506	13.4803	13.6097	12.7281
Q0DEB5	17.3692	17.0443	17.0442	16.9221	16.8028	17.0581
Q0DEC8	16.7546	16.5201	16.277	16.4424	16.575	16.5116
Q0DEF1	20.2661	20.0276	21.4757	21.3576	20.8815	20.5746
Q0DEH4	15.9327	16.0828	15.6669	15.7225	15.2714	16.4144
Q0DEH8	15.9309	15.9621	16.2868	15.7197	15.7741	15.5326
Q0DES4	17.0404	17.0892	17.0398	17.2812	17.0926	16.6652
Q0DES6	15.4982	16.5411	15.2582	16.2606	14.8309	15.9493
Q0DET3	13.2692	12.3122	13.9654	12.9678	13.6727	14.8897
Q0DEU8	25.3129	25.1824	25.233	25.2508	25.3338	24.7432
Q0DEV8	18.9966	18.9877	18.7574	18.9414	19.2162	19.3565
Q0DEY7	14.1118	13.1548	13.1508	12.1532	10.0131	10.1315
Q0DF13	19.4316	19.3814	19.2091	19.4943	19.3957	19.2099
Q0DF86	18.8693	18.9271	18.6789	18.7981	18.6337	19.2742
Q0DF97	18.1504	18.5204	17.7462	17.6511	17.5648	18.3179
Q0DFB6	17.1076	16.8428	16.5179	16.8351	17.2196	16.7518
Q0DFC9	24.1542	24.8271	23.9208	24.1466	24.3578	24.8464
Q0DFD6	16.0738	16.5161	15.7126	16.2087	16.2128	16.7055
Q0DFF8	19.8085	20.5405	19.7239	19.8123	19.7398	20.4324
Q0DFG2	16.1637	16.3698	16.0547	16.3814	16.4467	16.4711
Q0DFR3	18.8045	18.5268	18.4854	18.4741	18.6784	17.7961
Q0DFR7	15.2756	16.1454	15.6348	15.7415	15.3616	16.1564
Q0DFX0	15.721	15.1638	15.2233	15.6884	15.4357	15.4979
Q0DG05	24.1282	24.4866	24.2932	24.3341	24.2775	24.9209
Q0DG23	15.6572	16.7002	15.5569	15.3999	10.0131	10.1315
Q0DG27	14.7881	15.1274	14.8066	15.1095	14.8935	14.2866
Q0DG31	18.9547	18.5721	18.8661	18.8604	18.7578	18.3474
Q0DG35	16.2635	16.3438	16.613	16.727	16.6829	16.3518
Q0DG36	19.857	20.2811	19.0968	19.2414	19.0516	19.8197
Q0DG77	17.6069	17.5463	17.6877	17.6806	17.5902	17.5277
Q0DGB3	15.8461	16.8807	16.744	16.6732	16.7223	16.5426
Q0DGC8	18.0155	17.9284	17.8688	17.9083	17.866	17.8358
Q0DGD7	15.9306	15.8758	15.8732	16.1376	15.1979	16.0064
Q0DGG8	16.2405	15.7493	16.2317	16.1078	15.7166	16.2507
Q0DGH0	21.9316	22.1323	21.3196	21.5301	21.4612	21.9838
Q0DGM0	15.1101	13.7833	13.2931	15.256	14.2698	13.7617
Q0DGP6	18.6308	18.2934	18.8973	19.0103	18.8108	17.8265
Q0DGQ5	16.1626	15.7219	16.0949	16.2688	15.8748	15.5593
Q0DGR5	14.5085	14.5842	14.1185	14.8055	16.0009	15.5804
Q0DGS2	16.0014	14.8462	15.5651	15.7546	15.3498	15.1489
Q0DGV3	16.1501	15.7606	15.5924	15.6847	15.4811	16.2018
Q0DGW8	18.1816	17.7022	17.8582	17.9504	17.4842	16.9111
Q0DGY1	20.7719	20.2666	20.3947	20.3205	20.4605	20.3884
Q0DGZ6	17.5538	17.501	17.1255	17.3731	17.3379	17.8055
Q0DH32	14.235	14.5907	15.6072	15.0701	15.7514	15.2935
Q0DH37	15.8575	15.2739	15.5334	15.1523	15.5877	15.535
Q0DH61	16.8997	16.7836	16.8603	16.8763	17.0549	16.8026
Q0DHB9	16.2384	16.4747	15.9543	15.9462	15.8813	16.703
Q0DHC9	15.9709	15.1584	15.8168	15.4758	15.8	15.9234
Q0DHF7	14.7151	15.1342	19.0584	19.6278	16.3103	16.9501
Q0DHK0	14.8264	14.0277	14.9683	15.0674	14.8023	14.7078
Q0DHK1	15.7395	15.6188	16.0181	16.1604	15.574	15.6042
Q0DHL4	17.2143	16.894	17.1823	17.3841	17.1903	16.9292
Q0DHV7	14.9534	14.9003	15.9402	15.6543	15.6558	14.8123
Q0DI31	22.2757	22.7626	22.5299	22.3338	22.135	22.7906
Q0DI33	17.2295	16.655	16.3499	16.4913	16.8495	16.7358
Q0DI48	16.9047	16.7583	14.4832	15.1634	15.9436	16.3369
Q0DI98	19.5321	19.4862	19.4472	18.9442	19.2893	19.917
Q0DIB3	14.5357	13.5786	14.6526	14.7382	14.9715	14.0609
Q0DIC9	18.8864	19.101	19.0972	18.6548	18.8444	19.1519
Q0DIK0	17.6194	18.1181	17.2968	17.4408	17.7994	18.2917
Q0DIP2	15.7017	15.6018	15.4872	16.158	15.1105	15.8694
Q0DIR7	18.1783	17.5583	18.3287	18.3589	18.1463	17.5088
Q0DIT2	17.577	17.6097	16.9754	17.0594	17.3482	17.9868
Q0DIV0	18.7248	18.7881	18.4819	18.2621	18.5303	18.8697
Q0DIV1	14.1004	13.1434	14.263	14.9084	14.9848	14.1032
Q0DIY4	20.1959	20.477	20.0856	19.807	19.8482	20.4011
Q0DJ33	16.8185	16.3029	16.5188	16.3212	16.3385	16.2553
Q0DJ99	18.0695	17.7313	18.3457	18.4212	18.2672	17.6046
Q0DJA0	16.2667	15.7043	16.6402	16.0763	16.3185	16.1139
Q0DJA7	15.7943	15.6725	16.1727	16.5241	16.329	16.0544
Q0DJA9	15.1761	15.2354	14.1044	15.1067	14.6894	15.1507
Q0DJB6	18.3136	18.0266	18.5362	18.4115	18.92	17.8949
Q0DJB7	15.8201	15.9312	16.1384	15.9627	15.7223	14.8273
Q0DJB9	24.081	24.3119	23.9215	23.9643	23.5427	24.3937
Q0DJC0	19.9989	19.7024	20.2725	20.1572	20.3552	19.5617
Q0DJC3	20.5834	20.7165	20.6243	20.5219	20.4553	20.9403
Q0DJC4	13.7471	12.7901	12.8945	14.5118	13.1006	15.0597
Q0DJC5	16.8812	16.5151	16.7523	16.9152	16.9398	16.3703
Q0DJD8	16.2764	16.3736	16.0098	16.3386	16.3733	16.0955
Q0DJE6	21.9108	22.0829	21.7222	21.8082	21.897	22.2298
Q0DJF5	19.3313	19.442	18.972	19.2107	18.5072	19.3828
Q0DJF8	16.9263	17.1462	16.1231	16.312	16.4882	17.4428
Q0DJG7	10	10.043	16.9278	16.8101	10.0131	10.1315
Q0DJH5	15.4881	16.2211	16.0088	15.7668	15.5343	15.885
Q0DJH7	15.7355	15.9581	14.8923	14.3939	16.1157	15.4174
Q0DJJ0	17.2837	17.1055	17.0674	17.1159	16.9418	17.1867
Q0DJS1	15.1997	14.2427	15.8142	15.4144	15.816	14.8674
Q0DJT2	22.2048	22.0811	21.8681	21.8543	21.88	22.0229
Q0DJU1	18.3541	17.997	18.4952	18.5293	18.4688	17.7345
Q0DJV9	13.52	13.3597	13.2312	12.5482	12.6863	13.8047
Q0DK00	15.574	15.2981	15.6759	15.199	15.1823	15.8041
Q0DK10	19.9892	19.4431	19.9874	19.9914	20.2176	19.4459
Q0DK70	13.4784	14.7159	14.3009	14.6271	13.185	14.3294
Q0DK87	16.0715	15.0108	15.3918	15.4018	15.549	15.1793
Q0DKB2	15.7298	15.3906	13.0458	14.0482	14.3707	15.5044
Q0DKB8	14.8	15.5232	14.9608	14.3219	15.1746	15.7077
Q0DKE7	17.4719	17.6328	16.9952	17.0715	17.1239	17.8409
Q0DKF0	19.5012	19.211	19.9443	19.9899	19.9938	18.9665
Q0DKF1	17.8764	18.0265	17.6717	17.4912	17.6363	18.0313
Q0DKG9	16.0062	15.0997	14.7352	15.0882	15.3478	15.5611
Q0DKJ1	15.986	16.6178	17.3823	17.3286	16.9419	16.3545
Q0DKM4	18.3539	18.5443	18.0978	18.2097	18.0823	18.7569
Q0DKN6	21.3624	21.2504	21.486	21.622	21.7144	20.9596
Q0DKT7	13.852	12.8949	14.716	14.1004	13.9953	13.1136
Q0DKY4	20.5802	20.1311	19.8179	19.7752	20.0106	19.8454
Q0DL11	16.4536	16.9038	16.3374	16.7533	16.3642	16.4813
Q0DL70	18.0856	17.7329	18.1476	18.1413	17.8902	17.8749
Q0DLA3	19.1732	19.5376	17.8015	18.1588	18.6283	19.1656
Q0DLD3	14.8214	15.1934	15.4346	14.437	15.3092	15.8164
Q0DLD4	15.3494	15.6131	15.2306	15.39	15.4643	15.3443
Q0DLF7	13.588	13.9835	16.0518	15.2625	16.5511	15.9334
Q0DLG4	17.6707	18.1135	17.2705	17.7624	17.278	18.1443
Q0DLG8	17.3966	16.9183	17.7604	17.7634	17.623	17.4928
Q0DLI6	14.7873	14.2536	13.1778	13.6612	14.8825	14.9041
Q0DLL8	15.7699	15.5126	15.4338	15.6346	14.6927	16.1066
Q0DLP2	16.7555	16.0066	16.302	16.522	16.7876	16.8056
Q0DLX2	10	10.043	14.6904	15.0775	12.8008	13.9191
Q0DLY4	17.2274	17.0065	17.2945	17.2841	17.2286	17.1343
Q0DM51	19.6902	19.2649	18.5032	18.6737	19.1552	18.8979
Q0DM76	16.9058	16.6264	16.4558	16.2624	17.0018	16.3487
Q0DMY2	15.6922	15.076	15.6125	15.7717	15.9066	13.3483
Q0DMZ3	16.1665	16.0084	13.8567	12.859	15.4979	16.0391
Q0DN24	16.1858	15.9133	16.4658	16.2648	16.0033	16.1107
Q0DN33	15.6716	15.0214	14.865	14.5579	14.1194	14.4821
Q0DND2	16.3165	16.4474	16.7475	16.723	16.2919	14.8854
Q0DNI8	15.972	15.7333	15.7369	15.8337	15.9634	15.7314
Q0DNQ5	15.4018	15.6357	14.9354	14.286	15.2639	16.2459
Q0DNR9	16.0049	15.0252	15.7977	15.5787	15.1239	15.3934
Q0DNW0	17.0758	18.7081	18.3249	18.1177	17.4219	18.1194
Q0DNW7	15.608	15.3829	14.8221	15.8603	15.5021	15.6414
Q0DNZ7	16.4056	16.6689	16.3571	16.5583	16.4264	16.8881
Q0DP16	16.8439	16.7303	16.548	16.9145	16.261	16.6286
Q0DP22	20.6108	20.474	20.7745	20.9963	20.8923	20.1766
Q0DP29	14.7351	13.7781	14.9887	14.0083	14.7117	14.2994
Q0DPU1	20.2303	20.9308	21.1193	20.9989	20.9244	21.0723
Q0DPW6	17.6782	18.0801	17.7325	17.7322	17.8195	18.5618
Q0DQ06	16.7746	17.347	17.3722	17.1345	16.7969	17.1577
Q0DQ10	13.4804	12.273	13.7095	13.7553	13.5761	12.6945
Q0DQ78	14.6469	15.0483	14.2853	14.7143	15.324	15.2596
Q0DQ87	10	10.043	14.4746	13.4615	10.0131	10.1315
Q0DQD8	19.7692	19.9096	20.3087	20.1483	19.9141	20.283
Q0DQM3	16.8059	17.0956	17.3111	17.0565	17.1428	17.1761
Q0DR06	15.7564	17.0519	15.8591	16.3912	16.0594	16.7609
Q0DR89	14.7393	15.9122	12.6057	13.608	16.1209	15.1914
Q0DRB3	19.9512	20.2145	19.3066	19.77	18.9096	19.7967
Q0DRD1	15.1422	15.5174	14.4462	15.9363	14.4186	13.7993
Q0DRG6	16.7047	16.5324	17.0067	17.0042	17.2371	16.1973
Q0DRT9	17.6846	17.5338	18.0111	18.1585	18.2091	17.1559
Q0DRV6	22.2482	22.3528	22.1831	22.2109	22.1545	22.7296
Q0DRW2	17.4392	17.4205	17.2274	17.2064	17.5143	17.4444
Q0DRZ2	17.2149	17.5405	17.5436	17.3752	16.932	17.7213
Q0DSC3	17.5041	17.4437	17.8853	17.654	17.9788	17.8743
Q0DSD6	22.6644	22.7334	22.2573	22.4722	22.2377	22.741
Q0DSF8	15.9048	16.5176	16.4317	15.7282	15.9201	16.1008
Q0DSS1	16.5795	16.5201	15.3888	16.368	16.1063	15.2056
Q0DSS9	16.5811	16.7266	14.8468	15.4439	16.8134	16.5506
Q0DSY0	17.2354	17.2164	17.9329	17.8678	17.7188	16.6638
Q0DT68	14.6959	15.7082	15.4921	15.3684	15.6652	15.9702
Q0DTD2	17.6006	17.8985	17.2536	17.7005	17.7907	18.0242
Q0DTQ9	16.129	15.2829	15.661	15.8472	15.5242	15.0377
Q0DTU6	12.8893	13.9323	13.6507	14.653	14.0469	13.1653
Q0DTX5	19.5359	19.9101	19.5704	19.471	19.2869	19.8759
Q0DU12	13.4603	14.0875	14.1621	13.8678	15.0423	14.1607
Q0DUA4	13.501	14.1284	14.3944	15.3968	15.313	14.4313
Q0DUI8	18.9603	18.86	19.0147	18.9993	18.9157	18.6589
Q0DUS0	15.8968	16.8533	16.0038	15.9391	16.5532	17.0434
Q0DV28	14.5167	13.5597	10.0007	10.0031	14.4172	15.5356
Q0DV32	17.3336	17.3285	17.9751	17.6417	17.4771	16.738
Q0DV39	15.8885	15.3236	15.6618	15.8773	15.0276	15.0124
Q0DV66	18.1701	18.2343	19.5444	19.4813	18.8262	18.3361
Q0DVC4	16.7695	16.4186	16.6449	16.298	16.9165	16.5781
Q0DVD9	18.8786	18.8535	19.2179	18.7375	18.7247	18.9394
Q0DVG7	15.4933	15.311	15.2767	14.8777	15.4138	15.8081
Q0DVH3	19.1679	19.7776	19.5139	19.0868	18.9812	19.4899
Q0DVP5	14.7881	14.6486	15.9177	15.3552	15.7385	14.3727
Q0DVU5	14.8339	14.7143	15.5479	15.2271	15.9545	15.0894
Q0DVX2	14.8487	14.9106	14.9618	14.2451	14.3215	15.0463
Q0DW79	14.1422	15.3115	14.1119	15.1143	14.7839	15.5177
Q0DWA9	15.1861	13.8071	14.8118	14.8222	14.3215	13.9383
Q0DWC5	17.3197	17.3215	17.7656	17.8155	18.125	17.4184
Q0DWE8	17.6194	17.4281	15.9955	15.9984	16.3414	16.4358
Q0DWG0	16.824	16.3406	15.4857	15.527	16.2628	16.4738
Q0DWG5	18.5335	18.7722	17.8379	17.8084	17.8436	18.625
Q0DWG8	15.9367	16.514	16.0507	15.6817	16.871	16.619
Q0DWH1	20.1691	20.0754	20.4259	20.3517	20.474	19.4502
Q0DWT7	15.5701	15.779	15.1382	15.0199	15.0252	15.9036
Q0DX31	18.5024	18.1817	18.3265	18.4289	18.3485	17.2352
Q0DX50	21.181	21.144	20.9602	21.0384	20.9595	21.184
Q0DX85	24.0377	24.3647	23.6139	23.7866	23.6996	24.5237
Q0DXA1	17.2059	17.3254	16.4144	16.6684	16.0671	17.4997
Q0DXF4	14.4098	14.2297	16.6207	16.7413	14.926	14.7808
Q0DXH5	17.2721	17.6218	18.9342	18.7934	18.2303	18.3988
Q0DXL7	19.0951	19.4755	19.2799	19.2369	19.3892	19.5507
Q0DXR0	14.7995	13.8425	14.5926	15.0215	10.0131	10.1315
Q0DXV3	21.9871	22.4097	22.0663	22.0849	21.8485	22.7022
Q0DXY2	20.1306	20.6268	19.8153	19.8861	19.8293	20.5428
Q0DXY9	16.4559	16.0519	16.1486	16.4018	16.0514	16.5165
Q0DY00	15.9019	14.9552	14.9872	14.1872	15.7015	15.2296
Q0DY48	20.3795	20.4994	19.9007	19.6995	19.8627	20.9018
Q0DY58	14.4002	14.4065	13.7803	14.9458	14.7597	14.4415
Q0DY73	17.6106	17.2751	17.4752	17.446	17.8546	17.0149
Q0DY81	18.5432	18.4508	18.5574	18.6377	18.7048	18.5087
Q0DY86	17.2871	17.2799	16.8452	17.135	17.1522	17.1569
Q0DYB1	21.7463	21.9977	21.3015	21.4518	21.0443	21.5409
Q0DYC1	14.7119	13.7609	14.8208	14.6512	14.4664	15.7604
Q0DYK2	17.9408	17.9381	17.8593	17.899	17.9545	17.8944
Q0DYP5	16.1984	16.3943	15.8332	16.2573	15.9689	16.6524
Q0DYW4	17.1246	16.6875	17.4488	17.5018	17.4521	16.6677
Q0DYZ8	15.6917	15.6374	15.6098	15.4657	15.6808	14.8279
Q0DZJ2	19.8163	19.8239	18.9843	19.1802	19.6347	19.2621
Q0DZM3	17.6784	18.5534	18.1167	18.1171	18.149	18.6679
Q0DZN5	19.5037	19.288	18.7367	19.0485	18.8998	19.3504
Q0DZS7	15.9261	15.8125	15.7073	16.2415	15.7109	15.3191
Q0DZS9	15.7805	15.7436	15.8584	15.777	16.2478	15.974
Q0DZZ8	15.1658	15.6662	15.0191	14.965	14.9438	16.3591
Q0E032	24.8336	25.5398	25.5661	25.5982	25.0538	25.4173
Q0E094	15.9614	15.4877	14.3032	15.4055	15.7864	14.6346
Q0E0A8	14.5688	14.908	14.2464	13.8903	10.0131	10.1315
Q0E0D3	20.6645	21.1377	20.2575	20.3654	20.3702	20.8877
Q0E0I1	14.9658	15.108	14.9132	14.2362	14.5325	15.3531
Q0E0I3	13.8599	14.9029	14.7629	14.8209	13.916	15.0343
Q0E0M3	15.8948	15.7729	16.525	16.3342	15.9848	15.9832
Q0E0P0	18.8489	18.5231	18.9572	18.985	19.1922	18.4782
[truncated: 5,088 more rows]
