# Supplementary material for: Proteome–Transcriptome Discordance in Rice Under Drought Is Modulated by Post-Translational Modifications with Functional Consequences for Photosynthesis and Energy Metabolism
Source: Plants (Basel). 2026 May 20;15(10):1559. doi: 10.3390/plants15101559 (PMC13210473; doi:10.3390/plants15101559)
Supplement: Supplementary file 1 [file plants-15-01559-s001.zip › Supple Tables/TableS4.NIP_Drought_Phosphorylation_data.xlsx]

## Sheet: 绘图数据
Accession	NIP_CK1	NIP_CK2	NIP_DT1	NIP_DT2	NIP_DTR1	NIP_DTR2
A0A0N7KC67_S10_M1	10	10.1761	17.954	17.0448	15.713	14.7886
A0A0N7KCJ7_S113_M1	18.9431	19.6794	18.9285	19.3005	19.5324	19.7628
A0A0N7KD71_S84_M1	16.7027	17.296	17.4075	17.44	17.4608	17.5638
A0A0N7KDB5_S690_M1	16.8836	15.9113	17.7074	17.596	17.3852	16.4608
A0A0N7KDH4_S449_M1	16.5242	15.7004	15.7723	14.8818	15.0153	16.0908
A0A0N7KDR5_S41_M1	15.6593	14.8354	10.0403	10.1497	15.619	16.6946
A0A0N7KDR5_S40_M1	14.9498	16.1259	15.5092	15.5153	16.3882	15.4637
A0A0N7KDZ0_T288_M1	14.5049	13.8181	14.0332	13.754	13.2881	12.3636
A0A0N7KEK0_S556_M1	16.982	16.1581	18.8861	17.9955	18.0184	19.0939
A0A0N7KEK0_S505_M1	18.2065	17.3826	20.0353	20.2834	18.5215	18.7353
A0A0N7KEK0_S316_M1	10	10.1761	19.8329	18.1986	10.0223	10.0978
A0A0N7KEK0_S92_M1	17.802	17.954	17.8025	16.9119	18.285	18.085
A0A0N7KEK0_S243_M1	11.7428	12.919	13.3473	14.4567	11.8087	12.8842
A0A0N7KF47_S427_M1	14.6157	13.7918	15.7349	16.8443	14.4559	15.5314
A0A0N7KF47_S353_M1	15.3752	14.5513	13.6247	14.7341	10.0223	10.0978
A0A0N7KF47_S170_M1	15.0118	15.1356	15.1223	15.5749	15.4607	15.8388
A0A0N7KFE7_S70_M1	13.5091	15.9884	15.8246	14.9949	15.9476	16.1714
A0A0N7KFI2_S629_M1	17.92	18.2958	17.0716	17.6479	17.9832	17.9681
A0A0N7KFQ9_S72_M1	15.2368	14.8311	15.6358	15.2837	15.593	14.6686
A0A0N7KFQ9_S222_M1	17.8918	18.1531	17.1311	17.6756	18.4306	18.2005
A0A0N7KFQ9_S222_M2	18.6853	15.8019	10.0403	10.1497	10.0223	10.0978
A0A0N7KFQ9_S220_M2	18.6853	15.8019	10.0403	10.1497	10.0223	10.0978
A0A0N7KFY1_Y285_M1	17.4491	16.836	16.9267	17.3646	18.1099	17.1855
A0A0N7KG12_T310_M1	23.7333	23.9231	23.639	23.8368	24.1445	23.8999
A0A0N7KG12_S313_M1	10	10.1761	19.3845	19.6208	18.4548	19.5303
A0A0N7KG12_S314_M1	19.3037	18.4799	10.0403	10.1497	19.8103	18.8859
A0A0N7KG12_S328_M1	22.7917	23.2461	23.7832	23.861	23.528	23.4456
A0A0N7KG12_T318_M2	15.7386	20.6978	20.3994	20.4602	21.0842	20.4657
A0A0N7KG12_T310_M2	19.5015	20.6776	20.3449	20.4265	21.0842	20.4657
A0A0N7KG12_T319_M2	15.7386	14.5317	15.6463	15.0242	10.0223	10.0978
A0A0N7KG12_T318_M1	10	10.1761	13.0432	14.1526	14.1001	15.1756
A0A0N7KG12_S298_M1	16.5445	15.7206	16.7495	16.3352	10.0223	10.0978
A0A0N7KGC7_S100_M1	20.6395	20.6975	18.9345	20.2104	19.573	20.3771
A0A0N7KGC7_S98_M1	10	10.1761	18.8273	17.9367	19.9946	19.4609
A0A0N7KGC7_S76_M1	15.2433	15.7113	15.1359	12.8796	14.9497	14.0253
A0A0N7KGD8_S682_M1	22.4037	22.8863	22.3582	22.4136	22.5755	23.2547
A0A0N7KGD8_S254_M1	15.0233	14.1995	13.7034	14.8129	13.1322	14.2077
A0A0N7KGL4_S74_M1	10	10.1761	19.2686	19.0021	18.23	17.3056
A0A0N7KGL4_S426_M1	17.9433	18.1367	18.0993	18.2306	18.6551	17.1759
A0A0N7KGL4_S276_M1	10	10.1761	15.356	14.1936	10.0223	10.0978
A0A0N7KGX7_S73_M1	15.9546	17.1308	16.9811	18.0905	17.4086	16.4841
A0A0N7KGX7_S284_M1	18.48	17.6562	18.2155	19.3249	18.7419	17.7884
A0A0N7KGX7_T277_M1	15.1206	15.363	18.0054	17.3386	15.9228	15.6351
A0A0N7KH04_S253_M1	17.7753	17.7087	17.0722	17.1293	17.7871	18.0365
A0A0N7KH04_S363_M1	16.9898	16.8002	16.1891	16.0758	16.8002	17.3437
A0A0N7KH04_S76_M1	10	10.1761	16.2705	16.2004	10.0223	10.0978
A0A0N7KH04_S309_M1	14.9096	15.4494	13.7467	14.1927	13.7329	14.8085
A0A0N7KH54_S67_M1	19.1948	20.3709	18.6646	19.774	19.5072	20.5827
A0A0N7KH79_S637_M1	18.408	17.1911	18.8134	18.8202	18.0329	17.1084
A0A0N7KH79_S627_M1	15.663	14.8391	17.2244	17.574	10.0223	10.0978
A0A0N7KHE3_S402_M1	10	10.1761	17.0869	16.1963	15.5707	14.6463
A0A0N7KHE3_S404_M1	14.6945	13.8706	16.4998	17.6092	10.0223	10.0978
A0A0N7KHE3_S58_M1	14.5233	13.6994	16.3174	17.4268	15.7495	14.825
A0A0N7KHE3_S72_M1	10	10.1761	15.9586	15.252	10.0223	10.0978
A0A0N7KHE3_S43_M1	13.8858	13.0619	15.8144	14.9239	10.0223	10.0978
A0A0N7KHG4_S25_M1	19.5969	20.773	10.0403	10.1497	20.0792	19.1547
A0A0N7KHG4_S10_M1	18.0616	18.4401	18.941	18.7603	18.2747	18.0361
A0A0N7KHX3_S598_M1	15.5544	14.7305	15.5572	14.6666	10.0223	10.0978
A0A0N7KHX3_T602_M1	13.7561	12.9322	14.318	15.4275	10.0223	10.0978
A0A0N7KHZ6_S66_M1	19.5914	19.4506	18.3578	18.5912	19.2785	19.422
A0A0N7KHZ6_T12_M1	14.3704	15.3319	12.4976	13.9275	14.2873	14.6725
A0A0N7KI17_S366_M1	17.175	18.3511	17.8946	18.189	10.0223	10.0978
A0A0N7KI17_S125_M1	16.2366	15.4127	16.1316	15.241	10.0223	10.0978
A0A0N7KI38_S363_M1	23.5358	23.8763	22.6839	18.9115	18.8332	23.8805
A0A0N7KI38_S393_M1	15.0025	14.1786	15.3341	16.4435	10.0223	10.0978
A0A0N7KIP5_S8_M1	23.06	23.7744	23.3264	23.0204	23.1656	23.8106
A0A0N7KJ94_S13_M1	19.2462	17.4261	19.2333	17.6955	17.9459	18.3359
A0A0N7KJU4_S122_M1	19.5569	19.9751	10.0403	10.1497	19.8695	20.3459
A0A0N7KJU4_S178_M1	14.5967	13.7728	13.7966	16.9243	10.0223	10.0978
A0A0N7KJU4_S179_M1	15.2444	16.4205	13.782	14.8915	14.0354	16.9407
A0A0N7KK22_S201_M2	19.7542	19.3784	19.1573	19.4325	18.4529	18.0883
A0A0N7KK22_S199_M2	19.7542	19.3784	19.1573	19.4325	18.4529	18.0883
A0A0N7KK22_S130_M1	17.6639	17.3588	17.3493	17.6906	16.8118	14.3188
A0A0N7KKA5_S867_M1	18.9072	18.9771	19.0566	19.3246	19.7268	17.973
A0A0N7KKH2_S352_M1	16.757	16.8086	17.1904	17.2021	10.0223	10.0978
A0A0N7KKN3_S382_M1	14.1858	15.3928	10.0403	10.1497	14.8425	15.918
A0A0N7KKY6_S69_M1	19.6816	19.7505	19.9821	19.8627	20.4076	19.5141
A0A0N7KKY6_S514_M1	18.4166	18.328	18.2369	18.9647	16.2363	18.7907
A0A0N7KKY6_Y468_M1	16.0477	15.2238	15.7079	15.7792	17.077	16.3311
A0A0N7KKY6_Y500_M1	10	10.1761	15.3615	14.471	16.6166	15.6921
A0A0N7KL83_S115_M1	20.0262	20.1297	19.0796	18.9106	20.5028	20.3456
A0A0N7KLL5_T278_M1	10	10.1761	19.0492	19.0882	18.4657	17.5412
A0A0N7KLN2_S396_M1	20.5739	19.75	20.602	20.8848	21.2256	20.7419
A0A0N7KLN2_T413_M1	21.3795	21.7218	22.0081	21.9031	22.1354	21.7087
A0A0N7KLX5_S248_M1	19.7933	19.4812	18.6026	18.808	18.4683	18.506
A0A0N7KLY1_S824_M1	20.3192	20.6698	21.3341	21.2547	21.4128	21.004
A0A0N7KLY1_S1063_M1	22.5407	22.4981	22.0714	22.3337	22.5422	22.4143
A0A0N7KLY1_S790_M1	20.0571	17.6511	20.0706	19.9608	19.878	20.2466
A0A0N7KLY1_S798_M1	17.2244	16.4005	19.131	18.9047	10.0223	10.0978
A0A0N7KLY1_S644_M1	19.8121	19.5888	20.2422	20.4645	20.6979	20.0294
A0A0N7KLY1_T956_M1	18.8742	18.0503	18.9235	18.0329	19.1166	18.9446
A0A0N7KLY1_S776_M1	10	10.1761	16.9362	17.2433	10.0223	10.0978
A0A0N7KLY1_T773_M1	16.7139	17.0857	16.6987	15.8081	17.2217	18.2973
A0A0N7KLY1_Y759_M1	10	10.1761	16.6977	16.32	10.0223	10.0978
A0A0N7KLY1_S969_M1	17.4523	17.8756	17.8307	18.1151	18.3693	17.8848
A0A0N7KLY1_S688_M1	13.7697	14.9458	18.9201	18.1886	10.0223	10.0978
A0A0N7KMU9_T28_M1	16.0185	15.1767	18.0668	18.4867	17.597	16.5411
A0A0N7KN09_S226_M1	21.4335	21.8973	19.0754	20.9545	21.5464	22.1677
A0A0N7KNC0_S162_M1	23.2805	23.5525	23.554	23.7094	24.2417	22.961
A0A0N7KNC0_S132_M1	15.6767	14.8528	16.4766	15.586	13.4053	12.4808
A0A0N7KNP7_S379_M1	19.3576	19.3984	19.3396	19.7089	20.2593	19.1882
A0A0N7KNQ0_S59_M1	21.0344	21.621	21.42	21.4993	21.5316	21.8053
A0A0N7KNQ0_S162_M1	19.051	19.564	19.4866	19.4292	19.2305	19.4128
A0A0N7KNQ0_S158_M1	18.3239	18.6146	16.8908	16.0002	18.4072	17.4827
A0A0N7KNQ0_S162_M2	18.5959	18.401	17.5811	17.8126	17.7322	16.8077
A0A0N7KNQ0_S158_M2	18.5959	18.401	17.5811	17.8126	17.7322	16.8077
A0A0N7KNQ0_S1012_M1	19.7422	18.9183	19.3933	19.3073	19.9137	20.0267
A0A0N7KNQ0_S301_M1	13.7307	14.0998	10.0403	10.1497	10.0223	10.0978
A0A0N7KNQ0_S338_M1	15.1258	15.9848	13.6891	14.7986	14.4738	15.5493
A0A0N7KNQ0_S596_M1	11.2171	12.3932	14.086	13.1954	10.0223	10.0978
A0A0N7KNQ0_S979_M1	11.4884	10.6646	10.9248	12.0342	10.0223	10.0978
A0A0N7KNU5_S197_M1	17.2064	17.1678	16.8887	17.2725	16.6305	17.7061
A0A0N7KNW9_T283_M1	17.4418	16.6987	16.3295	16.5426	16.5475	16.9431
A0A0N7KP48_S182_M1	15.4206	14.5967	13.3019	14.4113	16.2893	15.9663
A0A0N7KP48_S82_M1	13.8482	13.093	16.1478	16.0783	14.1417	14.0809
A0A0N7KPC8_S351_M1	21.4407	21.4652	20.451	21.5604	16.4755	21.4211
A0A0N7KPC8_Y359_M1	13.931	15.1072	13.9899	15.0993	10.0223	10.0978
A0A0N7KPC8_Y64_M1	20.2081	19.3017	19.4263	18.5358	10.0223	10.0978
A0A0N7KPC8_S199_M1	19.8157	20.1458	21.0546	20.6132	19.99	19.982
A0A0N7KPC8_S195_M1	17.1053	18.2815	17.1332	18.2426	16.2601	15.3356
A0A0N7KPC8_S233_M1	10	10.1761	16.5885	17.6979	17.5481	16.6237
A0A0N7KPC8_Y379_M1	12.9954	14.9388	14.6909	13.8003	13.7243	14.7998
A0A0N7KPM4_S498_M1	17.0071	16.7173	17.3982	17.7271	17.569	16.9424
A0A0N7KPV1_S93_M1	17.1436	16.9802	15.8392	16.0727	18.0225	17.1327
A0A0N7KPW2_S98_M1	10	10.1761	15.2652	14.3746	16.111	16.1743
A0A0N7KPW3_S653_M1	17.1895	17.2431	16.9517	16.0611	17.9212	16.8366
A0A0N7KQA7_S137_M1	18.3353	17.2419	15.4776	16.3219	10.0223	10.0978
A0A0N7KQG4_S284_M1	16.4533	17.3092	18.6318	18.0849	17.389	14.6779
A0A0N7KQI0_T219_M1	14.6677	13.9221	13.8262	14.2163	12.6188	15.4868
A0A0N7KQJ9_S323_M1	10	10.1761	10.0403	10.1497	16.4742	16.1241
A0A0N7KQM2_S180_M1	18.349	18.6132	17.7361	18.2805	18.336	17.9651
A0A0N7KQM2_S150_M1	17.6203	17.5602	19.472	19.018	17.322	16.361
A0A0N7KQM2_Y176_M1	16.021	15.1972	16.2066	16.1345	10.0223	10.0978
A0A0N7KQR8_T27_M1	18.5612	18.7284	18.4626	17.572	17.5384	18.614
A0A0N7KQS3_S59_M1	16.903	16.7396	15.6741	16.07	17.2737	17.7779
A0A0N7KR15_S6_M1	18.8612	19.3523	17.4255	18.5349	19.4074	18.4829
A0A0N7KRH6_S43_M1	15.4705	16.6466	10.0403	10.1497	17.3143	16.3899
A0A0N7KSC9_S216_M1	13.7433	12.5842	12.6093	13.096	13.0246	12.6868
A0A0N7KUB6_S234_M1	14.4739	14.8835	10.0403	10.1497	11.6238	14.5713
A0A0P0UXN0_T174_M1	16.4874	17.1384	19.441	18.2379	17.1965	17.4043
A0A0P0UYD8_S375_M1	19.0127	19.2397	20.5657	20.9703	20.1412	20.2432
A0A0P0UYD8_T382_M1	19.4439	19.5904	20.2693	20.5032	19.5856	18.6611
A0A0P0UYD8_S393_M1	20.6932	20.9993	20.6339	21.0665	21.0912	21.2614
A0A0P0UYD8_S393_M2	18.8083	18.5189	20.0028	20.2257	18.8174	18.2789
A0A0P0UYD8_S390_M2	18.8083	18.5189	20.0028	20.2257	18.8174	18.2789
A0A0P0UYD8_S390_M1	17.1286	17.129	17.3037	17.6504	17.4921	17.3492
A0A0P0UYV5_S265_M1	17.6269	18.3091	10.0403	10.1497	18.3118	19.5058
A0A0P0UYV5_Y92_M1	16.4282	17.6043	17.1986	17.5537	15.2245	16.8958
A0A0P0UZ39_S192_M1	15.4049	16.5811	15.9523	17.0618	10.0223	10.0978
A0A0P0UZB5_S45_M1	14.1195	15.2956	14.3432	15.4526	14.5327	13.6082
A0A0P0UZF5_S91_M1	16.0759	17.252	10.0403	10.1497	17.1571	18.2327
A0A0P0UZV8_S208_M1	16.5252	17.0687	13.0884	12.4759	15.9202	16.4442
A0A0P0UZW5_S173_M1	20.2317	19.4078	20.4837	20.5144	20.5171	20.5607
A0A0P0UZW5_S394_M1	10	10.1761	15.5947	14.7041	14.5449	13.6204
A0A0P0V066_S49_M1	16.4976	17.1486	16.18	15.9612	15.7025	16.7614
A0A0P0V066_S171_M1	14.5213	13.6974	13.9385	15.0479	10.0223	10.0978
A0A0P0V0M7_S210_M1	10	10.1761	14.5923	15.7017	16.0186	15.0941
A0A0P0V0P1_S8_M1	14.4249	13.601	10.0403	10.1497	14.0889	13.1645
A0A0P0V1I2_S886_M1	13.098	14.2741	16.1273	14.8272	10.0223	10.0978
A0A0P0V1P8_S120_M1	14.7453	15.0971	10.0403	10.1497	10.0223	10.0978
A0A0P0V236_S248_M1	17.4129	16.5891	17.5541	17.1682	10.0223	10.0978
A0A0P0V256_S717_M1	14.5993	15.7754	15.0319	14.1414	10.0223	10.0978
A0A0P0V2Y7_S115_M1	20.8605	20.7069	10.0403	10.1497	19.5557	20.6313
A0A0P0V2Y7_S337_M1	17.3858	16.4292	16.1412	15.2507	10.0223	10.0978
A0A0P0V375_S844_M1	17.0649	16.8486	10.0403	10.1497	10.0223	10.0978
A0A0P0V3D8_T68_M1	15.8127	14.9889	14.9793	14.0887	10.0223	10.0978
A0A0P0V3W4_S601_M1	20.6957	21.1398	20.515	19.6244	21.1294	21.8056
A0A0P0V3W4_T558_M2	21.5797	21.2719	20.8605	20.8827	17.8858	19.5078
A0A0P0V3W4_S556_M2	21.5797	21.2719	20.8605	20.8827	17.8858	19.5078
A0A0P0V3W4_S556_M1	19.2894	19.2405	19.0638	19.3444	19.8049	19.73
A0A0P0V3W4_S567_M1	20.013	20.8415	20.4616	20.4134	21.1083	21.2669
A0A0P0V3W4_S579_M2	20.2637	19.6628	19.364	19.2424	16.4418	17.1878
A0A0P0V3W4_S577_M2	20.2637	19.6628	19.364	19.2424	16.4418	17.1878
A0A0P0V3W4_S579_M1	18.1579	18.4151	18.4564	18.3499	18.495	18.7845
A0A0P0V3W4_T522_M1	19.715	19.9019	19.5446	19.6403	20.2759	19.3318
A0A0P0V3W4_S397_M1	15.9249	15.101	15.8471	14.9565	15.604	16.4629
A0A0P0V407_S408_M1	17.513	16.6891	17.6669	16.7764	10.0223	10.0978
A0A0P0V486_S28_M1	15.3356	15.8654	16.2269	16.9963	15.5908	16.1216
A0A0P0V4A6_S75_M1	19.0867	20.0513	19.6768	20.4126	19.91	20.183
A0A0P0V4E1_T221_M1	16.6647	15.8408	16.911	16.0205	10.0223	10.0978
A0A0P0V4E9_S38_M1	17.2291	17.5455	17.3581	17.5218	17.5605	17.6951
A0A0P0V4N4_S23_M1	14.449	15.6251	10.0403	10.1497	15.3259	14.4014
A0A0P0V4Q4_S15_M2	20.5909	22.0639	21.7374	21.767	21.3475	22.5841
A0A0P0V4Q4_S14_M2	20.5909	22.0639	21.7374	21.767	21.3475	22.5841
A0A0P0V571_S652_M1	10	10.1761	12.5929	13.7023	12.7352	13.8107
A0A0P0V5C3_S360_M1	10	10.1761	10.0403	10.1497	14.5599	14.2206
A0A0P0V5F6_S20_M1	18.6299	19.1388	18.5486	18.5647	18.7932	19.3671
A0A0P0V5R2_S122_M1	18.5612	19.7373	10.0403	10.1497	19.0777	20.1532
A0A0P0V5R2_S111_M1	18.2757	18.3432	10.0403	10.1497	10.0223	10.0978
A0A0P0V5R2_S102_M1	10	10.1761	14.7999	13.9093	13.3958	14.4714
A0A0P0V6A5_Y198_M1	16.0357	16.1956	16.1292	16.3484	16.8782	15.4934
A0A0P0V6I7_S176_M1	20.56	20.3354	20.5914	19.9318	21.1223	20.1978
A0A0P0V6W9_S404_M1	17.9035	16.027	14.1929	15.3023	16.7015	17.777
A0A0P0V731_S70_M1	20.8099	20.6313	20.7612	20.3808	18.6498	19.56
A0A0P0V731_S14_M1	15.0539	16.23	15.6663	14.7757	15.4	14.4755
A0A0P0V7D5_S318_M1	18.4111	18.3766	17.6237	17.728	17.9174	16.6178
A0A0P0V7D5_S340_M1	16.6695	16.4852	15.2015	16.0014	10.0223	10.0978
A0A0P0V7G6_S216_M1	19.1629	19.4538	18.3912	17.5006	18.8392	19.3813
A0A0P0V7M3_S335_M1	15.8299	14.4925	15.5994	15.2009	16.3187	15.5505
A0A0P0V7R2_S65_M1	18.9246	19.1104	19.0004	19.1757	20.3022	18.9903
A0A0P0V7R2_T50_M1	18.3217	17.0333	20.1907	20.4506	20.4599	18.0609
A0A0P0V7Y6_S36_M1	10	10.1761	16.7325	16.769	10.0223	10.0978
A0A0P0V8B5_S971_M1	12.1931	13.3692	16.9006	15.2683	10.0223	10.0978
A0A0P0V8F6_S83_M1	22.2459	22.8919	20.8061	21.9155	22.2038	22.9999
A0A0P0V8F6_S83_M2	22.3701	22.8973	21.5845	21.869	21.9851	22.3553
A0A0P0V8F6_S79_M2	22.3701	22.8973	21.5845	21.869	21.9851	22.3553
A0A0P0V8F6_Y81_M1	21.2265	20.4026	21.5351	21.762	22.1524	21.2279
A0A0P0V8F6_S139_M1	16.8106	15.9867	10.0403	10.1497	17.4578	17.824
A0A0P0V8F6_Y131_M1	15.7248	16.9325	16.504	15.7975	15.1169	17.0707
A0A0P0V8P3_S97_M1	15.6211	15.6311	16.3667	15.4761	16.8513	15.9268
A0A0P0V8R9_S48_M1	22.5401	22.4228	23.1449	23.5318	23.9429	22.2374
A0A0P0V8S3_S416_M1	17.435	17.323	18.9625	18.9577	18.1775	17.2898
A0A0P0V8S3_S867_M1	15.3472	16.5233	15.3816	14.491	16.0847	15.1602
A0A0P0V8W3_T645_M1	16.3543	16.606	19.5652	19.4951	18.2357	17.3211
A0A0P0V8W3_S871_M1	14.3533	15.0232	17.3701	14.9781	10.0223	10.0978
A0A0P0V9C5_S68_M1	17.5443	19.016	17.2239	16.3334	17.7566	19.2187
A0A0P0V9H2_S325_M1	10	10.1761	15.5931	16.2239	10.0223	10.0978
A0A0P0V9J7_S91_M1	20.2	20.8596	22.1684	22.6594	21.6308	22.7489
A0A0P0V9J7_S156_M1	15.7759	14.952	18.3102	17.4196	10.0223	10.0978
A0A0P0V9J7_T136_M1	14.056	14.4634	15.7634	15.5568	13.6105	14.686
A0A0P0VA26_S706_M1	17.8318	17.5876	17.1071	16.2165	10.0223	10.0978
A0A0P0VA26_S710_M1	10	10.1761	16.4618	15.5713	16.0882	17.1638
A0A0P0VA36_S9_M1	12.075	13.2512	13.98	13.0894	14.2798	13.7822
A0A0P0VA70_S313_M1	23.131	23.6378	23.1212	23.3238	23.8404	24.1154
A0A0P0VA70_S214_M1	20.7228	21.043	19.645	19.6309	20.2232	20.7691
A0A0P0VA70_S335_M1	17.3462	16.9981	14.4179	15.5273	16.9879	17.6262
A0A0P0VA70_S61_M1	18.1156	17.2917	17.8349	16.5335	10.0223	10.0978
A0A0P0VA70_T302_M1	14.6879	12.1463	13.7569	14.8664	15.7042	16.0081
A0A0P0VA90_S412_M1	17.5629	18.3832	17.929	17.0384	18.4076	19.4831
A0A0P0VA90_T343_M1	17.5906	17.7568	17.6698	16.8492	18.0033	18.5679
A0A0P0VA90_S337_M1	14.7142	13.8904	13.9885	15.0979	14.3743	15.4498
A0A0P0VA90_S135_M1	17.6085	17.9095	17.4335	16.2735	17.5015	17.6102
A0A0P0VA90_S268_M1	16.1607	17.2235	10.0403	10.1497	10.0223	10.0978
A0A0P0VA90_S461_M1	16.559	15.6411	16.4485	16.4322	16.3352	16.365
A0A0P0VAS2_S300_M1	21.4763	22.0879	21.3946	21.4209	21.4785	21.9356
A0A0P0VAZ1_S251_M1	17.5572	17.4256	16.614	15.7234	17.3122	17.4375
A0A0P0VAZ1_S286_M1	17.9668	17.9569	16.7755	17.2464	17.3054	17.0181
A0A0P0VBB5_S369_M1	17.6181	17.2806	16.0171	17.1265	10.0223	10.0978
A0A0P0VBI8_S320_M1	21.3984	21.5239	21.627	21.7246	21.8691	21.8765
A0A0P0VBI8_S320_M2	20.7067	20.5744	20.3423	20.5709	20.3126	20.327
A0A0P0VBI8_S316_M2	20.7067	20.5744	20.3423	20.5709	20.3126	20.327
A0A0P0VBI8_T778_M1	18.227	18.2396	17.9973	17.7054	17.4194	16.4949
A0A0P0VBI8_S326_M1	17.1579	17.1161	16.432	17.2257	17.5511	17.9349
A0A0P0VBI8_S857_M1	15.4889	15.9767	15.8689	16.2944	14.9421	15.7627
A0A0P0VC18_S41_M1	22.5537	22.286	21.9562	22.0893	21.7245	21.8467
A0A0P0VC18_S84_M1	19.1713	19.5019	19.1794	19.4528	18.159	19.1202
A0A0P0VC18_Y110_M1	14.6264	15.6702	16.7992	16.8476	15.398	14.195
A0A0P0VC18_S232_M1	19.4011	19.2478	18.8036	19.5139	18.2324	17.3079
A0A0P0VC18_S230_M1	10	10.1761	18.2928	18.1356	18.0423	17.4245
A0A0P0VC43_S605_M1	10	10.1761	19.4476	18.5571	16.3028	17.3783
A0A0P0VC44_S1466_M1	18.4304	19.7004	17.2863	16.7505	18.2126	16.47
A0A0P0VC44_S1580_M1	15.9999	16.1488	17.3829	17.2164	10.0223	10.0978
A0A0P0VC44_S1365_M1	16.1794	15.3556	16.2194	16.3677	15.4444	16.52
A0A0P0VC65_T239_M1	17.2343	16.9584	17.8328	17.5361	17.1325	15.9056
A0A0P0VC65_S316_M1	16.5277	16.3088	17.0412	16.7939	16.4575	16.1073
A0A0P0VCA3_S376_M1	15.5597	14.7358	14.7616	15.8711	10.0223	10.0978
A0A0P0VCG2_S142_M1	17.6668	17.2308	17.4576	17.4143	17.3456	17.1493
A0A0P0VCG2_T136_M1	10	10.1761	14.4163	13.5257	15.4475	14.5231
A0A0P0VCI8_Y33_M1	11.9825	13.1586	16.3189	14.096	10.0223	10.0978
A0A0P0VCJ2_T18_M1	15.7095	16.28	10.0403	10.1497	15.5591	16.6347
A0A0P0VCJ2_S16_M1	14.61	15.7861	14.319	13.4285	10.0223	10.0978
A0A0P0VCJ2_S13_M1	13.833	13.0091	13.5854	12.6949	10.0223	10.0978
A0A0P0VCJ2_Y286_M1	10	10.1761	14.1999	14.7974	10.0223	10.0978
A0A0P0VCJ7_S91_M1	22.4939	22.2178	22.0787	22.022	22.3469	22.4967
A0A0P0VCJ7_S75_M1	21.5368	21.6006	21.2558	21.1949	21.8292	21.8764
A0A0P0VCJ7_S116_M1	18.8435	19.0225	18.5518	17.6612	18.6843	17.7598
A0A0P0VCJ7_S45_M1	20.1098	20.1787	20.5186	20.6317	20.2909	20.1911
A0A0P0VD20_S489_M1	17.0082	17.2652	18.2734	18.9746	10.0223	10.0978
A0A0P0VD31_T847_M1	19.4774	20.1048	18.4695	17.5789	19.612	19.7524
A0A0P0VD31_S151_M1	17.2273	17.2458	17.0565	17.2998	10.0223	10.0978
A0A0P0VD31_S822_M1	15.7821	14.9582	14.5094	15.6189	10.0223	10.0978
A0A0P0VD48_T19_M1	16.6983	17.1933	14.6457	15.7552	16.6163	17.3045
A0A0P0VDP5_S93_M1	19.3485	21.0265	20.933	17.1608	21.1715	17.6298
A0A0P0VDQ1_S310_M1	16.4382	17.6143	10.0403	10.1497	17.4638	16.5393
A0A0P0VDQ1_S312_M1	17.4606	16.6368	16.7958	15.9052	16.5859	17.6614
A0A0P0VDQ1_S290_M1	18.1746	17.5962	17.703	19.2206	16.2691	17.3447
A0A0P0VDR6_T79_M1	10	10.1761	15.3061	16.4155	14.5053	15.5809
A0A0P0VDV3_S137_M1	13.6962	14.271	13.8938	13.5289	14.0265	14.7842
A0A0P0VE15_S219_M1	19.9658	19.1419	10.0403	10.1497	17.8337	18.9092
A0A0P0VE15_S177_M1	19.5448	18.7209	19.3874	19.0136	19.6622	18.745
A0A0P0VE15_S188_M1	19.5448	18.7209	19.3874	19.0136	19.6622	18.745
A0A0P0VE15_S232_M1	18.9715	19.1739	19.4388	19.138	19.6016	19.2867
A0A0P0VE15_S199_M1	16.6842	16.7705	17.2589	17.3396	17.3508	16.208
A0A0P0VEA4_S96_M1	22.0828	22.2043	22.025	22.2009	22.1415	22.6047
A0A0P0VEA4_S377_M1	22.3746	22.7297	22.565	22.7674	22.5917	22.877
A0A0P0VEA4_S403_M1	19.1261	18.3023	19.296	18.4054	19.4317	18.5073
A0A0P0VEA4_S152_M1	10	10.1761	16.8023	15.9117	16.8388	17.9143
A0A0P0VEA4_S366_M1	14.1515	15.3542	16.3767	15.9295	14.8041	15.3719
A0A0P0VEA4_S214_M1	13.8468	15.023	14.1126	15.2221	10.0223	10.0978
A0A0P0VEB3_S443_M1	17.8202	17.5057	19.0833	18.2993	16.8366	17.1729
A0A0P0VEB3_S318_M1	10	10.1761	14.9575	15.4264	10.0223	10.0978
A0A0P0VED8_S239_M1	16.793	16.8503	10.0403	10.1497	16.2274	17.303
A0A0P0VED8_S244_M1	14.5527	13.7289	14.7958	15.9052	10.0223	10.0978
A0A0P0VED8_S129_M1	15.3237	14.4999	15.0215	15.2686	13.7656	14.8412
A0A0P0VED8_S112_M1	13.0052	12.5251	12.8529	14.1861	12.9324	13.176
A0A0P0VEP5_T139_M1	19.2771	19.3983	19.9227	20.0524	19.2401	18.8881
A0A0P0VET1_S17_M1	22.7005	22.3869	21.5931	22.283	21.5945	22.6067
A0A0P0VET1_S17_M2	22.7156	21.8917	10.0403	10.1497	20.3528	21.4283
A0A0P0VET1_S8_M2	22.7156	21.8917	10.0403	10.1497	20.3528	21.4283
A0A0P0VFC8_S263_M1	15.1127	14.2888	14.2365	15.3459	15.5788	14.6543
A0A0P0VFC8_Y266_M1	10	10.1761	14.3884	15.2414	10.0223	10.0978
A0A0P0VFD5_S820_M1	10	10.1761	15.3337	16.4431	16.6365	15.712
A0A0P0VFF6_S62_M1	15.2731	14.8707	15.9906	15.9508	15.7483	15.0922
A0A0P0VFF7_S83_M1	17.2199	18.396	17.4512	18.5606	10.0223	10.0978
A0A0P0VFL8_S225_M1	16.9748	16.4263	16.1929	15.3023	10.0223	10.0978
A0A0P0VFR4_S11_M1	18.5454	18.7164	18.7021	18.5013	19.1365	18.2741
A0A0P0VFR4_S70_M1	15.9238	15.306	15.7406	15.3839	15.4692	14.5447
A0A0P0VG62_S66_M1	22.899	23.1231	20.9169	20.9944	21.5699	22.295
A0A0P0VG74_S361_M1	18.9797	18.1559	17.1365	18.2459	19.0017	20.0772
A0A0P0VG74_S364_M2	15.4613	16.2844	15.4463	16.2846	15.0194	16.095
A0A0P0VG74_S361_M2	15.4613	16.2844	15.4463	16.2846	15.0194	16.095
A0A0P0VG74_S170_M1	16.6005	17.3286	17.0502	16.4394	16.5006	17.5589
A0A0P0VG74_S332_M1	15.7784	16.3374	15.9284	15.0378	14.1779	15.2534
A0A0P0VGR3_S220_M1	19.6008	19.1416	17.7239	16.8333	19.3623	18.4378
A0A0P0VGR3_S214_M1	17.2735	17.1327	16.5019	16.7024	17.7335	16.3162
A0A0P0VGR3_S387_M1	21.034	20.3493	20.1526	19.5963	22.1131	19.2821
A0A0P0VGR3_S394_M1	16.1489	17.3251	10.0403	10.1497	19.763	18.8385
A0A0P0VH79_S411_M1	20.1384	20.6199	21.267	19.4576	19.5625	20.638
A0A0P0VHB9_S102_M1	15.5717	15.6667	15.305	16.0632	14.3419	15.0014
A0A0P0VHJ1_T249_M1	16.3874	16.4713	13.5037	15.668	15.2839	15.1065
A0A0P0VHV7_Y42_M1	15.372	16.5481	10.0403	10.1497	17.9548	17.0303
A0A0P0VID9_S396_M1	16.4889	15.665	16.6358	15.7452	16.0481	17.1236
A0A0P0VIR6_S343_M1	16.5065	15.6827	15.4349	14.5443	15.9016	16.4641
A0A0P0VIR6_T772_M1	10	10.1761	13.4611	14.5705	13.4637	14.5392
A0A0P0VIS4_S131_M1	19.4966	20.0406	19.9243	20.1583	19.7264	20.0988
A0A0P0VIY9_S470_M1	18.9016	18.0777	20.1696	19.9377	19.5144	18.59
A0A0P0VIY9_Y473_M1	15.3897	18.7798	16.5828	15.6922	16.4232	18.3366
A0A0P0VIY9_S428_M1	18.5193	17.967	19.2442	18.9905	19.8163	17.6024
A0A0P0VIZ4_T78_M1	18.3868	17.0173	10.0403	10.1497	18.3927	16.8672
A0A0P0VJG3_S145_M1	15.9908	16.5556	16.6207	16.7289	16.4136	16.4694
A0A0P0VJK6_T315_M1	18.1586	18.8562	19.5298	18.804	19.4964	18.1976
A0A0P0VJK6_T305_M1	13.5326	14.7087	14.0481	14.8453	10.0223	10.0978
A0A0P0VJP6_S283_M1	25.2402	25.2353	23.526	24.4484	24.358	24.5087
A0A0P0VJT5_S41_M1	20.8234	21.4114	21.2164	21.2079	20.9421	21.1099
A0A0P0VJT5_S66_M1	21.014	21.5944	21.0434	21.473	20.4348	20.6909
A0A0P0VJT5_S32_M1	17.0811	16.9175	18.399	18.9105	17.4486	16.731
A0A0P0VK17_S149_M1	17.1148	17.4431	10.0403	10.1497	16.8836	17.65
A0A0P0VK19_S189_M1	18.3826	17.8754	15.9228	17.276	18.7184	17.2978
A0A0P0VKD8_S30_M1	15.7685	16.9447	10.0403	10.1497	16.562	15.6375
A0A0P0VKR4_S31_M1	20.5674	20.421	20.8621	21.0975	22.0586	20.1995
A0A0P0VKU0_S109_M1	15.8455	15.8288	15.5507	15.3045	13.9212	14.9967
A0A0P0VLI9_S65_M1	18.6329	17.809	17.8477	16.9572	18.7151	17.7907
A0A0P0VLL7_S123_M1	14.1508	15.3269	15.1551	16.2646	13.9418	15.0173
A0A0P0VLP4_S76_M1	16.3909	17.567	18.0863	17.1957	17.8139	18.8895
A0A0P0VLP4_S80_M1	17.2389	16.415	16.9274	18.0369	10.0223	10.0978
A0A0P0VLP8_S280_M1	21.052	20.7496	21.2431	21.1299	21.3906	21.0047
A0A0P0VLP8_S275_M1	18.2039	17.7076	18.5522	18.5211	18.7661	18.1255
A0A0P0VLP8_T482_M1	16.142	15.1981	17.9481	17.9989	16.5711	16.249
A0A0P0VLP8_T247_M1	15.7701	16.9463	16.2387	15.3482	10.0223	10.0978
A0A0P0VLP8_S353_M1	16.0823	15.6698	17.3458	16.1845	16.1733	15.515
A0A0P0VLP8_T554_M1	11.7788	12.9549	13.0249	12.1343	10.0223	10.0978
A0A0P0VLP8_S667_M1	13.7638	12.94	14.2532	14.6529	14.4662	15.5417
A0A0P0VLP8_S562_M1	13.8307	12.8986	16.7258	16.2469	10.0223	10.0978
A0A0P0VM43_S6_M1	19.6454	19.5283	19.8295	20.2952	20.1328	19.1399
A0A0P0VM92_S141_M1	10	10.1761	16.5717	17.2586	10.0223	10.0978
A0A0P0VM92_S140_M1	16.4811	15.6573	10.0403	10.1497	15.9394	15.0149
A0A0P0VME3_S32_M1	20.1755	19.3516	18.7651	19.8746	10.0223	10.0978
A0A0P0VN78_S3_M1	18.1831	18.5782	19.8755	20.0599	18.9637	19.1131
A0A0P0VN78_S69_M1	15.3842	16.5604	17.5303	17.7285	10.0223	10.0978
A0A0P0VNC6_S626_M1	17.1985	16.8301	17.2942	16.4036	16.0312	17.1067
A0A0P0VNU6_S627_M1	10	10.1761	18.2198	16.5936	10.0223	10.0978
A0A0P0VP17_S487_M1	19.6079	19.6157	19.02	18.1294	19.8797	19.6743
A0A0P0VP17_S497_M1	19.6134	19.7424	18.8618	18.8759	19.7785	19.867
A0A0P0VP17_S465_M1	18.6049	18.6884	17.648	18.1523	19.4319	17.9716
A0A0P0VP17_S476_M1	16.925	17.4398	17.2368	17.17	17.5676	16.1935
A0A0P0VP17_S531_M1	17.6077	17.1512	10.0403	10.1497	10.0223	10.0978
A0A0P0VP27_S370_M2	12.7523	12.3143	11.8637	11.3059	11.4084	10.4839
A0A0P0VP27_S368_M2	12.7523	12.3143	11.8637	11.3059	11.4084	10.4839
A0A0P0VP31_S12_M1	16.6183	17.1437	18.2589	18.2339	18.1756	17.2511
A0A0P0VP85_S285_M1	14.7442	15.9204	14.6699	15.1728	10.0223	10.0978
A0A0P0VPM8_S362_M1	20.9616	21.0637	20.9342	21.4004	21.5962	21.4828
A0A0P0VPM8_S182_M1	17.1618	17.2362	17.6356	16.745	16.9286	16.0041
A0A0P0VPM8_T87_M1	15.782	15.4047	16.4833	16.0934	15.7945	15.5067
A0A0P0VPQ7_S51_M1	22.1477	22.4823	21.8815	22.4075	22.437	22.6685
A0A0P0VPQ7_S126_M1	20.3016	21.4777	22.0476	22.2695	20.7747	21.8503
A0A0P0VPQ7_S55_M1	18.5123	18.4975	17.9409	18.2275	18.395	18.4049
A0A0P0VPQ7_S282_M1	16.2912	17.1336	10.0403	10.1497	10.0223	10.0978
A0A0P0VPQ7_S137_M1	12.9973	14.1735	14.1418	13.2512	10.0223	10.0978
A0A0P0VPT6_S106_M1	21.1662	21.4063	20.8218	21.3902	21.1108	21.4977
A0A0P0VQD2_S172_M1	19.2383	19.7775	19.2343	19.1495	19.6665	19.9217
A0A0P0VQD2_S72_M1	18.5611	19.4268	17.1379	17.1074	18.6402	19.3295
A0A0P0VQF4_S49_M1	21.9206	22.3689	21.3987	21.6636	22.0434	22.5834
A0A0P0VQF4_S21_M1	21.3049	21.856	20.9897	21.4916	21.1595	21.9516
A0A0P0VQF4_S21_M2	20.1725	20.103	19.1807	19.1899	18.4412	19.3488
A0A0P0VQF4_S19_M2	20.1725	20.103	19.1807	19.1899	18.4412	19.3488
A0A0P0VQF4_S19_M1	16.4373	16.9953	14.2147	15.6015	16.5841	14.8706
A0A0P0VQJ9_S243_M1	14.2275	15.4036	10.0403	10.1497	14.4406	13.5161
A0A0P0VQR0_S122_M1	21.2489	21.8038	20.6899	21.1164	21.7062	22.1917
A0A0P0VQR0_S616_M1	18.1529	17.7889	18.6546	18.9002	18.5793	17.489
A0A0P0VQR0_S427_M1	16.9002	17.0557	15.604	16.3117	16.7332	16.9459
A0A0P0VQR0_S625_M1	14.0629	13.0489	14.5657	14.3306	13.273	11.0978
A0A0P0VQY4_S53_M1	19.3791	19.8021	18.6649	18.314	18.2423	19.3179
A0A0P0VR67_S34_M1	14.6991	13.8752	10.0403	10.1497	15.6439	14.7194
A0A0P0VRC4_S111_M1	19.9698	20.6837	10.0403	10.1497	19.2581	20.3336
A0A0P0VRC4_S315_M1	14.1194	15.2955	10.0403	10.1497	14.4621	15.5376
A0A0P0VRC4_S232_M1	10	10.1761	15.4729	14.7374	10.0223	10.0978
A0A0P0VRC8_S310_M1	14.7608	14.6149	14.1399	13.2494	11.3468	15.3303
A0A0P0VRF7_T294_M1	23.3827	23.7956	23.418	23.7065	23.8703	24.3265
A0A0P0VRF7_S43_M1	22.8757	23.3216	22.7862	22.9696	23.3109	23.6028
A0A0P0VRF7_S305_M1	17.701	19.8382	21.1427	21.7104	20.7755	21.8511
A0A0P0VRF7_S305_M2	19.9655	19.5802	18.4017	19.1351	19.2292	20.3498
A0A0P0VRF7_T303_M2	19.9655	19.5802	18.4017	19.1351	19.2292	20.3498
A0A0P0VRF7_S205_M1	21.8369	22.0443	21.1307	21.4205	21.5046	22.1943
A0A0P0VRF7_S179_M1	18.8128	18.9963	17.6604	15.6598	10.0223	10.0978
A0A0P0VRF7_S264_M1	19.2438	19.2274	19.1362	19.509	19.5308	19.9707
A0A0P0VRF7_S4_M1	17.4777	18.2846	19.2228	19.1604	18.0139	18.604
A0A0P0VRF7_S272_M1	17.2715	17.3264	17.0139	16.7648	16.1957	15.2713
A0A0P0VRF7_S243_M1	15.9779	15.9977	10.0403	10.1497	16.0333	17.6032
A0A0P0VRF7_S254_M1	17.3952	18.0402	16.2326	16.9633	17.0287	17.3101
A0A0P0VRF7_S225_M1	17.1719	16.5246	16.007	15.2515	16.0181	16.5612
A0A0P0VRF7_S219_M1	10	10.1761	10.0403	10.1497	15.0622	16.1831
A0A0P0VRF7_S432_M1	15.0709	14.2471	16.5909	16.1387	14.3642	15.4398
A0A0P0VRF7_S353_M1	13.533	12.7091	16.2547	15.9856	14.2475	14.7773
A0A0P0VRH8_S538_M1	15.3043	16.4804	16.4026	15.5121	14.5502	15.6258
A0A0P0VRH8_Y82_M1	15.1505	14.2717	13.8849	14.9943	14.0965	13.172
A0A0P0VRQ0_S6_M1	21.8176	21.1295	21.8912	21.9003	21.9598	22.1098
A0A0P0VRQ0_Y8_M1	16.7299	17.906	10.0403	10.1497	20.0405	21.116
A0A0P0VRQ0_S23_M1	18.2881	18.6644	18.2255	18.4605	18.4373	18.9
A0A0P0VRU2_S10_M1	20.2106	17.4188	20.4218	19.5312	17.6366	18.7122
A0A0P0VRU9_S302_M1	16.1433	15.3195	10.0403	10.1497	16.2557	15.3312
A0A0P0VS15_S59_M1	10	10.1761	15.3664	14.4758	15.6587	14.7343
A0A0P0VS15_T61_M1	15.6484	14.8246	15.0433	16.1527	10.0223	10.0978
A0A0P0VSD7_S546_M1	14.3319	13.5081	10.0403	10.1497	15.6859	14.7614
A0A0P0VSJ7_S333_M1	10	10.1761	14.203	13.7527	10.0223	10.0978
A0A0P0VST4_S400_M1	17.3177	17.1017	17.9081	17.2483	17.9675	18.1905
A0A0P0VSY7_S209_M1	15.4048	15.6375	10.0403	10.1497	15.665	16.1852
A0A0P0VT53_S248_M1	16.7346	15.9108	18.0755	18.3178	15.4881	16.5636
A0A0P0VT53_S156_M1	16.247	15.4231	16.1492	15.8958	13.0688	14.1443
A0A0P0VT53_S191_M1	10	10.1761	15.9255	14.4566	10.0223	10.0978
A0A0P0VT53_S206_M1	17.1316	16.4734	16.6399	17.7494	14.5513	15.6268
A0A0P0VTB1_S10_M1	25.1047	25.4762	24.6607	24.8877	25.323	25.5822
A0A0P0VTG7_S209_M1	14.4003	13.5765	15.2835	14.3929	10.0223	10.0978
A0A0P0VTG7_S223_M1	10	10.1761	10.0403	10.1497	15.5992	16.1511
A0A0P0VTK6_S91_M1	15.7692	14.8449	12.6109	13.8456	15.6394	14.6055
A0A0P0VU40_S485_M1	21.4886	21.3713	20.577	20.9555	21.2163	21.4006
A0A0P0VU40_S15_M1	18.6264	19.543	18.017	18.8518	18.9118	17.9873
A0A0P0VU40_S655_M1	18.63	18.9065	10.0403	10.1497	18.7546	17.8301
A0A0P0VU40_S400_M1	14.5843	13.7604	15.0632	16.1726	10.0223	10.0978
A0A0P0VU40_S496_M1	16.2842	16.3422	16.0255	16.1466	14.8791	15.9546
A0A0P0VU40_S344_M1	14.5066	15.7912	14.5574	15.8214	14.4027	14.9752
A0A0P0VU40_S667_M1	14.3592	15.5353	14.2868	14.794	14.6738	15.7493
A0A0P0VU61_S14_M1	10	10.1761	16.9681	16.0775	15.5461	16.6216
A0A0P0VUJ4_S57_M1	15.8922	15.2482	15.8212	15.6864	15.305	16.3805
A0A0P0VUP5_S83_M1	19.3923	18.5684	21.0399	21.3586	19.3232	20.3987
A0A0P0VUP5_S150_M1	17.0463	16.2225	17.8978	19.0072	17.6776	17.9478
A0A0P0VUS0_S111_M1	19.1585	19.4262	18.2901	18.548	18.5699	19.2273
A0A0P0VUS0_T268_M1	10	10.1761	14.0581	14.0932	10.0223	10.0978
A0A0P0VUS0_S264_M1	13.8893	13.0654	10.0403	10.1497	14.6148	14.6684
A0A0P0VUT1_S270_M1	16.7712	16.0292	14.2871	14.5343	15.0311	16.3342
A0A0P0VV16_S138_M1	19.0528	19.4316	18.9215	18.031	17.853	18.9285
A0A0P0VV16_S377_M1	18.8228	19.1295	18.2567	18.6333	18.5687	18.6383
A0A0P0VV48_S38_M1	19.7573	20.4817	20.1756	20.1427	19.6526	18.7282
A0A0P0VV48_T168_M1	10	10.1761	13.6574	14.7668	13.9574	13.0329
A0A0P0VVB5_S38_M2	16.5691	15.7453	15.0755	16.1849	15.0376	16.1132
A0A0P0VVB5_S34_M2	16.5691	15.7453	15.0755	16.1849	15.0376	16.1132
A0A0P0VVJ6_S454_M1	18.8176	18.6994	13.0976	14.2071	18.6445	18.339
A0A0P0VVR4_S510_M1	20.2634	20.4837	20.3745	20.6068	20.1927	20.2601
A0A0P0VVR4_S522_M1	18.0786	17.2548	17.4935	17.6797	17.5575	17.3797
A0A0P0VX09_S93_M1	14.4065	14.1596	15.3799	14.793	14.9955	14.0711
A0A0P0VXG3_S12_M1	16.9942	18.1703	17.7025	16.8119	10.0223	10.0978
A0A0P0VXG3_S74_M1	15.4539	16.0415	15.2002	16.065	15.9901	16.4781
A0A0P0VXH3_S87_M1	15.6775	15.7359	10.0403	10.1497	14.4391	15.5147
A0A0P0VXI9_S286_M1	17.4851	16.6612	10.0403	10.1497	18.4623	17.5378
A0A0P0VXI9_Y283_M1	10	10.1761	18.4383	18.3943	15.7156	16.7912
A0A0P0VXN2_S868_M1	17.4083	16.7944	16.4533	16.8389	17.0179	17.3676
A0A0P0VXN2_S409_M1	12.8771	14.0532	10.0403	10.1497	13.9353	13.0109
A0A0P0VXN2_S399_M1	14.1386	15.3029	14.379	14.9011	15.1611	16.5668
A0A0P0VXU2_S270_M1	14.5454	14.9475	10.0403	10.1497	14.5509	13.6264
A0A0P0VY31_S407_M1	18.9534	18.8803	18.4729	18.4794	10.0223	10.0978
A0A0P0VY31_Y418_M1	17.1531	16.3292	16.0831	17.1925	17.8279	16.76
A0A0P0VYD4_S744_M1	16.7291	16.4421	15.9669	16.0075	15.9013	16.2939
A0A0P0VYD4_S426_M1	15.3859	14.4795	14.8693	15.7427	15.301	15.1274
A0A0P0VYL4_T54_M1	16.9302	16.1063	18.1813	17.5645	10.0223	10.0978
A0A0P0VZC4_S324_M1	17.7637	17.9438	16.6143	15.7237	10.0223	10.0978
A0A0P0VZC4_T202_M1	11.7758	12.9519	14.891	16.0004	10.0223	10.0978
A0A0P0VZP7_S379_M1	17.2252	17.0463	16.2394	16.1854	15.8561	16.9317
A0A0P0W0A2_S321_M1	13.4859	12.6621	12.4526	13.562	10.0223	10.0978
A0A0P0W185_S827_M1	17.5097	19.5501	19.0702	19.147	18.4828	19.1488
A0A0P0W185_S144_M1	17.5605	18.1202	17.6644	19.4748	17.2791	17.6869
A0A0P0W185_S524_M1	18.5445	19.2884	18.6654	19.5595	18.4663	19.2619
A0A0P0W185_S758_M1	15.3154	16.4916	17.7956	17.9304	10.0223	10.0978
A0A0P0W185_S386_M1	18.5874	17.9259	17.4205	17.4481	17.402	17.9171
A0A0P0W1J8_S1077_M1	18.0323	18.3465	19.9915	20.1595	10.0223	10.0978
A0A0P0W1J8_S1541_M1	10	10.1761	17.0535	17.0831	10.0223	10.0978
A0A0P0W1W2_S43_M1	15.9811	15.7731	15.52	15.7052	13.6886	13.726
A0A0P0W2C7_S553_M1	18.5969	18.9352	18.1097	18.0982	18.9288	18.0043
A0A0P0W2C7_S567_M1	16.2909	16.1651	14.3272	15.4366	15.6229	14.6984
A0A0P0W328_S82_M1	24.0384	24.6965	24.458	24.3814	24.1578	25.5194
A0A0P0W328_T57_M1	10	10.1761	17.6599	18.1548	15.5083	16.5838
A0A0P0W329_S59_M1	19.4871	19.5788	18.6313	19.7407	10.0223	10.0978
A0A0P0W329_T51_M1	15.4129	14.589	16.1136	15.2626	16.0054	15.4648
A0A0P0W329_S326_M1	16.3386	16.0738	17.4036	16.7514	15.9721	15.2525
A0A0P0W3E6_S362_M1	17.9813	15.6579	13.6487	15.0101	10.0223	10.0978
A0A0P0W3N2_S147_M1	17.959	18.1539	18.2104	18.2866	18.5291	17.3787
A0A0P0W3N4_S9_M1	10	10.1761	10.0403	10.1497	16.0749	15.9639
A0A0P0W3N4_S26_M1	10	10.1761	15.1936	16.303	15.6799	14.7554
A0A0P0W4F2_S303_M1	16.5337	16.2628	15.5956	16.5579	15.7957	15.7767
A0A0P0W4U5_S109_M1	19.2514	20.4275	18.953	19.1296	18.4585	19.271
A0A0P0W4U5_T45_M1	14.1968	15.3729	13.6385	14.7479	10.0223	10.0978
A0A0P0W540_T302_M1	15.6806	16.8568	10.0403	10.1497	17.0281	17.4002
A0A0P0W595_S103_M1	10	10.1761	14.785	15.2173	10.0223	10.0978
A0A0P0W5D1_S383_M1	20.9114	20.8476	21.0005	21.3006	21.3401	21.067
A0A0P0W5Y3_S10_M1	15.6847	14.8608	15.1813	16.2907	10.0223	10.0978
A0A0P0W604_S227_M1	15.911	15.975	21.5657	22.0869	18.1096	17.1851
A0A0P0W6B0_S358_M1	24.4846	24.7832	23.7917	22.9011	24.2755	24.5502
A0A0P0W6B0_T329_M1	17.8703	17.0465	17.5281	17.8878	10.0223	10.0978
A0A0P0W719_T161_M1	17.5247	16.7009	10.0403	10.1497	16.9686	16.0441
A0A0P0W719_T142_M1	16.1673	15.3435	10.0403	10.1497	16.9534	16.0289
A0A0P0W7I9_S29_M1	17.1617	16.9535	17.4781	17.5585	17.9082	16.9744
A0A0P0W7I9_S24_M1	14.6077	13.7838	16.0772	15.1867	15.751	14.8265
A0A0P0W7V7_S12_M1	21.9907	21.5432	21.9202	22.0485	22.6421	20.9322
A0A0P0W7V7_S6_M1	19.1372	18.6968	19.0738	19.2318	19.5116	17.8222
A0A0P0W9A2_S622_M1	14.7941	12.0868	13.2864	12.3958	10.0223	10.0978
A0A0P0W9C3_S392_M1	19.3898	18.5659	18.6084	19.7178	18.0618	19.1373
A0A0P0W9C3_S416_M1	19.5883	20.2529	19.8478	19.9855	20.0477	20.1003
A0A0P0W9C3_S953_M1	15.1037	16.2799	14.6347	13.7442	10.0223	10.0978
A0A0P0W9C3_T439_M1	18.9603	18.3728	17.7739	18.1713	18.4361	18.7197
A0A0P0W9C3_S340_M1	15.6092	16.7854	10.0403	10.1497	15.1336	16.2091
A0A0P0W9C3_S303_M1	15.8488	16.4363	14.6282	14.6383	15.149	15.3476
A0A0P0W9E9_S128_M2	19.5404	17.6553	13.2888	14.3982	10.0223	10.0978
A0A0P0W9E9_S126_M2	19.5404	17.6553	13.2888	14.3982	10.0223	10.0978
A0A0P0WA64_T219_M1	17.0484	16.0526	16.5015	16.6549	16.9526	16.1431
A0A0P0WAB7_T230_M1	10	10.1761	15.4	15.02	16.2446	15.3201
A0A0P0WAD7_S47_M1	21.4058	21.8106	21.7533	22.1908	21.895	22.4913
A0A0P0WAD7_S69_M1	17.2344	18.7782	19.783	19.0576	18.2035	19.0506
A0A0P0WAD7_S107_M1	17.0381	18.2142	18.869	17.9784	18.1641	17.2397
A0A0P0WAD7_S99_M1	14.2006	14.2236	15.9355	16.2285	10.0223	10.0978
A0A0P0WAD7_S13_M1	16.6604	16.5276	16.8787	17.6826	17.0438	17.3623
A0A0P0WAD7_S121_M1	16.3938	16.7882	20.066	20.223	17.5165	17.6984
A0A0P0WAD7_S113_M1	16.1136	15.2897	16.3093	17.4188	16.3642	16.8494
A0A0P0WAD7_T115_M1	15.5632	16.7394	17.1309	16.2403	10.0223	10.0978
A0A0P0WAD7_T75_M1	17.5858	18.0718	18.555	18.2169	17.1362	18.3602
A0A0P0WAD7_S91_M1	15.0957	14.2718	16.5678	16.6789	15.6625	16.4545
A0A0P0WAD7_S85_M1	10	10.1761	15.1353	15.7489	10.0223	10.0978
A0A0P0WAD7_T87_M1	14.0884	13.2645	10.0403	10.1497	16.0209	15.0964
A0A0P0WAD7_T27_M1	15.3464	16.4153	16.3255	17.0987	15.6755	16.751
A0A0P0WAI0_S147_M1	19.2297	19.6901	18.9788	19.3622	19.348	19.8381
A0A0P0WAI0_S166_M1	16.8446	17.0977	16.0905	16.998	16.447	17.0645
A0A0P0WAZ7_S231_M1	20.8839	21.1292	20.236	20.3592	21.1412	21.126
A0A0P0WB20_S74_M1	16.5119	15.4285	16.3596	16.2416	15.8447	14.9202
A0A0P0WB35_S252_M1	15.9762	15.1523	15.2805	14.39	15.9759	14.9276
A0A0P0WB87_S168_M1	19.4097	19.6198	10.0403	10.1497	19.7057	19.8855
A0A0P0WBH3_S444_M1	16.3786	16.0268	15.9837	16.7186	15.7475	16.3028
A0A0P0WC10_S150_M1	19.4766	19.9958	19.1408	19.0718	20.8586	20.6378
A0A0P0WCF8_T388_M1	15.7458	15.109	20.4033	20.4338	17.537	13.0721
A0A0P0WCF8_T418_M1	14.5574	14.7086	10.0403	10.1497	14.6315	13.707
A0A0P0WD30_S56_M1	19.0345	19.4724	19.0079	18.9799	18.0298	19.1054
A0A0P0WDK4_S87_M1	19.1728	19.6495	19.052	19.1656	19.8391	20.2832
A0A0P0WDK4_T582_M1	17.7172	18.4477	17.8527	19.0904	18.1751	17.8978
A0A0P0WE37_S108_M1	20.0246	20.0818	19.9628	20.3967	19.6801	20.1791
A0A0P0WE64_S328_M1	15.1382	13.8728	13.705	13.4601	14.2736	15.3491
A0A0P0WEC1_Y326_M1	16.5072	16.3965	10.0403	10.1497	16.7272	15.8027
A0A0P0WEF1_S34_M1	17.3543	16.5304	17.2165	16.3259	17.0814	16.1569
A0A0P0WEF1_S304_M1	16.2465	15.4227	16.0563	15.1657	10.0223	10.0978
A0A0P0WEF1_S47_M1	17.1221	16.6331	16.1597	16.409	13.2272	15.9935
A0A0P0WEF1_S368_M1	15.0089	16.185	10.0403	10.1497	13.9974	15.0729
A0A0P0WEK8_S24_M1	16.3183	16.3917	16.6878	16.9903	16.5803	16.594
A0A0P0WEM3_S375_M1	10	10.1761	14.4348	15.5442	15.2413	16.3168
A0A0P0WES5_S39_M1	18.0518	18.162	17.7023	18.2111	18.4937	17.5692
A0A0P0WEZ7_S63_M1	13.3913	12.8332	15.8461	14.8578	14.0302	11.0978
A0A0P0WFQ5_S97_M1	18.0832	18.3997	17.5142	16.6237	10.0223	10.0978
A0A0P0WFQ5_S89_M1	16.1263	15.3025	15.3072	16.1277	10.0223	10.0978
A0A0P0WFT1_S457_M1	20.8048	20.8229	19.1034	20.2146	20.4703	20.6148
A0A0P0WFT1_S329_M1	19.8319	19.008	10.0403	10.1497	19.5407	15.6054
A0A0P0WFW3_Y596_M1	10	10.1761	18.2745	17.3839	17.8499	18.9516
A0A0P0WFW3_S585_M1	21.1085	20.2846	20.3238	20.4937	20.6325	21.031
A0A0P0WG85_S565_M1	18.7922	19.05	18.4879	18.5748	18.1669	18.6611
A0A0P0WG85_S569_M1	16.455	17.4263	15.7175	16.8269	15.6985	16.774
A0A0P0WG85_S868_M1	10	10.1761	14.1826	13.292	16.4448	17.5203
A0A0P0WG85_S767_M1	10	10.1761	15.0744	14.7472	10.0223	10.0978
A0A0P0WG85_T766_M1	13.0539	12.2301	10.0403	10.1497	15.0452	14.1207
A0A0P0WG85_S588_M1	16.2645	15.4407	16.4541	16.8924	16.1155	16.3447
A0A0P0WG85_S110_M1	14.6845	13.7162	15.4342	15.7683	13.6462	13.885
A0A0P0WGF6_S188_M1	17.0916	16.2677	13.4323	14.5418	10.0223	10.0978
A0A0P0WGH1_S410_M1	19.0722	19.1643	18.852	16.8993	15.6141	17.8336
A0A0P0WGM8_S96_M1	10	10.1761	18.0978	17.2072	17.6329	18.7085
A0A0P0WGM8_S197_M1	14.7213	15.3385	15.1219	15.3813	14.6203	13.6958
A0A0P0WGN9_T170_M1	21.1259	22.302	21.1383	20.2478	10.0223	10.0978
A0A0P0WGN9_S171_M1	21.5346	20.7107	19.8394	20.9488	10.0223	10.0978
A0A0P0WGN9_T3_M1	19.0679	19.9091	18.4344	18.6509	19.3745	19.932
A0A0P0WGQ7_S15_M1	16.1527	15.3288	17.0876	16.3317	15.3767	14.4522
A0A0P0WGW7_S399_M1	17.565	17.8868	16.3296	17.0851	17.7678	18.1336
A0A0P0WH17_S153_M1	13.5476	14.7238	15.5315	16.6409	14.2164	15.2919
A0A0P0WH74_T1110_M1	18.0059	17.0604	17.2396	17.3124	17.2718	17.5773
A0A0P0WH74_S613_M1	15.6456	14.6571	12.9974	14.1068	16.4508	15.2118
A0A0P0WHL9_Y235_M1	22.2434	21.4196	21.8774	20.9868	20.7037	21.7793
A0A0P0WI02_S63_M1	20.1325	20.4945	19.4339	19.6338	20.2003	20.6076
A0A0P0WI02_T238_M1	15.7879	16.0587	15.5438	13.0245	14.438	15.798
A0A0P0WIK5_T598_M1	21.0246	21.3278	22.0065	22.1044	21.166	21.0109
A0A0P0WIK5_T598_M2	15.6234	14.7995	18.9047	19.2277	16.1967	16.9548
A0A0P0WIK5_S591_M2	15.6234	14.7995	18.9047	19.2277	16.1967	16.9548
A0A0P0WIW7_S292_M1	17.2156	16.3917	10.0403	10.1497	17.4258	16.5013
A0A0P0WIW7_S497_M1	16.8283	17.4028	16.8249	17.1564	10.0223	10.0978
A0A0P0WJ34_S693_M1	18.5825	16.8341	17.6547	17.0854	18.2049	17.2804
A0A0P0WJ34_Y323_M1	10	10.1761	17.5833	16.6927	16.2168	17.2923
A0A0P0WJ34_S325_M1	16.6485	17.8247	17.5234	16.6328	10.0223	10.0978
A0A0P0WJ34_S982_M1	10	10.1761	15.795	16.07	15.6101	16.6856
A0A0P0WJ34_S709_M1	14.0005	13.1766	14.2286	14.3283	12.8509	13.9264
A0A0P0WJD5_Y10_M3	23.7387	24.4096	23.0484	23.2723	23.6436	24.2417
A0A0P0WJD5_S9_M3	23.7387	24.4096	23.0484	23.2723	23.6436	24.2417
A0A0P0WJD5_T8_M3	23.7387	24.4096	23.0484	23.2723	23.6436	24.2417
A0A0P0WJI6_S213_M1	18.8913	19.0795	18.4036	18.2738	18.6663	19.1689
A0A0P0WJI6_S158_M1	18.6168	19.3947	18.2776	17.693	18.2321	18.62
A0A0P0WJI6_S156_M1	16.271	15.4471	14.6634	15.3219	16.5904	15.6659
A0A0P0WJI6_S183_M1	15.6372	14.8134	16.0112	15.6969	15.5553	15.3772
A0A0P0WK78_S66_M1	15.0589	14.2351	10.0403	10.1497	15.8156	14.488
A0A0P0WKD6_T440_M1	25.0578	24.8854	23.7098	24.4	25.072	25.2591
A0A0P0WKD6_T376_M1	18.7718	18.7894	18.4805	18.6499	19.0766	19.1526
A0A0P0WKD6_T375_M1	17.5112	16.6874	15.8807	16.9901	17.3842	16.4597
A0A0P0WKD6_S403_M1	17.953	17.1336	18.1823	17.7483	17.784	17.2473
A0A0P0WKD6_T361_M1	14.8751	14.4534	14.7368	13.8462	14.7329	15.1647
A0A0P0WKE2_S49_M1	19.3137	19.5711	19.5934	18.649	19.8146	19.81
A0A0P0WKJ7_T372_M1	14.4142	13.5904	13.4519	14.5613	10.0223	10.0978
A0A0P0WKX1_S694_M1	14.841	14.8668	14.3345	15.4439	10.0223	10.0978
A0A0P0WKX1_S551_M1	14.1055	15.2816	14.2431	13.3525	16.0562	15.1317
A0A0P0WL25_S248_M1	23.4	23.8655	23.6365	23.9314	23.8675	24.2877
A0A0P0WL25_S150_M1	18.8407	20.0169	10.0403	10.1497	19.1787	20.2542
A0A0P0WL25_S152_M1	17.5635	20.0809	19.7517	18.8611	18.4563	17.5318
A0A0P0WL25_S466_M2	22.0577	22.5601	21.7823	21.9947	22.0869	22.3199
A0A0P0WL25_T462_M2	22.0577	22.5601	21.7823	21.9947	22.0869	22.3199
A0A0P0WL25_T462_M1	16.3565	16.8144	16.9373	16.2059	16.6133	16.7353
A0A0P0WL25_T250_M1	10	10.1761	18.5548	18.6624	17.8841	18.9596
A0A0P0WL25_S316_M1	18.2625	19.4387	19.5151	18.6245	18.8796	17.9551
A0A0P0WL25_S127_M1	17.455	17.6474	17.4916	17.2379	17.8329	17.6065
A0A0P0WL25_S173_M1	16.8972	16.9684	17.9759	17.9656	16.9328	17.1539
A0A0P0WL25_S138_M1	16.4979	16.7006	17.209	17.313	16.3817	17.2684
A0A0P0WL25_S215_M1	11.4981	12.7907	12.6617	13.0155	11.0223	13.5382
A0A0P0WL25_S470_M3	16.7108	15.2972	12.9328	14.0422	10.0223	10.0978
A0A0P0WL25_S466_M3	16.7108	15.2972	12.9328	14.0422	10.0223	10.0978
A0A0P0WL25_T462_M3	16.7108	15.2972	12.9328	14.0422	10.0223	10.0978
A0A0P0WL51_T118_M1	13.6391	14.8152	10.0403	10.1497	15.5494	14.625
A0A0P0WL72_S176_M1	19.2429	19.0991	10.0403	10.1497	19.3644	19.4317
A0A0P0WL72_S189_M1	18.5013	18.4515	17.9422	17.9329	18.9155	18.7367
A0A0P0WL82_T734_M1	14.7855	15.9616	16.9337	16.0431	10.0223	10.0978
A0A0P0WL82_S652_M1	13.6486	12.0699	10.0403	10.1497	10.0223	10.0978
A0A0P0WLE1_S30_M1	14.9172	16.0934	10.0403	10.1497	14.7748	15.8503
A0A0P0WLG8_S281_M1	10	10.1761	17.7149	17.3281	15.6852	14.7607
A0A0P0WLH0_S19_M1	15.0512	14.6126	16.8138	16.3743	15.0762	14.1517
A0A0P0WLL3_S321_M1	16.2023	15.3784	15.8929	17.0023	17.3617	16.5134
A0A0P0WLL3_S313_M1	15.0159	16.192	10.0403	10.1497	14.9317	16.0072
A0A0P0WLL3_S324_M1	14.335	15.5111	10.0403	10.1497	15.5725	14.6481
A0A0P0WM13_S261_M1	17.5091	16.6852	15.9704	17.3851	17.4494	16.8897
A0A0P0WMY2_S129_M1	26.9512	27.0861	25.1737	26.1168	25.4763	26.8005
A0A0P0WN65_S43_M1	17.3039	17.3858	17.6132	17.5517	17.9046	16.8803
A0A0P0WN65_S176_M1	16.2642	15.774	17.0386	17.0854	16.2969	15.4634
A0A0P0WNF0_S19_M2	10	10.1761	18.2556	18.483	10.0223	10.0978
A0A0P0WNF0_S7_M2	10	10.1761	18.2556	18.483	10.0223	10.0978
A0A0P0WNF0_S7_M1	16.161	17.3371	16.38	15.4894	10.0223	10.0978
A0A0P0WNF0_S14_M1	10	10.1761	15.8025	16.4156	16.4854	16.1759
A0A0P0WNF6_S154_M1	15.667	15.5844	14.9436	16.053	15.5379	14.8337
A0A0P0WNS7_S412_M1	21.2193	21.1536	21.5269	21.7596	22.0184	20.8489
A0A0P0WP07_S502_M1	10	10.1761	10.0403	10.1497	15.4358	15.2181
A0A0P0WP33_S267_M1	23.4421	23.7195	23.2245	23.4987	23.6817	23.6671
A0A0P0WP33_S154_M1	15.9098	15.0652	12.7769	13.5588	15.9299	14.1314
A0A0P0WP33_S84_M1	18.4398	17.616	16.51	16.749	18.3736	17.4491
A0A0P0WP33_S218_M1	16.1497	15.3258	16.3854	16.64	16.469	17.5445
A0A0P0WP33_S163_M1	13.3267	14.5028	10.0403	10.1497	13.7548	12.8303
A0A0P0WP33_S318_M1	12.5896	13.7658	10.0403	10.1497	14.7009	13.7764
A0A0P0WP33_S342_M1	17.2163	17.1168	16.7451	17.747	17.9322	17.4832
A0A0P0WP57_S22_M1	15.9428	17.1189	10.0403	10.1497	16.9625	18.038
A0A0P0WP57_S22_M2	18.6874	16.5409	14.3301	15.4396	14.6018	15.6773
A0A0P0WP57_S18_M2	18.6874	16.5409	14.3301	15.4396	14.6018	15.6773
A0A0P0WP62_S208_M1	20.4986	20.6142	19.7541	19.6169	20.8902	20.6037
A0A0P0WP66_S8_M1	17.1649	17.3446	17.6867	17.4822	17.4432	17.885
A0A0P0WP66_S74_M1	13.6402	12.8163	10.0403	10.1497	11.4077	12.4832
A0A0P0WPA0_T22_M1	18.4427	18.748	18.1927	18.9086	18.5079	18.7111
A0A0P0WPA0_S14_M1	15.9995	15.9718	16.1782	16.4877	15.8568	16.1647
A0A0P0WPA0_S382_M1	17.143	16.9424	15.0446	16.7266	16.3974	17.4729
A0A0P0WPA0_S3_M1	14.8424	15.0418	14.4887	14.5903	13.942	15.0175
A0A0P0WPC2_S365_M1	20.33	20.5462	17.2119	18.3213	20.5733	21.0203
A0A0P0WPC2_S636_M1	14.3832	15.9871	16.3652	17.427	14.7107	15.0933
A0A0P0WPP6_T170_M1	10	10.1761	18.33	17.4394	18.4254	17.6493
A0A0P0WPR1_S89_M1	20.0962	20.6985	21.1922	18.8978	21.2178	20.7621
A0A0P0WPR8_S283_M1	14.6103	13.7864	10.0403	10.1497	14.9114	13.9869
A0A0P0WPY5_S183_M1	10	10.1761	15.4097	16.5191	14.4255	15.5011
A0A0P0WPZ1_S538_M1	21.0956	22.2398	23.0436	22.7864	22.7493	22.4497
A0A0P0WPZ1_T534_M1	21.0524	21.1025	21.2418	21.8742	22.1552	21.4399
A0A0P0WPZ1_S538_M2	22.3048	21.675	21.0282	21.5867	20.5725	20.5225
A0A0P0WPZ1_T534_M2	22.3048	21.675	21.0282	21.5867	20.5725	20.5225
A0A0P0WPZ1_S523_M1	19.8783	19.5235	20.6973	20.424	20.1504	19.8094
A0A0P0WPZ1_T492_M1	15.5687	15.6997	14.7052	15.8147	15.7295	14.805
A0A0P0WQ42_S23_M1	19.485	20.6612	20.646	20.7435	21.0989	20.1744
A0A0P0WQ70_S127_M1	17.6228	16.7989	19.3634	18.4728	16.8616	17.9372
A0A0P0WQ70_S198_M1	13.549	13.5062	15.5373	15.8021	14.0091	14.2531
A0A0P0WQC3_S69_M1	22.4291	22.7153	23.0231	23.1021	22.8889	22.825
A0A0P0WQC3_S16_M1	18.9763	18.1524	17.6364	18.7458	17.1311	18.2066
A0A0P0WQC3_S27_M1	17.0537	17.2862	18.0763	17.9633	17.4521	17.1287
A0A0P0WQC3_S49_M1	10	10.1761	13.6732	12.7827	12.9102	13.9858
A0A0P0WQE9_S343_M1	19.3527	19.568	15.0176	16.127	19.4147	18.4902
A0A0P0WQE9_T229_M1	17.3837	17.4438	17.6173	18.2556	17.0566	18.1322
A0A0P0WQE9_S267_M1	18.0865	17.5472	18.1895	18.1199	17.0506	17.5103
A0A0P0WQG4_S93_M1	15.5054	15.952	17.9804	16.9919	18.86	17.2334
A0A0P0WQK5_S427_M1	19.8262	17.2278	18.732	19.3814	19.9669	17.3704
A0A0P0WQK5_S112_M1	19.6528	20.2565	19.7049	19.8059	19.2999	20.1287
A0A0P0WQK5_S117_M1	15.55	16.7261	15.9891	15.0985	15.4419	16.5174
A0A0P0WQK5_S228_M1	15.8016	16.2688	15.3945	16.5039	15.5495	14.625
A0A0P0WQM6_S15_M1	10	10.1761	19.2926	19.1893	10.0223	10.0978
A0A0P0WQU7_S394_M1	15.8523	15.4153	14.8495	13.9589	14.9176	14.9163
A0A0P0WQY1_S43_M1	10	10.1761	15.792	14.9014	15.6527	14.7282
A0A0P0WQY1_Y17_M1	13.8139	14.99	15.2191	15.2736	15.2475	14.323
A0A0P0WR29_S549_M1	18.6821	18.6953	18.4487	18.968	18.1766	19.0615
A0A0P0WR29_Y731_M1	10	10.1761	13.8349	14.6014	14.9374	14.0129
A0A0P0WRB4_T429_M1	10	10.1761	14.7253	14.339	10.0223	10.0978
A0A0P0WRI7_T423_M1	21.4274	21.6451	18.6401	17.7495	16.6513	21.6471
A0A0P0WRI7_S421_M1	10	10.1761	17.6646	18.774	20.7787	17.6848
A0A0P0WRI7_S774_M1	20.3414	19.5175	19.0635	20.173	20.1528	21.2283
A0A0P0WRI7_S390_M1	17.0069	16.1831	10.0403	10.1497	16.6228	17.6984
A0A0P0WRI7_S386_M1	13.8232	11.1761	10.0403	10.1497	11.7134	12.7889
A0A0P0WRI7_S315_M1	15.1542	14.3303	14.2188	16.0942	14.5205	13.596
A0A0P0WRL1_S41_M1	19.4812	19.0035	20.4229	20.2205	19.8252	20.3146
A0A0P0WRL1_S300_M1	18.8359	19.5324	20.4662	20.2953	19.0546	19.4197
A0A0P0WRL1_S286_M1	14.1427	15.0473	15.8991	15.3199	14.0732	15.1487
A0A0P0WRM2_S338_M1	16.5517	15.0835	17.0535	15.9949	15.7262	14.8634
A0A0P0WRM2_S343_M1	10	10.1761	17.1015	16.211	15.411	14.4865
A0A0P0WRM3_S665_M1	23.4139	23.316	23.0126	23.3411	23.5094	23.2332
A0A0P0WRM3_S901_M1	17.48	16.737	17.4548	17.5414	14.3918	14.4365
A0A0P0WRM3_S899_M1	16.243	15.4191	16.1183	16.5137	15.1147	15.3272
A0A0P0WRM3_S909_M1	10	10.1761	14.7937	13.9031	13.6549	14.7305
A0A0P0WRM3_S653_M1	17.1282	17.2792	19.3453	19.278	17.4339	17.1448
A0A0P0WRM3_S937_M1	14.1437	13.9421	15.8383	14.8785	13.1925	12.3744
A0A0P0WRN7_S100_M1	19.4055	19.4545	18.9358	19.3275	19.4386	19.4697
A0A0P0WRQ9_S38_M1	16.9078	16.5823	16.5177	16.8452	17.1983	16.2738
A0A0P0WRQ9_S41_M1	15.2825	16.4976	10.0403	10.1497	15.0593	16.1348
A0A0P0WRW9_S221_M1	15.4536	16.6297	19.232	17.6656	16.8961	15.9716
A0A0P0WRW9_T268_M1	10	10.1761	12.5131	15.7728	15.9	14.9756
A0A0P0WRW9_S466_M1	14.3007	15.4769	14.3021	15.0995	14.841	15.9165
A0A0P0WRW9_S6_M1	12.2914	13.4675	15.6132	14.7227	10.0223	10.0978
A0A0P0WRX8_S544_M1	20.1432	20.6851	19.7091	19.9812	20.3251	20.6627
A0A0P0WRX8_S502_M1	20.2383	20.5881	18.7634	19.8728	10.0223	10.0978
A0A0P0WRX8_S571_M1	19.4576	19.7969	18.9607	19.3803	19.5261	19.7248
A0A0P0WRX8_S288_M1	17.7417	16.9178	18.0439	17.1533	10.0223	10.0978
A0A0P0WSR3_T35_M1	10	10.1761	16.6442	15.7536	17.0702	16.1457
A0A0P0WSV5_S8_M1	22.4198	22.7724	21.669	21.7145	21.7714	22.4576
A0A0P0WTK2_S161_M1	16.7567	15.1484	15.8113	14.9207	16.4464	16.3392
A0A0P0WTV8_S363_M1	18.0734	18.6751	17.7403	17.7624	17.4543	17.2173
A0A0P0WTV8_S376_M1	17.1021	17.7118	18.1811	18.0578	17.7568	17.301
A0A0P0WTV8_S303_M1	15.8802	16.1478	15.9928	16.3271	16.4703	16.9661
A0A0P0WU40_S284_M1	17.1748	17.8775	17.7975	17.8876	17.5931	17.4771
A0A0P0WUH0_S143_M1	10	10.1761	16.3201	16.7619	10.0223	10.0978
A0A0P0WUQ3_S626_M1	20.3949	19.2413	19.3942	20.7474	20.704	19.7796
A0A0P0WUQ3_S634_M1	15.6518	16.8279	18.3941	17.0597	17.7498	16.9349
A0A0P0WUQ3_S74_M1	18.1996	18.2828	18.578	18.5038	17.858	18.4013
A0A0P0WUQ3_S461_M1	10	10.1761	13.8174	14.9268	15.5004	14.576
A0A0P0WUQ3_S430_M1	15.559	15.2314	16.6892	15.7996	13.6361	15.532
A0A0P0WUQ3_S547_M1	15.0034	15.2932	15.609	16.0958	14.6711	14.3298
A0A0P0WUR7_S60_M1	22.5013	22.9103	22.0161	22.4662	22.7354	22.9122
A0A0P0WUR7_S551_M1	21.1779	21.2083	20.4084	20.7508	21.0435	21.5156
A0A0P0WUR7_S789_M1	10	10.1761	21.3346	20.444	21.5838	22.0225
A0A0P0WUR7_S717_M1	15.7372	14.9133	10.0403	10.1497	12.4813	13.5569
A0A0P0WUR7_S726_M1	15.7936	14.9697	13.6184	12.7279	10.0223	10.0978
A0A0P0WUR7_T252_M1	10	10.1761	16.7404	15.8499	16.1917	16.7388
A0A0P0WUR7_S626_M1	16.9155	16.0917	16.5756	15.685	16.7993	16.8085
A0A0P0WUR7_S700_M1	14.2509	12.8975	15.747	15.5432	14.9052	13.9808
A0A0P0WUT7_S238_M1	16.4848	15.6609	16.4602	17.5696	16.2417	17.0424
A0A0P0WVD5_S221_M1	17.8689	17.6329	17.1585	17.9442	17.924	16.9996
A0A0P0WVD5_S216_M1	15.8449	15.7509	15.2574	14.3669	16.269	15.6942
A0A0P0WVD5_S224_M1	14.4285	14.6263	14.2887	13.3981	14.773	13.635
A0A0P0WVD5_S244_M1	17.6946	18.0088	17.1159	17.18	16.9732	17.0334
A0A0P0WVN6_S84_M1	18.0156	18.7774	17.6024	16.7118	17.5507	18.426
A0A0P0WVN6_S72_M1	14.3667	13.5429	10.0403	10.1497	13.3313	14.4069
A0A0P0WWD2_S350_M1	20.9777	19.673	10.0403	10.1497	10.0223	10.0978
A0A0P0WWD2_S362_M1	20.1631	19.944	17.7266	18.437	18.1052	17.1807
A0A0P0WWD2_S364_M1	18.0546	17.2308	16.1589	15.2683	17.1007	16.1762
A0A0P0WWI0_S91_M1	22.2878	22.7537	21.838	22.1239	22.2099	22.6977
A0A0P0WWI0_S133_M1	16.2867	17.1101	16.1562	15.8241	16.3301	16.9701
A0A0P0WXA2_S421_M1	18.0817	17.5441	18.1682	18.3993	17.788	17.6742
A0A0P0WXA2_Y454_M1	14.07	15.2461	14.7872	13.8966	12.2871	13.3626
A0A0P0WXA2_S353_M1	14.5671	15.3835	15.6725	13.5513	10.0223	10.0978
A0A0P0WXA2_S41_M1	15.6976	14.5742	13.1987	13.6372	13.2912	14.3668
A0A0P0WXQ4_S63_M1	17.1326	17.1338	17.3879	16.4973	18.0609	17.1365
A0A0P0WXX3_T833_M1	19.3081	20.4843	19.2758	20.3852	20.8867	21.5724
A0A0P0WXX3_T852_M1	20.5281	19.7042	20.341	20.5133	17.5301	18.341
A0A0P0WXX3_T872_M1	21.782	21.9283	20.9233	21.6774	21.5877	21.9659
A0A0P0WXX3_T892_M1	20.5993	20.8311	19.7983	20.3303	20.7547	20.7446
A0A0P0WXX3_T902_M2	18.5696	17.7458	17.8222	16.9316	17.3115	18.387
A0A0P0WXX3_T892_M2	18.5696	17.7458	17.8222	16.9316	17.3115	18.387
A0A0P0WXX3_T862_M1	20.3965	19.5726	20.1322	20.0696	10.0223	10.0978
A0A0P0WXX3_S247_M1	18.5327	18.2262	16.6493	16.7271	17.6069	17.235
A0A0P0WXX3_S311_M1	16.7512	16.7752	16.7157	15.8252	10.0223	10.0978
A0A0P0WXX3_T952_M1	17.8538	17.9092	17.019	17.737	17.5496	18.1116
A0A0P0WY39_S147_M2	16.9945	16.3572	10.0403	10.1497	16.3235	15.3991
A0A0P0WY39_S143_M2	16.9945	16.3572	10.0403	10.1497	16.3235	15.3991
A0A0P0WYJ8_S35_M1	16.2079	16.3648	14.5203	14.3337	14.3415	15.3003
A0A0P0WYW3_S435_M1	13.3402	12.5163	16.3462	16.5853	13.8004	12.8759
A0A0P0WZF6_S73_M1	18.2884	18.4955	17.4968	18.1356	18.3063	18.4976
A0A0P0WZF6_T38_M1	10	10.1761	10.0403	10.1497	16.803	17.0033
A0A0P0WZF6_S167_M1	10	10.1761	13.8743	13.6015	10.0223	10.0978
A0A0P0WZF6_S83_M1	16.7813	16.6212	16.166	15.2755	10.0223	10.0978
A0A0P0X072_S316_M1	16.5787	15.7548	17.548	17.8614	10.0223	10.0978
A0A0P0X082_S40_M1	15.5756	16.7518	10.0403	10.1497	15.9633	17.0389
A0A0P0X0F2_S394_M1	18.8685	19.0034	17.0311	18.296	18.2674	17.3429
A0A0P0X1C3_S809_M2	22.4919	22.5789	22.2518	22.2614	21.9078	22.6897
A0A0P0X1C3_S805_M2	22.4919	22.5789	22.2518	22.2614	21.9078	22.6897
A0A0P0X1C3_S805_M1	20.6118	20.6404	19.8606	17.5771	20.6484	20.9868
A0A0P0X1C3_S255_M1	10	10.1761	20.1985	19.4686	17.3336	18.4091
A0A0P0X1C3_S254_M1	17.1823	16.3584	20.1151	19.2245	17.4314	18.507
A0A0P0X1C3_S848_M1	19.9928	19.9546	19.9417	19.9136	19.85	20.2399
A0A0P0X1D1_S227_M1	19.4597	18.6358	10.0403	10.1497	17.4082	18.4837
A0A0P0X1M6_S158_M1	16.1987	17.3748	17.7887	18.2122	16.5237	17.007
A0A0P0X2K2_S471_M1	22.4112	22.886	22.9746	23.3292	22.5331	22.9416
A0A0P0X2K2_S496_M1	10	10.1761	19.8075	18.917	18.5326	19.6082
A0A0P0X2K2_S157_M1	19.0077	19.0662	10.0403	10.1497	18.175	19.2505
A0A0P0X2K2_S290_M1	18.1484	18.4556	18.6705	18.859	17.6412	18.4344
A0A0P0X2K2_S177_M1	13.2357	14.4119	14.9076	14.9839	13.9191	14.5286
A0A0P0X2K2_S305_M1	15.2282	15.5713	17.4378	16.706	13.9542	15.605
A0A0P0X2K2_S550_M1	13.9192	13.0954	15.08	14.8203	10.0223	10.0978
A0A0P0X312_S199_M1	14.4834	13.6595	14.3055	13.4149	13.9698	14.9944
A0A0P0X334_S103_M1	19.4712	19.8882	18.8379	19.0298	18.8245	19.4192
A0A0P0X334_S86_M1	18.169	18.8913	17.8138	18.0732	18.0028	18.7011
A0A0P0X339_S9_M1	10	10.1761	20.549	20.7645	21.0286	20.1041
A0A0P0X339_S550_M1	19.9224	20.0636	19.7457	18.8551	18.9309	20.0064
A0A0P0X339_S761_M1	20.8448	21.0402	10.0403	10.1497	20.8779	19.9534
A0A0P0X339_S508_M1	20.6457	20.6035	20.2581	15.6777	20.6267	20.6792
A0A0P0X339_S476_M1	17.6308	18.807	18.4	18.1048	19.2163	17.943
A0A0P0X339_S468_M1	15.814	16.9901	15.2639	16.3733	15.0346	14.1101
A0A0P0X339_S815_M1	19.1464	19.4232	18.8797	18.9998	19.6354	19.772
A0A0P0X339_S820_M2	17.9941	18.1112	16.5015	17.6109	16.3802	17.4557
A0A0P0X339_S815_M2	17.9941	18.1112	16.5015	17.6109	16.3802	17.4557
A0A0P0X339_S820_M1	16.499	15.6751	15.0233	16.1328	16.7787	17.4315
A0A0P0X339_S628_M1	10	10.1761	16.9605	17.3381	10.0223	10.0978
A0A0P0X339_S390_M1	17.5084	16.6846	16.5143	17.6237	17.7521	17.6367
A0A0P0X339_S528_M1	16.6514	16.0563	15.4463	15.9432	14.9472	14.9047
A0A0P0X339_S664_M1	18.4235	18.9335	17.5828	18.6922	10.0223	10.0978
A0A0P0X339_S494_M1	18.5973	17.7734	18.468	18.5218	10.0223	10.0978
A0A0P0X339_S302_M1	16.7501	16.4626	15.6849	16.7944	16.4985	15.574
A0A0P0X339_S586_M1	17.8117	16.3253	17.6159	16.7414	10.0223	10.0978
A0A0P0X3A1_S255_M1	18.4999	18.5596	17.6552	18.1757	18.6905	18.9848
A0A0P0X3B5_S203_M1	17.7004	16.8765	10.0403	10.1497	16.2899	16.2437
A0A0P0X4N7_T28_M1	24.2029	25.1578	22.0234	22.0835	23.6825	24.3933
A0A0P0X4N7_S95_M1	16.7354	16.6207	15.2864	14.3958	10.0223	10.0978
A0A0P0X592_Y70_M1	10	10.1761	17.4309	17.502	10.0223	10.0978
A0A0P0X592_T67_M1	16.4151	16.9177	10.0403	10.1497	16.6459	17.7214
A0A0P0X592_Y34_M1	16.681	15.8572	17.7908	16.9002	10.0223	10.0978
A0A0P0X592_T42_M1	10	10.1761	17.748	17.9624	18.1205	18.4419
A0A0P0X592_S39_M1	16.6828	17.4716	10.0403	10.1497	17.3675	18.443
A0A0P0X610_S4_M1	16.9202	16.0964	18.4125	17.5219	18.3311	16.6181
A0A0P0X661_S561_M1	10	10.1761	14.4887	15.5981	16.8185	15.7325
A0A0P0X662_S420_M1	20.0681	20.3225	19.4667	19.7591	20.2272	20.5545
A0A0P0X662_S402_M1	10	10.1761	15.6265	14.7359	14.5559	15.6315
A0A0P0X6B6_S492_M1	17.2421	17.4106	15.3651	15.1189	15.9785	17.4601
A0A0P0X6N4_S163_M1	20.5751	20.8019	20.0231	19.4909	20.3441	20.6605
A0A0P0X6N4_S247_M1	15.6275	14.8036	15.6582	14.7676	10.0223	10.0978
A0A0P0X6N4_T194_M1	14.9833	16.1594	10.0403	10.1497	15.5478	16.6233
A0A0P0X6N4_T317_M1	14.8037	13.9798	10.0403	10.1497	13.7137	14.7892
A0A0P0X6N4_S179_M1	10	10.1761	15.214	16.3234	17.5385	17.8463
A0A0P0X6U9_S158_M1	16.428	15.6042	15.4531	14.5625	16.3495	15.425
A0A0P0X6U9_S160_M1	14.4808	15.6569	15.1439	16.2533	14.4586	15.5342
A0A0P0X760_T42_M2	19.6306	20.1042	17.9609	18.522	18.4179	19.2263
A0A0P0X760_T37_M2	19.6306	20.1042	17.9609	18.522	18.4179	19.2263
A0A0P0X760_T42_M1	19.1546	19.638	10.0403	10.1497	18.322	19.1513
A0A0P0X777_S687_M1	19.9224	20.0238	19.3301	19.6699	20.3059	19.9062
A0A0P0X7K0_S70_M1	21.8893	21.8934	22.4815	22.7886	22.2721	22.0423
A0A0P0X7K6_S869_M1	20.4832	20.6795	20.621	19.7304	20.6621	20.8603
A0A0P0X7K6_S869_M2	16.5345	16.2294	10.0403	10.1497	10.0223	10.0978
A0A0P0X7K6_S867_M2	16.5345	16.2294	10.0403	10.1497	10.0223	10.0978
A0A0P0X7K6_S804_M1	18.1715	18.5711	19.3926	19.4997	17.6464	18.4734
A0A0P0X7L6_S38_M1	14.1585	15.3346	14.8719	15.9813	15.3739	16.4495
A0A0P0X7L6_S36_M1	15.9847	15.1608	14.6264	15.0045	14.9302	14.0058
A0A0P0X7X1_S24_M1	18.2089	17.5158	17.735	17.4847	17.354	17.4224
A0A0P0X806_S343_M1	21.4306	21.7322	22.4867	22.4968	21.5562	21.8794
A0A0P0X830_S72_M1	21.4788	20.6549	22.1692	22.1449	21.1142	22.1898
A0A0P0X830_S60_M1	19.5255	18.7016	21.038	21.2454	19.5313	18.6068
A0A0P0X8K2_S4_M1	23.1528	23.1196	23.291	23.5856	23.9251	22.8779
A0A0P0X8P7_S254_M1	17.0138	16.1899	14.6039	13.7134	10.0223	10.0978
A0A0P0X8Q9_S79_M1	16.6238	17.4589	16.599	17.7084	18.0008	17.2229
A0A0P0X8U3_S110_M1	10	10.1761	21.4437	20.5531	20.8439	21.0383
A0A0P0X8U3_S83_M1	10	10.1761	21.8924	22.0926	21.2362	21.2739
A0A0P0X8U3_S132_M1	16.5335	18.3415	21.1765	22.2203	18.6578	17.6141
A0A0P0X8U3_S179_M1	10	10.1761	16.8154	17.6346	15.2078	16.2833
A0A0P0X8X2_S85_M1	17.9635	18.1115	16.8096	17.0545	16.9903	16.7286
A0A0P0X8X2_T69_M1	14.2992	14.4951	13.1856	14.295	11.6187	12.6943
A0A0P0X8Z2_S73_M1	16.0417	15.9611	14.7379	15.8474	10.0223	10.0978
A0A0P0X924_S412_M1	18.1186	17.2947	10.0403	10.1497	17.2886	18.3641
A0A0P0X968_S96_M1	17.7306	18.1049	16.9247	17.1388	17.2095	17.1054
A0A0P0X968_T30_M1	17.6009	16.8802	15.7486	15.458	17.372	17.1725
A0A0P0X968_S19_M1	14.8931	15.5745	12.4984	13.6078	10.0223	10.0978
A0A0P0X9J0_T541_M1	10	10.1761	15.7162	13.7983	18.204	17.2795
A0A0P0X9Z1_S245_M1	18.3732	17.5493	19.3469	19.162	19.6801	17.7398
A0A0P0X9Z1_T40_M1	17.5255	17.5135	17.375	16.4844	16.8779	15.9534
A0A0P0X9Z7_S1097_M1	19.3683	19.5049	19.5561	18.6655	20.0119	19.0874
A0A0P0X9Z7_S1514_M1	17.6353	16.8114	16.6682	17.7777	18.276	17.3515
A0A0P0X9Z7_Y114_M1	15.6515	16.6051	15.9749	15.4948	15.6393	17.0043
A0A0P0X9Z7_S486_M1	10	10.1761	10.0403	10.1497	16.991	17.4769
A0A0P0X9Z7_S1301_M1	16.0386	15.7574	14.8907	15.686	14.1064	15.4388
A0A0P0XA01_S254_M1	19.2149	19.4875	18.4978	18.6479	19.4905	19.7424
A0A0P0XAI6_Y89_M1	15.6419	15.3668	15.9861	15.1769	10.0223	10.0978
A0A0P0XAL4_S42_M1	16.0687	16.8322	17.5381	17.342	15.7882	16.3724
A0A0P0XAM8_S76_M1	16.0278	15.0243	14.2028	12.8935	15.705	15.317
A0A0P0XAP5_S401_M1	20.8399	21.4987	20.0381	21.1475	22.0565	21.132
A0A0P0XAP5_S365_M1	19.6674	19.3871	18.8254	19.4214	19.4778	19.8865
A0A0P0XAP5_S342_M1	15.8789	15.0551	14.2657	15.3751	14.4308	15.5063
A0A0P0XAR8_S203_M1	18.2853	18.6762	19.3743	19.8833	18.8509	17.9264
A0A0P0XAR8_S148_M1	18.6539	18.6867	18.9847	19.4104	18.8833	18.5259
A0A0P0XAS7_S21_M1	18.1126	19.2887	18.2001	19.3095	18.9356	19.0667
A0A0P0XAS7_S54_M1	17.5344	17.3558	14.8544	17.4363	10.0223	10.0978
A0A0P0XAT5_S177_M1	15.6514	14.8275	17.7936	17.4324	10.0223	10.0978
A0A0P0XAT5_S169_M1	15.7471	15.1903	16.8772	15.9866	17.1611	16.2367
A0A0P0XAT5_T156_M1	15.6342	15.6032	15.0402	14.1497	16.3704	15.4459
A0A0P0XAT5_S154_M1	10	10.1761	16.244	15.801	10.0223	10.0978
A0A0P0XAX6_Y303_M1	10	10.1761	17.5217	16.6311	17.2646	16.3402
A0A0P0XAX6_S383_M1	15.3803	14.5564	15.261	14.3704	10.0223	10.0978
A0A0P0XB22_S230_M1	22.9512	23.588	23.3137	23.5708	23.0948	23.694
A0A0P0XB22_S100_M1	16.7686	17.9447	17.2582	16.3677	16.4324	17.5079
A0A0P0XB22_S201_M1	17.4875	18.6477	16.3196	17.429	17.8849	17.9756
A0A0P0XB22_S84_M1	14.6558	14.9547	10.0403	10.1497	10.0223	10.0978
A0A0P0XB54_S140_M1	17.0312	14.9717	15.3742	14.4837	10.0223	10.0978
A0A0P0XBI1_S408_M1	23.9267	24.3638	23.4062	23.9423	23.6351	24.3483
A0A0P0XBM9_S47_M1	17.7986	17.8768	17.3577	17.7773	15.8431	16.9186
A0A0P0XCM0_S95_M1	14.45	14.2285	13.3677	14.4771	15.1643	14.713
A0A0P0XCP5_Y201_M1	16.2441	16.3688	10.0403	10.1497	10.0223	10.0978
A0A0P0XCP5_S198_M1	10	10.1761	15.5598	16.6692	16.0191	15.0947
A0A0P0XCP5_T728_M1	16.1604	17.772	17.8247	18.1216	18.0606	17.5026
A0A0P0XCP5_S399_M1	12.2653	13.4414	14.6718	13.7812	10.0223	10.0978
A0A0P0XCP5_S892_M1	13.636	14.8122	14.6208	15.6019	10.0223	10.0978
A0A0P0XCT6_S192_M1	15.7468	16.9229	16.8487	15.9581	10.0223	10.0978
A0A0P0XCW2_S559_M1	18.2523	18.317	18.2339	18.6785	18.2301	18.4041
A0A0P0XCW2_S535_M1	14.3063	15.4825	14.0598	15.1692	10.0223	10.0978
A0A0P0XCY1_T72_M1	10	10.1761	17.1037	15.8839	10.0223	10.0978
A0A0P0XD33_S263_M1	18.9642	19.391	19.4936	19.3349	20.582	19.0146
A0A0P0XDG3_S75_M1	16.6979	15.8741	17.3295	16.439	16.1196	17.1952
A0A0P0XDG3_S116_M1	13.4121	14.2566	10.0403	10.1497	14.1813	13.2568
A0A0P0XDG3_S109_M1	16.4683	16.1923	15.4403	16.5497	16.9726	16.6897
A0A0P0XDH3_S549_M1	19.5386	19.8732	19.6863	19.4417	19.7752	19.7698
A0A0P0XDH3_S595_M1	15.0318	15.5672	10.0403	10.1497	14.7694	15.8449
A0A0P0XDH3_T304_M1	15.7384	16.2952	16.3764	15.4858	14.6205	15.6961
A0A0P0XDZ9_S60_M1	17.1741	16.5061	16.7621	16.7516	14.3631	16.4641
A0A0P0XEB1_S352_M1	10	10.1761	16.3266	15.493	14.6038	13.6794
A0A0P0XEB4_S204_M1	16.1159	15.292	15.1255	16.2349	10.0223	10.0978
A0A0P0XEE9_S160_M1	18.0766	17.606	16.5593	17.6687	10.0223	10.0978
A0A0P0XEX5_S48_M1	19.0094	19.0202	19.13	19.4387	18.8656	18.7807
A0A0P0XEX5_S40_M1	19.0396	18.3304	17.0052	18.1146	10.0223	10.0978
A0A0P0XEX5_T45_M1	10	10.1761	16.1402	15.2496	14.9233	13.9988
A0A0P0XF63_S179_M1	20.3365	20.5286	19.7224	20.2643	20.0329	20.5318
A0A0P0XF63_T171_M1	16.9234	16.7519	16.7181	16.748	16.6705	14.9905
A0A0P0XF82_S125_M1	14.8122	15.7376	14.7396	15.8491	10.0223	10.0978
A0A0P0XF82_S22_M1	13.796	14.9569	10.0403	10.1497	10.0223	10.0978
A0A0P0XFH2_S57_M1	19.4717	19.3084	20.5325	20.6579	19.2885	19.534
A0A0P0XFH2_Y47_M1	15.9708	15.147	16.3154	17.4248	10.0223	10.0978
A0A0P0XFY6_T131_M1	14.3596	15.5357	14.4295	14.8416	10.0223	10.0978
A0A0P0XFY6_S254_M1	13.9302	13.1064	10.0403	10.1497	13.5675	12.643
A0A0P0XFY6_S156_M1	14.6356	14.1297	15.2676	14.8183	14.0287	15.0314
A0A0P0XFY6_S7_M1	11.0471	11.1761	11.498	11.1497	12.9472	12.0227
A0A0P0XGE2_S146_M1	16.232	17.8868	15.6873	16.3719	10.0223	10.0978
A0A0P0XGM0_S545_M1	17.7377	17.9846	17.8243	16.9337	17.1799	17.9797
A0A0P0XGM0_S72_M1	12.8091	13.749	13.9301	13.0395	10.0223	10.0978
A0A0P0XGU8_S33_M1	18.4588	18.7281	19.1646	19.5522	19.4224	18.4348
A0A0P0XHD5_S272_M1	17.501	17.5686	17.4267	17.5174	16.8607	17.6181
A0A0P0XHW2_S291_M1	13.5465	12.7226	14.6751	14.5557	14.6077	14.7163
A0A0P0XHX4_S74_M1	15.9603	16.5961	15.545	16.4169	15.8293	16.2695
A0A0P0XI42_S30_M1	21.2706	20.4467	20.0864	21.1958	21.1913	22.0909
A0A0P0XI42_S10_M2	21.9758	21.6951	20.9409	21.3566	20.3702	21.242
A0A0P0XI42_S8_M2	21.9758	21.6951	20.9409	21.3566	20.3702	21.242
A0A0P0XI42_S10_M1	20.07	20.1077	19.9139	19.8485	20.5805	20.6331
A0A0P0XIE9_S228_M1	13.6747	12.8508	14.3283	14.1204	10.0223	10.0978
A0A0P0XII1_T305_M1	13.0185	12.1946	14.2592	13.3686	10.0223	10.0978
A0A0P0XIY3_S7_M1	17.7958	18.9719	19.2868	19.5288	19.8998	18.9753
A0A0P0XJ24_S252_M1	21.521	21.6129	21.8568	22.3738	20.0802	21.1557
A0A0P0XJ24_S261_M1	18.583	17.7592	10.0403	10.1497	18.095	17.1705
A0A0P0XJ24_S426_M1	18.535	18.0264	17.4892	17.8053	17.7839	17.3156
A0A0P0XJ24_S430_M1	15.2788	16.455	15.7377	14.8471	16.4611	15.5366
A0A0P0XJ24_S228_M1	16.2169	15.3931	14.5499	15.6593	12.5616	11.6371
A0A0P0XK49_S386_M2	21.1576	18.1058	10.0403	10.1497	15.8223	14.8978
A0A0P0XK49_S384_M2	21.1576	18.1058	10.0403	10.1497	15.8223	14.8978
A0A0P0XK49_S386_M1	15.6818	16.8579	15.6089	16.7183	16.2946	17.3701
A0A0P0XK70_S33_M1	18.3054	18.2254	10.0403	10.1497	10.0223	10.0978
A0A0P0XKM6_S12_M1	15.9207	16.2024	15.6807	16.4581	15.9393	16.0664
A0A0P0XKY3_S208_M1	20.8094	21.4485	20.7073	20.9599	21.4462	21.8841
A0A0P0XKY3_T201_M1	18.3015	17.4776	10.0403	10.1497	19.1889	18.2644
A0A0P0XKY3_S251_M1	13.332	12.5081	10.0403	10.1497	11.2589	10.3344
A0A0P0XKY3_S228_M1	12.2065	12.2134	10.0403	10.1497	10.0223	10.0978
A0A0P0XLD8_Y91_M1	15.7911	14.1145	10.0403	10.1497	10.0223	10.0978
A0A0P0XLD8_S88_M1	15.7936	16.3011	10.0403	10.1497	10.0223	10.0978
A0A0P0XLD9_S87_M1	19.0129	18.8659	17.8075	18.751	18.2359	19.1416
A0A0P0XLG1_S21_M1	18.5284	17.7045	19.9474	19.8788	19.3152	18.1082
A0A0P0XLN5_S100_M1	19.5559	20.732	19.4212	18.5307	10.0223	10.0978
A0A0P0XLN5_T102_M1	10	10.1761	18.5716	19.681	20.3694	20.6834
A0A0P0XLN5_S418_M1	10	10.1761	10.0403	10.1497	16.8622	16.7723
A0A0P0XLN5_S198_M1	15.4637	16.6399	15.8763	14.9857	14.92	13.9955
A0A0P0XLN5_S473_M1	15.3603	15.7329	14.721	15.4381	15.3427	15.9852
A0A0P0XLN5_S477_M2	16.3513	14.4406	13.4635	14.4984	13.8457	11.9996
A0A0P0XLN5_S473_M2	16.3513	14.4406	13.4635	14.4984	13.8457	11.9996
A0A0P0XLN5_S439_M1	15.0757	15.6852	15.2574	16.2298	16.1567	16.1094
A0A0P0XMF5_S225_M1	13.555	14.7311	13.9497	15.0591	16.153	15.2285
A0A0P0XMF6_S141_M1	10	10.1761	10.0403	10.1497	16.4344	16.4946
A0A0P0XN28_S32_M1	10	10.1761	16.1366	15.246	14.7335	13.809
A0A0P0XN73_S23_M1	10	10.1761	17.3042	19.2124	10.0223	10.0978
A0A0P0XN73_S269_M1	14.1007	13.2045	10.0403	10.1497	10.0223	10.0978
A0A0P0XN73_T177_M1	17.4376	17.5498	17.5094	17.7032	17.3536	17.9476
A0A0P0XNG6_S139_M1	20.8887	21.0195	19.9664	20.0889	19.2117	20.1303
A0A0P0XNG6_Y135_M1	10	10.1761	16.5491	17.6585	18.3582	17.4337
A0A0P0XNK8_S160_M1	14.438	15.22	14.763	14.6521	14.6568	13.7323
A0A0P0XNX3_S106_M1	20.9452	21.4726	20.7144	20.6641	21.0769	21.6991
A0A0P0XNX3_S29_M1	16.8687	17.3043	10.0403	10.1497	16.1085	16.8092
A0A0P0XNX3_T140_M1	11.3207	13.1109	13.6844	13.7589	10.0223	10.0978
A0A0P0XP00_S22_M1	13.3421	14.5182	10.0403	10.1497	14.7756	13.8512
A0A0P0XPB0_S71_M1	14.7	13.8761	10.0403	10.1497	13.1002	14.1758
A0A0P0XPJ6_S134_M1	10	10.1761	16.4196	16.7652	10.0223	10.0978
A0A0P0XPP6_S72_M1	17.9975	18.7777	16.9588	17.1304	18.7128	19.32
A0A0P0XPR9_S176_M1	15.6284	14.8045	14.2648	15.3743	16.2516	15.3271
A0A0P0XQ33_T149_M1	20.7224	21.1061	19.8361	20.1485	20.4298	20.8094
A0A0P0XQ33_S123_M1	14.7782	15.9543	15.4419	15.2347	10.0223	10.0978
A0A0P0XQG2_S243_M1	15.8785	15.481	14.8314	13.9408	10.0223	10.0978
A0A0P0XQI0_S470_M1	18.6255	19.8016	18.6015	18.8154	19.2496	18.3252
A0A0P0XQI0_S475_M2	19.1322	18.3084	18.9669	18.0764	10.0223	10.0978
A0A0P0XQI0_S470_M2	19.1322	18.3084	18.9669	18.0764	10.0223	10.0978
A0A0P0XQI0_S475_M1	16.6706	17.2324	16.1764	17.2858	16.0058	17.0813
A0A0P0XQI0_S741_M1	14.6553	15.8314	16.5241	16.2763	10.0223	10.0978
A0A0P0XQI0_S485_M1	17.1842	14.9079	17.2198	17.5029	17.3453	18.4208
A0A0P0XQI0_S564_M1	15.5758	16.752	10.0403	10.1497	15.572	16.6476
A0A0P0XQK1_S1423_M1	19.2356	18.4118	19.4202	19.1338	19.4526	19.6048
A0A0P0XQK1_S1715_M1	19.2356	18.4118	19.4202	19.1338	19.4526	19.6048
A0A0P0XQK1_S954_M1	15.8627	15.0388	15.8379	16.9473	10.0223	10.0978
A0A0P0XQK1_T1352_M1	14.6501	15.8263	14.8203	15.9213	14.1919	15.2411
A0A0P0XQL6_Y56_M1	15.0361	16.2122	15.4321	13.8243	10.0223	10.0978
A0A0P0XQL6_S61_M1	15.5776	16.7537	10.0403	10.1497	15.3302	16.4058
A0A0P0XQL6_S65_M1	16.4552	15.6313	10.0403	10.1497	15.795	14.8706
A0A0P0XQM6_S640_M1	15.3732	16.5493	17.0522	16.5085	17.5074	16.6343
A0A0P0XR38_S222_M1	17.2485	16.4246	16.6217	16.1017	10.0223	10.0978
A0A0P0XRC0_S608_M1	19.0626	18.5977	20.365	20.1686	19.1253	17.7317
A0A0P0XT28_S35_M1	19.5228	18.699	19.8437	19.8737	20.3412	19.9706
A0A0P0XT28_S715_M1	18.113	18.3448	17.9552	17.9889	18.6516	17.7271
A0A0P0XT28_S77_M1	14.5194	14.2943	14.9516	13.9192	14.6338	14.3148
A0A0P0XT28_S616_M1	15.549	14.7251	13.9843	13.0938	12.8335	11.909
A0A0P0XT31_S218_M1	15.7211	16.1625	15.6005	15.5483	15.7654	16.0206
A0A0P0XTC3_S185_M1	20.5081	20.6401	19.5715	19.5255	20.0144	20.3939
A0A0P0XTC3_S191_M1	15.7101	16.779	15.1669	14.2705	16.0233	16.74
A0A0P0XTY6_S428_M1	15.3591	14.5352	10.0403	10.1497	14.4635	13.6719
A0A0P0XTZ7_S193_M1	16.6259	17.802	17.3187	16.4281	10.0223	10.0978
A0A0P0XUE2_S3_M1	22.5949	22.9118	10.0403	10.1497	23.26	22.6781
A0A0P0XUE2_S9_M1	20.5922	20.7201	21.1984	21.4147	21.4491	20.6939
A0A0P0XUJ0_S160_M1	15.0487	16.2248	12.9141	14.0235	17.5293	13.9262
A0A0P0XV01_S28_M1	14.3748	13.551	10.0403	10.1497	14.9372	16.0127
A0A0P0XVK2_S692_M1	14.0337	15.9461	10.0403	10.1497	15.6155	14.6911
A0A0P0XVX8_S50_M1	16.3129	15.7315	14.571	14.6892	15.6386	16.1045
A0A0P0XW57_S313_M1	18.0384	18.2026	18.647	19.192	17.5218	17.978
A0A0P0XW57_S124_M1	17.4349	17.3773	17.1316	17.0313	17.1527	17.405
A0A0P0XW57_S299_M1	16.6731	15.8492	17.3296	17.7909	16.6501	17.0768
A0A0P0XWJ2_S160_M2	14.4517	13.7802	13.5963	14.1422	12.8073	11.8828
A0A0P0XWJ2_S156_M2	14.4517	13.7802	13.5963	14.1422	12.8073	11.8828
A0A0P0XWJ2_S156_M1	10	10.1761	10.8179	11.9273	12.7644	11.0978
A0A0P0XWJ2_S27_M1	17.0955	16.8957	16.4114	16.7107	16.323	16.5258
A0A0P0XWJ2_S31_M1	17.8257	17.0018	10.0403	10.1497	16.8986	15.9742
A0A0P0XWP1_S303_M1	20.2828	19.6131	20.8507	20.7446	10.0223	10.0978
A0A0P0XWP1_S316_M1	16.2137	15.5843	16.4788	15.7424	16.7766	14.8628
A0A0P0XWP1_S276_M1	19.2802	18.4563	19.7112	19.3183	20.6438	19.7193
A0A0P0XWP1_S279_M1	17.691	18.0949	17.7382	16.8476	19.3634	18.274
A0A0P0XWP1_S265_M1	19.8706	19.3092	18.8976	19.3442	20.3606	19.2723
A0A0P0XWP1_S226_M2	17.747	16.7487	16.1074	16.2644	18.2136	16.6764
A0A0P0XWP1_S222_M2	17.747	16.7487	16.1074	16.2644	18.2136	16.6764
A0A0P0XWP1_S226_M1	18.1354	15.5847	17.4241	17.2195	17.859	15.5942
A0A0P0XWP1_S232_M1	15.1943	14.3704	15.0766	12.5806	14.9243	13.9998
A0A0P0XWP1_S222_M1	14.5067	14.3561	10.0403	10.1497	13.575	12.6505
A0A0P0XWP1_S294_M1	18.5963	18.3919	18.7556	18.5075	19.2288	17.4016
A0A0P0XWP1_S325_M1	17.6129	17.6515	16.4972	15.6066	18.7679	17.9305
A0A0P0XWP1_T324_M1	13.9644	15.1406	15.3086	14.418	16.6158	15.6913
A0A0P0XWP1_S212_M1	16.6522	15.8284	16.3475	16.114	17.8078	16.9278
A0A0P0XWP1_S337_M1	17.0476	16.751	16.2809	16.6912	16.8121	16.819
A0A0P0XWP1_S401_M1	10.9999	12.176	14.108	13.2174	15.3013	14.3768
A0A0P0XWQ9_S486_M1	19.6504	19.5099	20.0546	20.3264	20.4362	18.8411
A0A0P0XWQ9_S444_M1	14.4077	13.5838	14.1174	15.2268	10.0223	10.0978
A0A0P0XWY0_S138_M1	17.332	17.5773	10.0403	10.1497	17.3726	16.4481
A0A0P0XWY0_S493_M1	16.2224	15.3985	10.0403	10.1497	16.1568	15.7606
A0A0P0XX67_S221_M1	13.2122	17.7461	10.0403	10.1497	11.7173	12.6893
A0A0P0XX83_S6_M1	16.6981	16.4053	14.8327	14.8236	16.7641	15.8397
A0A0P0XX87_S53_M1	10	10.1761	10.0403	10.1497	21.3877	21.6504
A0A0P0XXB2_S55_M1	15.6257	16.8019	17.6982	16.8076	18.4692	17.5448
A0A0P0XXB2_Y52_M1	14.4924	15.6685	15.428	16.5374	13.8782	14.9538
A0A0P0XXB2_T76_M1	16.1206	15.2967	16.615	17.7244	17.0982	16.1737
A0A0P0XY05_T623_M1	15.7136	14.8897	15.0512	16.1606	14.8068	15.8823
A0A0P0XYL0_S1671_M1	19.695	19.8002	19.1183	20.2277	10.0223	10.0978
A0A0P0XYL0_S1684_M1	15.482	14.6581	10.0403	10.1497	15.7338	14.8093
A0A0P0XYP4_S148_M1	15.169	16.3451	10.0403	10.1497	16.9716	16.1606
A0A0P0XYW8_S282_M1	16.4981	16.7792	16.4489	15.5583	10.0223	10.0978
A0A0P0XZ31_T567_M1	16.805	16.9869	17.8133	17.7963	17.6992	16.3611
A0A0P0XZ31_T554_M1	14.3798	14.5167	16.5635	16.3221	15.2527	14.9045
A0A0P0XZ43_S309_M1	17.3219	16.498	16.4679	17.1888	17.0425	17.5671
A0A0P0XZ43_S510_M1	10	10.1761	15.6601	16.1314	10.0223	10.0978
A0A0P0XZ43_T509_M1	15.5109	14.687	10.0403	10.1497	15.3688	14.4444
A0A0P0XZ43_S235_M1	14.8151	13.9913	13.8958	13.0052	14.5225	13.598
A0A0P0XZL7_S230_M1	22.271	22.4776	21.3788	21.8547	22.1328	22.0792
A0A0P0XZL7_S204_M1	13.8849	15.0611	10.0403	10.1497	15.2245	14.202
A0A0P0XZM3_S361_M1	16.8915	16.4722	16.9459	17.4432	16.6856	16.4664
A0A0P0XZU7_S324_M1	19.7201	20.3852	20.386	20.4818	20.2486	20.2137
A0A0P0XZV7_S198_M1	15.7818	14.958	16.0776	15.187	15.0913	14.17
A0A0P0Y014_S299_M1	15.6494	15.7704	15.665	15.2137	15.4216	13.7691
A0A0P0Y038_S119_M1	17.3215	17.5412	16.9306	17.1933	16.7653	16.8329
A0A0P0Y053_S11_M1	18.6049	18.4458	18.5478	18.397	18.955	18.2598
A0A0P0Y053_S237_M1	16.4674	16.7783	16.9529	16.3325	17.0495	17.0894
A0A0P0Y1Y5_S50_M1	17.1654	17.1236	16.8001	16.9628	17.5578	16.3664
A0A0P0Y1Y5_S495_M1	13.7827	14.9588	14.9002	16.0096	10.0223	10.0978
A0A0P0Y253_S185_M1	23.021	23.1752	22.8229	23.0216	23.3469	22.6824
A0A0P0Y253_S189_M1	18.966	18.4571	19.8421	20.1903	19.2422	18.0123
A0A0P0Y253_S383_M1	19.573	19.5791	20.9956	20.9303	19.8455	19.7194
A0A0P0Y253_S362_M1	20.0687	20.0954	21.4764	21.5959	20.7362	20.0659
A0A0P0Y253_Y357_M1	15.4588	17.37	17.6679	18.2796	16.3721	15.4477
A0A0P0Y253_S399_M1	19.0376	19.2468	20.2743	20.0001	18.7991	18.6615
A0A0P0Y253_Y171_M1	16.5179	15.9053	17.8971	17.7081	16.8533	15.9289
A0A0P0Y253_S181_M1	16.4713	16.6281	10.0403	10.1497	10.0223	10.0978
A0A0P0Y2Q1_T355_M1	13.9554	15.1315	13.5938	14.7032	10.0223	10.0978
A0A0P0Y2X9_T413_M1	18.9615	20.1376	18.737	17.8464	10.0223	10.0978
A0A0P0Y2X9_S340_M1	18.7103	19.2997	18.2334	18.7375	18.431	19.2423
A0A0P0Y502_S520_M1	23.3016	23.4419	23.9995	23.9927	24.065	23.1406
A0A0P0Y502_S452_M1	17.5013	16.6774	19.2343	18.7459	18.6757	16.9882
A0A0P0Y502_S452_M2	16.8477	16.0201	16.483	16.5973	16.5742	14.8488
A0A0P0Y502_S448_M2	16.8477	16.0201	16.483	16.5973	16.5742	14.8488
A0A0P0Y502_S444_M1	17.0693	17.2831	10.0403	10.1497	16.8622	15.9377
A0A0P0Y5T3_S107_M1	10	10.1761	15.068	16.1774	16.3082	17.3837
A0A0P0Y5T3_S289_M1	17.0159	16.8189	16.4117	17.0164	18.9986	18.1212
A0A0P0Y5T3_S33_M1	14.7919	13.968	15.4839	14.5933	14.4291	15.4383
A0A0P0Y5T3_S44_M1	12.1831	13.3593	10.0403	10.1497	14.0455	13.121
A0A0P0Y677_S373_M1	21.3006	21.7444	20.0021	21.1116	21.6207	22.0774
A0A0P0Y677_S381_M1	18.6801	18.8703	16.9205	17.8101	18.0229	17.0985
A0A0P0Y677_Y375_M1	10	10.1761	13.5477	14.6571	14.0186	16.004
A0A0P0Y6K1_Y188_M1	12.7876	11.9637	15.3073	15.029	15.3676	14.4432
A0A0P0Y7E4_S961_M1	16.4899	16.421	15.624	14.7334	15.8639	16.0798
A0A0P0Y8A9_S110_M1	18.3408	18.1794	17.5891	18.044	17.6299	16.6849
A0A0P0Y9M7_S241_M1	18.7225	18.7177	18.5576	18.7363	18.8206	19.0325
A0A0P0Y9M7_S271_M1	13.4186	12.5947	12.8595	13.9689	10.0223	10.0978
A0A0P0YA01_S54_M1	14.3129	15.4891	15.6974	16.0312	14.5053	15.5808
A0A0P0YBA4_S90_M1	21.3321	21.5465	20.7062	20.9868	21.4371	21.6206
A0A0P0YBA4_T236_M1	17.4766	17.664	17.4657	17.3599	17.2148	18.0341
A0A0P0YBF4_S26_M1	16.8813	16.4782	15.5502	16.6596	15.6973	14.7729
A0A0P0YBF4_S280_M1	10	10.1761	10.0403	10.1497	15.8762	15.4298
A0A0P0YBF4_S28_M1	14.8555	14.3504	10.0403	10.1497	13.9108	12.9864
A0A0P0YBH1_S6_M1	17.0533	18.2294	18.2998	18.1234	18.668	17.7435
A0A0P0YBM4_S33_M1	16.4951	16.7916	15.1396	16.5163	16.2169	16.5762
A0A0P0YBU6_S156_M1	12.9585	13.6601	15.2684	13.6574	14.8598	15.2606
A0A0P0YC07_Y643_M1	17.3618	17.4184	17.4997	17.3332	17.5248	17.1473
A0A0P0YCD0_S91_M1	17.5644	16.7405	17.9099	17.0193	17.3757	17.9544
A0A0P0YCF6_T255_M1	10	10.1761	12.5261	13.6355	13.1628	14.2383
A0A0P0YCU2_S7_M1	10	10.1761	10.0403	10.1497	18.9744	19.5987
A0A0P0YD32_S193_M1	21.3894	20.5832	20.4114	20.7497	20.199	21.0667
A0A0P0YD45_S627_M1	16.5248	17.6506	15.4389	14.5483	17.583	16.6586
A0A0P0YD65_S618_M1	21.0511	20.8726	21.1437	21.1167	21.7478	20.3297
A0A0P0YD65_S649_M1	18.8601	18.5008	19.066	19.0557	19.3674	16.8347
A0A0P0YD65_S173_M1	14.8588	16.0349	18.1162	18.3919	17.8407	17.1902
A0A0P0YD65_S563_M1	10	10.1761	14.7415	13.8509	14.5445	13.6201
A0A0P0YDB6_S331_M1	13.9116	15.3345	14.154	15.2634	14.2719	15.3474
A0A5S6R6H2_S81_M1	18.2207	17.3969	15.1989	14.3083	15.3285	16.404
A0A5S6R6H2_S87_M1	14.6056	13.7818	10.0403	10.1497	14.4247	13.5003
A0A5S6R6U9_S291_M1	22.083	22.345	21.3453	21.7426	21.0698	22.0902
A0A5S6R742_S101_M1	17.7834	17.8535	10.0403	10.1497	18.3964	17.8246
A0A5S6RAS6_T40_M1	10	10.1761	18.812	17.9215	19.7476	20.494
A0A5S6RAS6_S96_M1	16.9367	17.6012	15.8291	16.9385	17.4223	17.5317
A0A5S6RAS6_S325_M1	14.2008	13.3769	15.5163	15.0901	14.2883	15.3239
A0A5S6RB50_S376_M1	15.9969	15.6334	15.4026	16.5121	14.9327	16.0082
A0A5S6RBU0_S157_M1	18.2688	18.6105	17.6076	17.7062	16.8947	17.9702
A0A5S6RBU0_S38_M1	17.3158	18.1771	18.2131	18.1274	17.6104	17.9039
A0A5S6RCP5_T62_M1	10	10.1761	15.0116	14.5495	10.0223	10.0978
A0A5S6RDE4_S276_M1	23.479	23.903	20.7065	21.8159	23.505	24.04
A0A5S6RDE4_S282_M2	10	10.1761	20.0471	19.1565	20.1607	19.2362
A0A5S6RDE4_S281_M2	10	10.1761	20.0471	19.1565	20.1607	19.2362
A0A5S6RDE4_S35_M1	22.0078	22.3816	22.9003	22.8992	22.1533	22.3437
A0A5S6RDE4_S172_M1	19.3015	19.78	19.8437	19.9221	19.6852	20.121
A0A5S6RDE4_S27_M1	10	10.1761	19.7145	20.8239	22.333	22.3872
A0A5S6RDE4_S148_M1	19.4057	19.6964	20.9263	20.0639	20.3065	20.6725
A0A5S6RDE4_S399_M1	20.3867	20.0779	21.7233	21.6668	21.098	20.3063
A0A5S6RDE4_S235_M1	18.8268	20.0029	20.7521	20.6787	10.0223	10.0978
A0A5S6RDE4_Y652_M1	19.8582	20.5917	19.4375	19.347	20.7274	21.0529
A0A5S6RDE4_S268_M1	20.1691	20.073	20.3462	20.1915	20.3037	20.3143
A0A5S6RDE4_S212_M1	16.0717	15.9004	15.3564	16.5185	15.7408	16.208
A0A5S6RDE4_S207_M1	14.9001	15.1035	14.6578	15.7672	15.3567	15.3478
A0A5S6RDE4_S365_M1	14.2946	15.4708	17.2066	16.2334	14.2407	14.4401
A0A5S6RDE4_S360_M1	17.3127	17.4423	18.1906	18.2158	17.1356	17.2464
A0A5S6RDE4_S365_M2	11.5287	12.1746	11.5416	12.9642	11.0223	10.0978
A0A5S6RDE4_S360_M2	11.5287	12.1746	11.5416	12.9642	11.0223	10.0978
A0A5S6RDG1_S668_M1	19.074	19.2647	18.4663	18.654	19.3232	19.8666
A0A5S6RDP4_S251_M1	20.4015	20.4471	21.0826	21.1971	20.0061	21.0816
A0A5S6RDP4_T270_M1	19.1912	19.9151	20.0261	20.5403	19.6734	19.3923
A0A5S6RDP4_S383_M1	18.0075	18.3681	18.4598	18.9957	18.384	18.5773
A0A5S6RDP8_S39_M1	10	10.1761	16.9374	16.4365	10.0223	10.0978
A0A8J8XIM6_S25_M1	14.7386	13.9148	19.0959	18.2053	10.0223	10.0978
A0A8J8XIM6_S386_M1	17.8956	17.3663	17.5366	17.6765	18.0988	17.1688
A0A8J8XJM1_S57_M2	22.458	23.1493	21.5577	20.6671	22.3625	21.4381
A0A8J8XJM1_S56_M2	22.458	23.1493	21.5577	20.6671	22.3625	21.4381
A0A8J8XJM1_S61_M1	18.5456	19.1733	19.2208	18.3302	10.0223	10.0978
A1A6F0_S321_M1	10	10.1761	21.9469	21.0563	21.1363	21.5625
A1A6F0_S25_M1	20.3719	20.9372	21.731	21.6214	21.7691	21.5547
A1A6F0_S131_M1	19.8012	20.0227	22.3953	22.2696	20.8851	20.703
A1A6F0_S124_M1	15.5005	16.8216	17.4079	17.7191	17.4313	16.1729
A2ZPF1_S827_M1	15.6272	14.8033	15.0222	14.1316	15.7189	14.2775
A2ZQ88_S64_M1	18.1655	18.6499	18.9241	19.1827	18.8825	19.2527
A2ZQC9_S149_M1	18.3545	18.7603	16.2576	16.0534	18.9484	19.3095
A2ZXN2_Y119_M1	10	10.1761	15.2832	13.7745	10.0223	10.0978
A2ZXS7_S204_M1	19.3159	18.492	18.6733	19.0014	17.6728	18.7483
A2ZXS7_S244_M1	18.2687	18.2165	17.009	17.1551	17.8969	18.2238
A2ZZB8_T627_M1	18.5465	17.7833	16.4187	17.5282	18.8799	16.1045
A2ZZB8_S693_M1	17.2126	17.0842	15.9971	15.1065	17.4951	16.1688
A2ZZB8_S78_M1	16.7628	15.7366	15.5655	14.675	17.3029	16.3784
A3A0T0_S8_M1	19.4731	20.1393	18.6084	17.7178	19.8911	20.4693
A3A538_S19_M2	21.9854	23.1615	22.405	21.5144	23.1921	23.552
A3A538_S4_M2	21.9854	23.1615	22.405	21.5144	23.1921	23.552
A3A538_S19_M1	18.6577	18.913	18.2939	18.257	18.647	19.3339
A3A538_S251_M1	16.3252	16.4972	15.7742	16.8836	17.0227	17.2841
A3AB67_S475_M1	16.5677	17.7438	15.8179	16.9273	16.8693	17.9448
A3AP70_S205_M1	17.7725	18.7079	20.6732	20.6484	18.9929	19.3022
A3AP70_S257_M1	17.2589	13.8066	17.3524	16.4619	16.3242	17.3997
A3AP70_T176_M1	18.0771	18.2206	18.2723	18.4556	17.3408	18.2097
A3AYP1_S220_M1	23.2383	23.5735	24.6056	24.6267	23.7189	23.8538
A3AYP1_S245_M1	19.7752	20.1471	21.3861	21.4564	18.8809	19.9564
A3AYP1_S18_M1	19.448	19.6006	22.0023	21.9487	20.6337	20.0683
A3B9M6_T146_M1	14.43	15.6061	14.6718	15.7812	13.7232	14.7987
A3B9M6_S281_M1	14.561	14.3051	10.0403	10.1497	13.6916	14.7672
A3BLA8_T189_M1	16.8733	16.7779	17.2847	17.0737	16.6757	16.5769
A3BLC3_S188_M1	20.8836	22.0597	10.0403	10.1497	21.7072	22.6045
A3BXL8_S805_M1	16.9041	17.1189	17.3928	16.5023	18.3357	16.4432
A3C1D8_S322_M1	19.0659	18.8357	19.0542	19.0217	18.9675	18.6873
A3C1D8_S31_M1	15.1452	16.6676	10.0403	10.1497	15.93	15.0055
A3C4S4_S370_M1	19.3997	19.3975	20.585	19.969	19.0382	18.4279
A3C4S4_S361_M1	14.9669	14.143	16.8584	15.5914	10.0223	10.0978
A3C4S4_S357_M1	15.6035	16.7797	18.7633	18.2212	10.0223	10.0978
A3C592_S273_M1	18.7013	18.2154	16.6768	17.7862	18.2957	17.2743
A3C592_S276_M1	17.5784	17.3461	17.9341	17.8743	18.1494	17.2249
A3C592_S330_M1	15.8938	15.511	15.5677	15.7194	15.2386	14.045
A3C6G9_S141_M1	25.3631	25.9574	25.1073	25.448	25.5092	26.2726
A3C6G9_S143_M1	22.8316	23.5435	22.3564	22.5448	22.9195	23.3739
A3C6G9_Y129_M1	19.704	20.3463	18.0528	18.7596	19.2316	20.4536
A3CE59_S431_M1	18.9916	17.7496	17.1227	16.9276	18.7509	18.805
A3CE59_S440_M1	16.6058	16.9028	16.2183	16.241	10.0223	10.0978
B7E3R6_S493_M1	15.3946	14.5708	13.3111	12.4206	13.727	14.8026
B7E4J4_S13_M1	22.3727	22.4976	21.5873	21.8547	21.8387	21.5699
B7E741_S90_M1	22.55	22.7953	22.1648	22.0196	22.4003	22.5538
B7E914_S54_M1	19.8407	19.1459	18.1675	18.5878	19.2131	19.5241
B7E9N8_T244_M1	15.8417	17.0178	17.9484	17.5391	15.7421	16.8177
B7EAY8_S39_M1	20.3753	20.8977	10.0403	10.1497	10.0223	10.0978
B7EB50_S445_M1	14.7591	15.9353	14.7826	13.892	10.0223	10.0978
B7EB50_S80_M1	14.6145	14.4583	14.3576	14.5821	11.7713	10.8469
B7EBN1_S172_M1	15.364	15.3741	14.3014	15.4108	15.8798	14.9553
B7EEW9_S4_M1	17.3017	16.4778	17.0287	17.8733	16.1105	15.9354
B7EFQ5_S21_M1	22.9941	24.1702	22.0515	23.1609	23.6659	24.3702
B7EFQ5_S214_M1	15.6729	16.849	16.5942	17.2492	16.3027	17.1223
B7EH89_S293_M1	12.9986	12.1747	15.8185	15.031	10.0223	10.0978
B7EH89_S295_M1	10	10.1761	13.6874	14.7968	13.1681	12.2436
B7EMU6_S110_M1	17.5958	17.4832	18.3444	18.2536	17.698	17.8385
B7EN35_S293_M1	15.9285	16.0959	10.0403	10.1497	10.0223	10.0978
B7EPB8_S126_M1	22.6819	22.9412	22.087	22.2582	22.4661	23.1125
B7EPB8_S25_M1	20.8233	21.1319	21.5231	20.5803	21.0114	21.5595
B7ERU0_S276_M1	24.0273	24.4383	23.6041	23.9089	23.9946	24.6165
B7EY91_S137_M1	19.491	20.1533	18.9737	18.9503	19.2722	19.6819
B7EY91_S129_M1	14.8266	15.3544	10.0403	10.1497	14.5729	14.3788
B7F3S0_S7_M1	21.3515	21.6807	22.2282	21.8899	22.1326	21.915
B7F3Z8_S423_M1	21.3128	20.489	22.2555	21.3649	21.7686	21.759
B7F3Z8_S459_M1	19.679	19.924	20.1359	20.1177	19.8078	19.3288
B7F7E9_S379_M1	17.5612	18.7373	18.3084	18.4079	18.6749	17.7504
B7F7E9_S207_M1	10	10.1761	18.4498	17.9984	10.0223	10.0978
B7F961_S170_M1	17.5062	17.5594	17.8359	17.4993	17.3549	16.4305
B7F978_S166_M1	10	10.1761	20.0808	19.1903	18.9996	20.0751
B7F980_S542_M1	19.055	19.3412	18.9169	19.2654	18.5352	19.8001
B7F9Q5_S24_M1	22.8642	23.3257	22.7632	23.0963	23.125	23.682
B7F9Q5_S24_M2	21.7024	20.8786	20.7106	19.82	19.0322	18.1077
B7F9Q5_S22_M2	21.7024	20.8786	20.7106	19.82	19.0322	18.1077
B7FA27_T100_M1	18.0057	17.1818	16.1374	17.2468	16.3456	15.4211
B7FAA5_S212_M1	21.5904	22.4096	22.1185	22.1208	21.738	22.3962
B7FAA5_S337_M1	20.7489	21.2937	21.4142	21.8834	21.3955	21.7306
B7FAA5_T275_M1	13.5815	14.7577	13.5077	14.6171	10.0223	10.0978
B7FAA5_S178_M1	20.0365	20.2156	20.8833	20.3577	19.4151	20.2039
B7FAA5_S426_M1	16.592	17.7681	17.5652	17.6262	17.5987	16.6742
B7FAA5_S71_M1	16.276	16.3974	10.0403	10.1497	10.0223	10.0978
B7FAA5_S463_M1	18.5299	18.943	17.7001	17.6492	18.6218	19.1013
B7FAA5_S188_M1	15.7894	16.5416	17.7558	17.3092	15.6323	16.9061
B7FAA5_S286_M1	16.1161	15.3519	16.5201	16.4541	16.0916	16.8337
B7FAA5_S232_M1	15.4577	15.799	16.74	16.575	15.145	14.2205
B7FAE9_S220_M1	10	10.1761	14.4374	15.5468	17.5511	16.6266
B7FAH5_S19_M1	17.7934	18.298	18.2949	18.4758	17.6029	18.4364
B7FAI8_S440_M1	10	10.1761	10.0403	10.1497	17.1826	14.7541
B7FAI8_T446_M1	15.3916	16.5678	15.6905	15.9541	14.653	15.7286
B7FAK7_S662_M1	19.8116	20.2997	19.6975	19.8991	20.0244	20.2171
B9EV56_S3_M1	22.9713	22.9845	22.8986	23.2442	23.7252	22.8157
B9EVE4_S57_M1	14.8698	14.9538	13.6021	14.7115	15.1217	15.239
B9EWD8_S10_M1	23.4267	23.8734	23.1624	22.2718	24.4256	24.6852
B9EWZ2_S225_M1	20.5462	21.0809	10.0403	10.1497	20.8764	21.1966
B9EWZ2_S236_M1	18.9048	19.2088	17.9724	18.0787	18.3193	18.8171
B9EWZ2_S148_M1	14.9616	14.1377	13.0662	14.1756	10.0223	10.0978
B9EYK3_S117_M1	14.9472	15.2142	13.15	14.2594	13.6761	14.7516
B9EZP9_S17_M1	10	10.1761	15.9543	15.0638	15.302	16.3775
B9F1T8_S18_M1	17.0934	18.2695	14.9939	14.9793	16.4397	17.4057
B9F1T8_S3_M1	17.7077	17.6098	10.0403	10.1497	16.0526	17.4061
B9F239_S142_M1	15.7301	14.9063	14.1843	15.2937	15.471	16.5385
B9F2L1_S8_M1	13.1087	14.8703	14.9675	13.9638	13.6064	12.969
B9F3M7_S937_M1	14.9439	14.1201	16.7211	16.8133	16.2257	15.3013
B9F619_S35_M1	14.4288	13.6049	13.8235	14.9329	13.6746	12.7501
B9F655_S45_M1	14.5584	15.7115	15.9073	14.5012	15.7455	16.1193
B9F813_Y289_M1	18.9888	19.6659	19.103	19.0341	19.4897	19.5404
B9F813_S379_M1	15.488	16.6641	10.0403	10.1497	16.0176	15.0931
B9FA98_S52_M1	10	10.1761	19.1144	19.0861	10.0223	10.0978
B9FDE0_Y214_M1	19.3013	18.0224	10.0403	10.1497	10.0223	10.0978
B9FHM5_S204_M1	16.473	17.0325	17.3515	16.4017	16.1808	16.5782
B9FJ38_T15_M1	18.7264	19.9025	10.0403	10.1497	18.2826	19.3581
B9FJ38_S13_M1	19.1734	18.3496	19.2106	19.4308	18.1554	17.231
B9FJG3_T137_M1	17.7094	16.7223	16.3046	16.6787	17.6223	16.2441
B9FPI9_T61_M1	17.8763	17.0524	10.0403	10.1497	16.9133	17.9888
B9FS74_S663_M1	20.1942	19.3704	10.0403	10.1497	20.7952	19.7624
B9FS74_S668_M1	18.4935	19.6696	19.4441	20.5536	18.2178	19.2933
B9FS74_S668_M2	18.4732	18.4757	19.9993	19.7021	19.2186	18.2977
B9FS74_S663_M2	18.4732	18.4757	19.9993	19.7021	19.2186	18.2977
B9FS74_S1081_M1	21.7579	21.8502	22.0526	22.0557	22.4485	21.6563
B9FS74_T612_M1	10	10.1761	18.5429	18.8078	18.1905	17.266
B9FS74_T601_M1	10	10.1761	17.3818	17.3716	10.0223	10.0978
B9FS74_S287_M1	15.1379	16.3141	17.9948	18.0833	17.5861	16.6616
B9FS74_S445_M1	10	10.1761	13.9373	14.3702	10.0223	10.0978
B9FS74_S707_M1	11	11.1761	13.6845	13.5703	12.6979	11.0978
B9FUU0_S100_M1	14.7472	15.9233	14.6173	15.373	10.0223	10.0978
B9FXV5_S189_M1	21.7308	22.339	22.6667	22.5582	22.0768	23.1524
B9FXV5_S962_M1	18.9112	18.767	17.9324	19.0418	10.0223	10.0978
B9FXV5_S1589_M1	19.3016	20.4777	19.6777	19.7561	10.0223	10.0978
B9FXV5_S654_M1	17.7043	18.3769	19.2725	19.6576	10.0223	10.0978
B9FXV5_S1065_M1	19.302	19.277	20.595	20.6167	19.3804	19.3634
B9FXV5_S1467_M1	18.1388	18.4302	19.6918	19.5465	18.0436	18.0744
B9FXV5_S714_M1	15.2915	16.4677	10.0403	10.1497	15.8386	16.9141
B9FXV5_S716_M1	10	10.1761	17.4321	17.298	15.5162	16.5918
B9FXV5_S692_M1	16.7245	17.9006	19.5662	18.9833	16.1934	17.6669
B9FXV5_T1001_M1	15.5795	14.7556	18.1392	17.2486	10.0223	10.0978
B9FXV5_S150_M1	15.0764	16.2526	15.6426	16.752	15.0789	15.6215
B9FXV5_S1009_M1	14.6376	13.8137	15.7871	16.9824	14.833	16.6535
B9FXV5_S902_M1	17.3985	17.2586	16.7	16.0806	17.2648	16.3404
B9FXV5_S630_M1	15.7185	15.6352	15.6582	15.7616	16.6551	16.1976
B9FXV5_S1142_M1	14.1817	14.2949	15.0351	13.2516	15.3898	14.4654
B9FXV5_S935_M1	10	10.1761	18.5669	17.279	13.4657	14.5413
B9FXV5_S1138_M1	13.9086	13.0847	17.5698	15.9684	13.6681	14.7437
B9G088_S207_M1	20.9097	21.0496	20.5519	20.481	20.6454	20.7106
B9G2A8_S4761_M1	10	10.1761	18.3411	18.2075	16.9886	16.0641
B9G2A8_S1362_M1	15.9319	16.4626	16.7759	15.8854	10.0223	10.0978
B9G2A8_S1378_M1	17.5376	16.7273	17.4429	17.7354	17.7124	13.9259
B9GBE2_S440_M1	22.5839	22.6804	23.1813	23.5292	23.2456	23.3293
B9GBE2_S431_M1	21.3477	21.3811	21.1392	21.1853	22.0375	21.9421
B9GBE2_S440_M2	20.4585	20.0854	21.0144	21.2923	19.4776	20.5532
B9GBE2_S431_M2	20.4585	20.0854	21.0144	21.2923	19.4776	20.5532
B9GBE2_S544_M1	22.4073	22.6344	23.0353	23.551	22.9412	22.619
B9GBE2_S367_M1	22.4448	22.4039	22.372	22.56	22.8118	22.4941
B9GBE2_S385_M1	18.4898	18.5813	18.7677	18.4627	19.0391	18.1146
B9GBE2_S385_M2	17.9101	17.5972	10.0403	10.1497	10.0223	10.0978
B9GBE2_S381_M2	17.9101	17.5972	10.0403	10.1497	10.0223	10.0978
B9GBE2_S350_M2	16.095	14.7843	11.3348	12.4442	10.0223	10.0978
B9GBE2_T348_M2	16.095	14.7843	11.3348	12.4442	10.0223	10.0978
B9GC17_T701_M1	20.1152	20.8724	21.0785	21.1998	20.5458	20.5885
B9GDA4_S172_M1	16.6016	17.2712	15.7955	16.4098	16.3621	16.7437
B9GDC1_S59_M1	19.3215	19.8397	19.6485	19.886	19.6022	20.0254
B9GDC1_S206_M1	14.4454	15.6215	15.6988	15.8029	10.0223	10.0978
C7IYI1_S78_M1	12.9877	14.1638	15.539	15.6717	14.4263	13.5018
C7IYI1_S24_M1	10	10.1761	18.3651	19.4745	15.5415	14.617
C7IZ18_S40_M1	10	10.1761	18.5265	18.5384	15.9408	17.7151
C7J056_S86_M1	16.4093	16.2327	17.158	17.2163	17.6677	17.1027
C7J0C0_S229_M1	21.7302	21.6963	20.5455	20.7449	20.7146	21.592
C7J0C0_T408_M1	14.3429	15.519	15.3411	16.4505	10.0223	10.0978
C7J0C0_S407_M1	14.1506	15.3267	10.0403	10.1497	15.0731	16.1487
C7J464_S941_M1	16.2407	15.7507	17.6455	17.0561	16.9338	15.0189
C7J7X6_S199_M1	16.2449	15.4211	17.6091	17.0911	17.5905	16.666
O04226_S79_M1	16.4882	17.6643	20.3127	19.8089	18.8607	17.9362
O22386_S128_M1	20.5498	20.1038	19.5978	19.4118	20.2402	19.3158
O22386_S127_M1	19.7578	18.9339	19.1979	19.0475	19.5834	20.7703
O22386_T141_M1	18.8398	18.9123	16.8655	16.265	18.5488	18.9596
O82451_S12_M1	15.1414	14.3176	13.6783	14.7877	10.0223	10.0978
O82451_T16_M1	10	10.1761	10.0403	10.1497	15.4647	15.3278
P0C0L1_S13_M1	10	10.1761	15.5478	16.6572	16.225	17.3006
P0C2Z3_T110_M1	16.6196	17.5028	16.2273	16.1791	16.9623	16.0885
P0C2Z6_S448_M1	18.1564	17.3325	18.2769	17.3863	16.1134	17.1889
P0C2Z6_S139_M1	16.0543	15.7621	15.6909	15.4688	16.0712	15.271
P0C2Z6_S101_M1	10	10.1761	15.2414	16.3508	16.801	15.8765
P0C2Z6_S424_M1	14.4755	15.0827	14.7701	15.8795	11.2895	10.365
P0C361_T73_M1	18.7165	17.8927	18.6562	19.7656	19.7926	20.5151
P0C367_T346_M1	16.476	15.6521	13.7692	14.8786	10.0223	10.0978
P0C422_T3_M1	24.6654	25.3954	25.2758	25.5715	25.3882	25.8445
P0C422_T5_M2	21.9086	22.6514	24.3488	24.2263	23.5976	23.9803
P0C422_T3_M2	21.9086	22.6514	24.3488	24.2263	23.5976	23.9803
P0C422_T5_M1	22.2756	22.9825	22.1295	18.4301	22.5174	19.494
P0C454_S39_M1	13.2377	12.4138	17.0756	14.1948	10.0223	10.0978
P0C457_S17_M1	13.7624	13.9438	13.0503	13.5402	13.6276	12.7032
P0C512_S208_M1	14.1332	13.5364	14.0516	15.3002	13.5493	14.9411
P0C512_T342_M1	15.1617	16.0365	15.849	16.3664	15.9436	15.7913
P0C512_T147_M1	15.9867	15.8091	15.7752	16.4947	15.4672	15.403
P0C512_T34_M1	14.7132	13.8267	14.9047	13.8236	14.8068	13.3438
P0C512_S228_M1	13.8466	13.0228	13.5728	12.6823	10.0223	10.0978
P0C512_S477_M1	21.8284	21.4489	22.2728	22.5282	21.5091	21.0398
P0C5A4_S3_M1	10	10.1761	15.6177	14.8084	12.8993	11.9748
P0C5A4_S9_M1	10	10.1761	20.2519	19.7802	16.718	17.4227
P0C5A4_S145_M1	10	10.1761	19.282	18.8495	15.2436	16.3191
P0C5A4_T178_M1	10	10.1761	20.0839	20.3534	17.8227	18.468
P0C5A4_T172_M1	10	10.1761	10.0403	10.1497	14.7477	15.1729
P0C5A4_S151_M1	10	10.1761	14.3018	14.8833	10.0223	10.0978
P0C5A4_S187_M1	10	10.1761	17.5029	16.8059	10.0223	10.0978
P0C5A4_S135_M1	10	10.1761	16.42	14.8136	10.0223	10.0978
P0C5A4_S30_M1	10	10.1761	14.8558	13.833	12.8199	11.0978
P0C5A4_T99_M1	10	10.1761	18.3312	17.5799	11.5534	14.6796
P0C5A4_S42_M1	10	10.1761	14.9866	14.2812	11.0722	10.1477
P0C5D5_T80_M1	17.355	18.2445	10.0403	10.1497	17.6941	18.4154
P0DKK7_T119_M1	10	11.1761	13.5557	11.1497	10.0223	11.0978
P0DKK8_S155_M1	19.5096	20.3491	22.1509	20.921	18.9816	19.9231
P12085_S135_M1	19.254	19.2745	19.3191	19.4261	19.2683	19.6017
P12085_S8_M1	18.8787	18.0548	18.1549	17.2643	18.4078	17.4833
P12085_T7_M1	17.1764	18.3525	16.3342	17.4436	10.0223	10.0978
P12085_T14_M1	17.1357	16.7528	17.0122	16.1216	16.5848	15.6603
P12085_Y236_M1	15.3267	15.0293	15.7498	15.4994	15.2889	13.4394
P12085_S127_M1	10	10.1761	20.8283	20.8134	10.0223	10.0978
P12085_T126_M1	19.2854	20.4615	10.0403	10.1497	20.3906	19.4661
P12123_T22_M1	10	10.1761	17.2676	16.377	17.1207	16.1962
P12330_S44_M1	19.7137	19.4364	19.7107	19.7391	19.1139	19.4764
P12330_T35_M1	17.04	17.2811	10.0403	10.1497	16.6105	17.6861
P12331_S41_M1	16.5289	17.7051	17.6208	16.9066	16.2754	17.3509
P12331_S43_M1	15.5854	16.4108	14.2172	15.3266	10.0223	10.0978
P14655_S104_M1	18.3305	18.5139	18.2746	18.2905	18.425	18.5165
P14655_S97_M1	17.887	17.6111	17.7022	17.4532	17.7684	17.8078
P14655_S171_M1	15.4407	15.5408	14.4209	13.7222	14.6395	12.8257
P14656_S3_M1	17.5408	14.2759	15.8468	15.1354	15.8388	14.9143
P14656_T5_M1	14.1808	15.3569	10.0403	10.1497	15.0247	14.1002
P14656_S41_M1	14.8407	16.0169	15.0931	14.2025	16.3499	15.4255
P16081_S532_M1	19.7028	18.4034	10.0403	10.1497	21.583	20.213
P16081_S627_M1	15.4994	14.6755	10.0403	10.1497	16.6643	15.7398
P16081_S67_M1	16.5513	15.7274	15.3158	14.4252	10.0223	10.0978
P18566_S92_M1	16.5115	16.6053	16.4791	16.5739	15.3776	16.2293
P18566_Y64_M1	10	10.1761	11.4085	12.5179	15.8997	16.9753
P18566_T127_M1	18.1371	18.5015	18.3382	18.3823	18.6746	19.1727
P18566_T124_M1	15.4202	16.596	15.8919	16.5804	15.6023	15.454
P28752_T349_M1	18.285	17.9058	21.3248	21.4391	18.3234	16.8304
P29545_T111_M1	16.2944	16.7901	16.6224	15.7318	15.1808	16.6342
P29620_S338_M1	19.2659	19.3112	19.3592	19.3883	19.8078	19.3696
P29620_T174_M1	17.8311	17.5012	18.087	17.8124	17.7286	17.85
P29620_S168_M1	17.2156	16.6462	16.8545	17.0461	17.1441	16.8263
P30298_S149_M1	11.6781	14.3262	13.6049	13.7379	14.5677	13.6433
P31673_S39_M1	15.4108	16.7155	20.1143	20.0697	16.4102	15.6163
P35683_T147_M1	22.7647	22.5948	23.2038	23.2858	23.2881	22.3895
P41095_S309_M1	24.946	24.646	24.4574	24.7161	24.3867	24.2338
P41095_S288_M1	16.1214	15.2975	16.8004	16.2445	10.0223	10.0978
P46465_S3_M1	19.3821	19.1788	10.0403	10.1497	10.0223	10.0978
P49398_S128_M1	15.6283	14.8843	15.6238	15.4506	15.1385	14.5162
P50156_S10_M1	10	10.1761	19.4117	18.5211	17.9202	16.9957
P50156_Y15_M1	10	10.1761	15.4738	12.9142	12.6563	13.7318
P51823_S147_M1	16.1846	15.8772	14.2182	15.3276	16.2503	15.3258
P55142_S52_M1	16.6326	15.8088	10.0403	10.1497	16.0612	17.1368
P55142_S105_M1	10	10.1761	19.7742	19.467	16.2903	17.3658
P55857_S2_M1	16.4584	16.4409	16.0013	16.3334	16.0356	16.1936
P56724_S109_M1	26.4385	26.7048	25.9673	26.3215	26.1096	26.1843
P60137_T2_M1	19.6884	20.2989	18.8875	19.9969	19.8665	20.942
P93431_S418_M1	19.457	19.7279	10.0403	10.1497	10.0223	10.0978
P93431_S409_M1	17.748	16.0436	13.0047	12.1141	19.1277	19.1818
P93431_Y407_M1	16.724	15.9002	15.5501	15.6663	10.0223	10.0978
P93431_S70_M1	19.1096	19.1728	17.7327	17.8986	17.2829	18.3585
P93431_Y67_M1	15.8252	16.2682	15.2574	15.3348	16.0236	16.4026
P93431_S102_M1	16.9491	17.2977	10.0403	10.1497	10.0223	10.0978
P93431_S163_M1	18.5547	18.8315	17.1256	17.4638	17.5784	18.2448
P93431_Y427_M1	15.538	15.8969	15.4984	14.6078	10.0223	10.0978
P93431_T142_M1	11.9013	11.0775	12.5499	11.6593	10.5276	11.6032
P93438_S102_M1	15.843	15.0191	10.0403	10.1497	14.3917	13.4672
Q01859_Y418_M1	15.5191	16.6952	17.4752	16.9804	16.9371	16.0126
Q01859_S151_M1	15.3697	14.5458	14.7389	13.8483	14.5113	15.5868
Q06967_S2_M1	19.9577	19.7958	19.8952	19.8568	19.815	19.9389
Q06967_S160_M1	15.6638	16.0039	15.9519	16.4226	15.7042	14.7797
Q07078_S220_M1	20.2547	19.6679	20.6941	20.7922	20.517	18.7888
Q07078_S89_M1	15.8614	15.0375	17.0065	17.2346	16.6554	15.731
Q07661_S117_M1	10	10.1761	15.959	15.0684	14.8021	13.8776
Q07661_T91_M1	17.4196	16.775	16.3432	16.9705	16.3794	17.9248
Q08480_S148_M1	13.9822	13.9495	10.0403	10.1497	12.1246	13.2001
Q0D3B4_T610_M1	14.6418	13.8179	10.0403	10.1497	15.2077	14.2833
Q0D3B6_S520_M1	15.936	17.1121	13.2666	14.376	10.0223	10.0978
Q0D3B6_S316_M1	16.7678	16.0191	13.9253	15.4181	16.1389	15.2047
Q0D3C5_S312_M1	10	10.1761	13.7826	14.892	14.1026	13.1781
Q0D3J9_Y292_M1	15.7702	18.0817	16.0545	16.1934	15.5251	18.4043
Q0D3J9_T461_M1	16.4757	17.6518	17.326	18.4354	17.2452	16.3207
Q0D3U2_S294_M1	12.2851	11.4612	10.0403	10.1497	13.7167	12.7922
Q0D3Z9_T992_M1	21.1849	20.361	10.0403	10.1497	20.4628	21.5384
Q0D412_S172_M1	18.9909	18.9746	19.0546	19.1072	19.1268	19.0304
Q0D412_S373_M1	15.4924	15.9504	15.1922	14.7741	15.7532	15.9359
Q0D4F7_S583_M1	20.9571	21.0948	20.3077	20.3605	20.9648	21.089
Q0D4F7_S319_M1	20.204	20.2346	17.9933	19.1027	15.1643	14.2398
Q0D4F7_S661_M1	16.0828	15.2589	15.9666	15.076	10.0223	10.0978
Q0D4F7_S665_M1	16.0757	15.2518	15.2121	14.3216	10.0223	10.0978
Q0D4F7_S322_M1	15.7703	15.7253	16.3308	15.9954	14.1947	15.4437
Q0D4I9_S217_M1	19.8934	19.3071	19.8814	19.9863	18.7077	17.7832
Q0D4J7_T159_M1	10	10.1761	18.194	18.0388	10.0223	10.0978
Q0D4N6_S851_M1	19.0217	19.1862	17.9936	19.103	10.0223	10.0978
Q0D4T4_S230_M1	13.8271	15.0032	14.8137	13.9231	15.2663	14.3419
Q0D519_S192_M1	19.6444	20.1558	18.1115	18.0107	18.1902	19.4448
Q0D519_S179_M1	18.9842	19.1861	18.2388	18.2558	18.4557	18.6906
Q0D519_Y163_M1	14.1375	15.3136	14.343	15.7156	14.5549	14.8943
Q0D519_S585_M1	16.1315	15.3076	10.0403	10.1497	15.24	14.3156
Q0D598_S696_M1	15.9466	15.1227	14.8975	16.0069	14.7086	15.7841
Q0D5C4_S533_M1	17.2143	15.5879	15.783	14.8924	10.0223	10.0978
Q0D5J1_S357_M1	19.533	19.8723	19.2478	19.3403	20.1488	20.2137
Q0D5J1_S354_M1	15.1785	16.3546	10.0403	10.1497	14.7545	15.83
Q0D5J1_S282_M1	20.3094	20.8096	20.3467	19.8252	21.0982	21.2335
Q0D5J1_S692_M1	17.2508	17.5726	16.7705	15.8799	17.1885	18.0246
Q0D5J1_T264_M1	10	10.1761	16.3095	17.419	17.7166	17.9574
Q0D5J1_S252_M1	10	10.1761	15.3469	17.1946	17.2334	16.3089
Q0D5J1_S377_M1	20.7231	21.1692	18.8604	19.9698	20.6144	21.6899
Q0D5J1_S389_M1	18.7334	17.9095	20.2019	20.0854	19.3386	18.4141
Q0D5J6_S255_M1	16.0868	15.263	10.0403	10.1497	16.2916	15.3671
Q0D5J6_Y263_M1	12.1283	11.3045	15.2911	14.5193	10.0223	10.0978
Q0D5P8_S83_M1	19.7751	20.088	10.0403	10.1497	10.0223	10.0978
Q0D5P8_T89_M1	18.096	17.2721	10.0403	10.1497	17.8297	18.9053
Q0D5P8_S207_M1	17.3783	18.1876	17.4415	17.7661	17.6569	18.5193
Q0D6I0_S30_M1	10	10.1761	16.513	16.774	10.0223	10.0978
Q0D6I0_Y28_M1	15.6578	16.8339	16.2223	15.3317	16.3126	15.3881
Q0D6I0_S274_M1	17.4743	17.4872	17.8385	17.7438	17.3158	17.3091
Q0D6N3_S100_M1	16.366	15.5421	15.6285	14.7379	16.5202	16.762
Q0D6U7_S584_M1	21.5214	21.6175	21.4327	21.8148	21.7373	21.6751
Q0D6U7_S590_M1	16.4239	16.7949	10.0403	10.1497	10.0223	10.0978
Q0D6U7_S504_M1	10	10.1761	20.3816	20.8112	21.0852	21.4849
Q0D6U7_S509_M2	20.5102	20.252	19.95	20.3148	19.737	19.9413
Q0D6U7_S506_M2	20.5102	20.252	19.95	20.3148	19.737	19.9413
Q0D6U7_S401_M1	10	10.1761	17.7625	18.8719	18.3166	17.3921
Q0D6U7_S577_M1	18.0044	18.1748	18.3577	18.957	18.4823	18.5732
Q0D6U7_S509_M1	18.0424	17.9819	18.2816	18.5074	17.6419	17.74
Q0D6U7_S605_M1	15.7539	14.93	16.0108	16.1479	15.4919	15.1775
Q0D724_S418_M1	17.823	17.4487	16.9091	17.1988	17.3322	17.0149
Q0D840_S121_M1	18.2225	18.7691	20.2392	20.272	18.9389	19.2998
Q0D8A6_S3_M1	17.1658	16.342	16.5844	17.0931	17.3927	16.6123
Q0D8D3_S9_M1	17.564	18.0163	18.1124	18.2351	19.1359	18.5126
Q0D8I9_Y926_M1	18.9425	18.1186	16.9538	18.0632	18.0705	18.5974
Q0D8I9_S750_M1	10	10.1761	18.1927	18.6153	10.0223	10.0978
Q0D8I9_S958_M1	16.7929	17.9691	17.5745	17.4891	17.4017	17.1578
Q0D8I9_S666_M1	14.9206	14.0968	10.0403	10.1497	15.1522	15.5505
Q0D8Q3_S665_M1	21.6559	21.7761	21.1214	21.3929	21.3968	21.7302
Q0D8Q3_S41_M1	19.7655	20.19	20.0686	20.8057	19.4324	20.025
Q0D8Q3_Y433_M1	12.6281	12.4298	12.2151	13.3245	10.0223	10.0978
Q0DAJ2_S376_M1	17.9276	17.9369	18.4956	18.2246	18.7703	17.8458
Q0DAN4_S301_M1	17.5386	17.5585	17.3657	17.3173	17.6808	18.0035
Q0DAN4_S292_M1	13.3308	13.4314	14.1105	13.2199	14.5863	13.7131
Q0DAX4_T186_M1	19.5645	19.297	19.8536	20.1156	19.7408	18.0948
Q0DAX4_Y77_M1	13.5699	14.746	14.348	13.4574	14.9394	13.7491
Q0DAX4_S150_M1	15.4936	15.3032	14.6902	16.4826	16.2327	11.9372
Q0DCN6_S238_M1	17.2921	17.9664	19.5118	19.2002	17.5951	16.6707
Q0DCT8_S432_M1	17.3071	18.6079	17.3505	16.4599	18.5731	18.1221
Q0DD34_S87_M1	18.4278	18.5929	18.85	18.7084	18.0566	18.1855
Q0DD34_S218_M1	16.8325	16.9132	10.0403	10.1497	15.53	16.6055
Q0DD34_T202_M1	16.0358	17.077	16.7341	16.5837	15.7513	15.6195
Q0DDZ0_S208_M1	14.9301	14.1063	14.9727	14.0821	10.0223	10.0978
Q0DE33_S16_M1	17.264	18.4401	10.0403	10.1497	17.6625	16.7381
Q0DE33_S15_M1	10	10.1761	18.6717	19.0502	10.0223	10.0978
Q0DE33_S70_M1	17.1127	17.1045	17.3149	18.1155	15.9278	17.1482
Q0DEU8_T8_M1	21.9823	23.1584	22.4186	22.8316	23.2218	22.2973
Q0DEU8_S276_M1	16.6786	15.8547	16.1551	17.2645	17.9469	17.0225
Q0DEU8_S280_M1	15.9455	15.1216	10.0403	10.1497	14.9234	15.9989
Q0DEU8_S375_M1	14.9575	13.687	13.5503	14.6074	14.2843	13.3598
Q0DF97_S113_M1	20.7268	20.9785	20.2815	20.3457	20.3397	21.0154
Q0DF97_S184_M1	18.6448	19.0625	18.3803	18.5491	18.4984	18.9262
Q0DFC9_S105_M1	20.5112	19.6873	19.6024	17.6332	10.0223	10.0978
Q0DFC9_T83_M1	20.1245	20.8646	19.4809	20.0037	20.3879	21.0011
Q0DFC9_T85_M1	16.288	16.4371	14.4977	15.6071	15.5612	16.6367
Q0DFC9_S80_M1	16.4715	16.7315	14.1738	15.2833	15.5628	16.6383
Q0DFE5_S217_M1	21.1627	21.6473	18.6945	19.0595	21.9183	22.5798
Q0DFE5_S180_M1	18.4836	18.9876	10.0403	10.1497	18.8294	17.9049
Q0DFG2_S526_M1	16.6141	16.1703	15.8568	15.84	16.1358	15.304
Q0DFG2_S48_M1	17.4077	16.2764	14.8841	15.6209	14.7748	14.9224
Q0DG05_T135_M1	21.6751	22.2214	21.7414	22.3569	22.3011	22.0215
Q0DG05_Y71_M1	18.2489	19.425	17.4039	17.9586	16.9509	20.4511
Q0DGH0_T173_M1	16.4437	17.024	17.5415	17.0565	15.8269	14.9024
Q0DGH0_T140_M1	14.8167	15.4663	10.0403	10.1497	10.0223	10.0978
Q0DGH0_S205_M1	14.2415	13.3154	16.2199	15.0403	15.5629	14.5959
Q0DGH0_T282_M1	13.596	14.7721	15.015	14.1245	10.0223	10.0978
Q0DGM2_S170_M1	15.966	16.5475	20.0423	20.1247	14.5654	15.641
Q0DGM2_S199_M1	10	10.1761	18.8675	18.5967	10.0223	10.0978
Q0DGR8_S58_M1	13.7626	14.5435	15.5894	15.48	13.9107	13.7826
Q0DGV3_S235_M1	16.9401	17.3628	17.4919	18.173	16.1309	17.2065
Q0DGW2_S681_M1	15.7949	14.971	16.3152	15.4246	10.0223	10.0978
Q0DHC9_S609_M1	18.9071	19.2021	18.1638	17.953	16.7406	17.686
Q0DHC9_T285_M1	15.7319	14.908	17.6474	16.7569	10.0223	10.0978
Q0DHC9_S194_M1	10	10.1761	15.0571	15.6132	10.0223	10.0978
Q0DHD7_Y146_M1	10	10.1761	10.0403	10.1497	16.3213	14.5402
Q0DI98_S65_M1	25.8962	26.1492	25.3838	25.5556	25.793	26.3811
Q0DI98_S56_M2	24.8041	24.9051	23.8613	24.2306	24.1083	24.8389
Q0DI98_T52_M2	24.8041	24.9051	23.8613	24.2306	24.1083	24.8389
Q0DI98_S95_M1	18.2201	18.8568	19.0769	18.1864	18.3184	18.5212
Q0DI98_S71_M1	15.999	16.5705	16.7661	16.2031	10.0223	10.0978
Q0DIJ3_S150_M1	13.8553	15.0314	10.0403	10.1497	14.9293	16.0049
Q0DIY4_S180_M1	10	10.1761	13.9503	15.0597	11.9482	13.0237
Q0DJA9_S21_M1	18.5487	19.7249	19.4795	18.5889	18.663	19.7386
Q0DJB9_S354_M1	15.2766	14.4527	10.0403	10.1497	15.4947	16.5703
Q0DJC4_S129_M1	23.4289	23.6398	22.7061	23.367	22.6763	23.3869
Q0DJC4_S44_M1	21.8381	22.0317	21.3185	21.4657	21.6844	22.1706
Q0DJC4_T46_M1	16.4352	15.6114	14.6056	15.715	10.0223	10.0978
Q0DJE5_S717_M1	17.3027	16.4788	16.6753	15.7848	17.5918	16.9091
Q0DJF1_S69_M1	18.484	17.6904	16.346	17.3923	15.8872	15.4754
Q0DJF8_T312_M1	23.3168	23.7294	23.0302	23.4169	23.3389	23.7106
Q0DJF8_T312_M2	17.9126	18.6315	18.616	18.6086	18.0551	17.9121
Q0DJF8_T307_M2	17.9126	18.6315	18.616	18.6086	18.0551	17.9121
Q0DJH5_S817_M1	19.0969	18.273	19.801	20.0358	18.723	19.7986
Q0DJH5_S417_M1	10	10.1761	16.1707	17.2801	17.0405	17.4047
Q0DK70_S60_M1	22.4093	22.619	23.444	23.9078	21.8713	21.8622
Q0DK70_S85_M1	15.162	15.8433	17.4164	16.9553	15.4805	14.5561
Q0DK70_S70_M1	14.3324	15.0511	15.7159	16.0577	14.4707	13.8646
Q0DKB2_S523_M1	15.3607	15.1147	12.9081	14.8767	14.079	14.029
Q0DKE7_S61_M1	10	10.1761	20.2646	20.4846	19.1698	19.42
Q0DKG9_S330_M1	24.2134	23.8505	23.983	24.2668	24.2543	23.537
Q0DKG9_S298_M1	24.2498	24.3861	24.5935	24.7828	24.8408	24.577
Q0DKG9_S284_M1	24.6478	24.6096	24.3951	24.6076	24.4356	24.3426
Q0DKG9_S282_M1	20.1325	21.3087	10.0403	10.1497	20.882	21.1692
Q0DKG9_S291_M1	13.8661	15.0422	16.7477	15.5785	12.7005	13.776
Q0DKG9_Y509_M1	13.2917	14.4679	15.056	16.1655	15.5797	14.6553
Q0DKG9_S644_M1	10	10.1761	10.0403	10.1497	13.7863	14.0576
Q0DKN6_S471_M1	22.0404	22.5499	22.1028	22.4305	22.9527	23.4181
Q0DKN6_S471_M2	21.3318	21.6051	20.4004	20.9487	21.6807	21.8672
Q0DKN6_S467_M2	21.3318	21.6051	20.4004	20.9487	21.6807	21.8672
Q0DKN6_Y126_M1	18.3249	18.3755	17.3494	17.9708	17.2047	18.3386
Q0DKN6_T22_M1	22.2388	21.4149	22.0329	22.5797	22.4459	23.5214
Q0DKN6_S196_M1	16.5874	16.6371	16.4912	16.0204	16.4732	17.0377
Q0DKN6_S646_M1	12.5262	12.63	14.531	13.1844	14.4923	11.0978
Q0DL92_S177_M1	17.9535	17.4139	17.3699	18.0238	18.2675	17.343
Q0DL92_S359_M1	15.695	15.0529	10.0403	10.1497	10.0223	10.0978
Q0DL92_S277_M1	14.4902	13.6663	15.3156	14.425	10.0223	10.0978
Q0DLA2_S112_M1	17.1121	18.255	17.6674	16.5312	16.1308	17.2064
Q0DM51_S691_M1	16.95	15.8305	12.8836	13.9931	10.0223	10.0978
Q0DMP3_S390_M1	15.7681	15.2278	16.3601	17.1546	17.4173	15.4525
Q0DN00_S88_M1	16.3299	16.9307	17.5615	17.8425	17.8853	17.317
Q0DNZ7_Y538_M1	18.578	19	10.0403	10.1497	10.0223	10.0978
Q0DNZ7_S575_M1	14.8241	15.083	14.888	13.7658	13.7241	14.7978
Q0DNZ7_S512_M1	18.7219	18.5559	17.0438	17.1612	17.5648	17.5139
Q0DNZ7_S520_M1	10	10.1761	15.4418	16.5512	15.4299	16.5054
Q0DNZ7_S49_M1	16.8522	18.0283	10.0403	10.1497	16.6974	17.7729
Q0DP16_S136_M1	18.5614	18.4363	18.4852	18.7916	18.7562	18.3285
Q0DP16_S343_M1	17.2046	16.3807	17.4671	16.5765	16.7307	17.1441
Q0DP16_S352_M1	10	10.1761	14.1909	14.6738	10.0223	10.0978
Q0DP16_S255_M1	13.1555	14.3316	13.4016	14.511	10.0223	10.0978
Q0DP22_S454_M1	19.1535	18.4693	19.0098	19.254	19.281	18.3566
Q0DP29_Y525_M1	17.1381	16.7333	17.07	17.1532	16.9673	16.3586
Q0DP29_T519_M1	10	10.1761	10.0403	10.1497	15.6688	15.044
Q0DPW6_S11_M1	25.3334	25.6959	25.0216	25.2618	25.6132	26.0254
Q0DPW6_S29_M1	23.4346	23.9279	23.4274	23.314	23.3216	23.6703
Q0DPW6_T25_M1	10	10.1761	18.2048	17.7248	17.2623	17.658
Q0DPW6_S50_M1	17.97	16.1227	16.1761	15.8463	16.0949	18.5688
Q0DQE7_S183_M1	11.4778	12.6539	14.8023	13.9117	10.0223	10.0978
Q0DQG5_Y139_M1	19.4342	17.8058	17.1144	15.9406	17.4132	17.3491
Q0DQG5_S123_M1	10	10.1761	15.1899	15.5739	10.0223	10.0978
Q0DRD1_S162_M1	17.6286	18.2731	18.3783	18.7775	17.5627	18.0183
Q0DRS5_S198_M1	17.2857	16.6733	17.1582	17.5777	10.0223	10.0978
Q0DRV6_S11_M1	14.0089	15.185	10.0403	10.1497	13.5562	14.6317
Q0DRW2_S499_M1	16.3557	15.5318	12.7171	13.8265	15.1329	14.2084
Q0DRX6_S455_M1	17.5893	18.1078	17.4487	17.887	18.096	17.1716
Q0DRX6_S813_M1	15.723	16.7218	16.128	14.6037	16.5147	16.4297
Q0DUA4_S26_M1	22.6564	22.4057	22.4132	22.9849	22.9217	21.5433
Q0DUA7_S129_M1	14.841	14.0172	13.3383	14.4477	10.0223	10.0978
Q0DUE4_S968_M1	18.8131	17.2197	19.1215	18.4633	18.2621	16.3446
Q0DUE4_S555_M1	12.7974	11.9736	13.6366	14.0697	10.0223	10.0978
Q0DUS0_S54_M1	22.0373	22.4958	21.0911	22.2005	22.3473	22.9475
Q0DV64_S34_M1	14.1643	14.7819	12.6708	13.7803	15.2166	14.2921
Q0DVG7_S434_M1	15.425	14.6012	14.9517	14.8932	10.0223	10.0978
Q0DVG7_S232_M1	15.9338	15.1099	10.0403	10.1497	16.0842	15.1598
Q0DVU4_S49_M1	16.3353	15.5114	15.8669	15.9964	16.7244	16.8538
Q0DWD8_S61_M1	17.7218	17.4198	16.8306	15.94	15.6829	16.7585
Q0DWD8_S67_M1	15.39	14.5662	13.6643	12.7738	10.0223	10.0978
Q0DWD8_T376_M1	10	10.1761	15.8737	15.8038	15.6644	16.7399
Q0DWD8_S27_M1	16.7591	16.5602	10.0403	10.1497	16.1861	15.2616
Q0DWD8_S87_M1	15.5991	14.7752	13.7907	14.9001	12.9391	14.0146
Q0DWD8_S53_M1	13.9504	12.2235	11.5507	13.924	10.0223	10.0978
Q0DWK4_S450_M1	14.4322	14.4631	15.7789	14.8883	14.3061	13.3816
Q0DWQ1_S45_M1	16.5807	15.7568	17.1487	16.2581	10.0223	10.0978
Q0DXR0_S851_M1	17.5415	17.3358	17.9789	17.0883	10.0223	10.0978
Q0DXV3_S7_M1	19.9843	19.1604	10.0403	10.1497	20.394	21.166
Q0DXV3_T10_M1	19.494	20.0515	19.511	19.5624	19.5077	20.5833
Q0DY48_S62_M1	18.366	18.6691	19.1085	19.3305	18.5031	18.7724
Q0DY48_T100_M1	14.9047	15.2056	14.2892	14.319	14.5606	14.324
Q0DY58_S128_M1	18.2025	17.9398	18.4193	17.5287	10.0223	10.0978
Q0DY81_S936_M1	23.2823	23.4582	23.0106	23.1889	23.2308	23.506
Q0DY81_S963_M1	20.9622	21.1661	20.5413	20.6836	21.1359	21.323
Q0DY81_T965_M2	18.2636	17.6136	16.9039	17.3441	17.3089	16.3845
Q0DY81_S963_M2	18.2636	17.6136	16.9039	17.3441	17.3089	16.3845
Q0DY81_S1068_M1	19.9611	20.0044	19.1904	19.599	20.1451	20.8315
Q0DY81_S786_M1	20.1548	20.4143	20.8121	21.0404	20.504	20.6388
Q0DY81_T913_M1	19.0637	17.5934	10.0403	10.1497	17.9684	19.0439
Q0DY81_S914_M1	10	10.1761	20.318	19.4274	19.6204	18.6959
Q0DY81_S794_M1	15.1705	14.3467	14.3417	15.4511	12.7174	13.7929
Q0DY81_S30_M1	13.7991	12.9753	13.9784	13.0878	10.0223	10.0978
Q0DY90_S236_M1	15.7281	15.77	14.8859	15.9953	10.0223	10.0978
Q0DYB1_S26_M1	16.57	17.3976	16.1832	16.8206	15.2166	16.2921
Q0DYC1_S2_M1	17.18	17.0622	15.2415	16.0769	14.4321	17.0709
Q0DYK7_S65_M1	18.4958	17.9854	17.9417	18.0736	18.053	17.2548
Q0DYK7_Y29_M1	15.7726	16.9487	10.0403	10.1497	15.7455	16.6248
Q0DZH1_S19_M1	19.5179	19.551	18.6039	17.7133	19.11	18.1855
Q0DZH1_S15_M1	19.9653	19.3073	17.7077	18.1474	17.2621	18.8228
Q0DZJ2_S662_M1	23.6478	23.7284	23.0681	23.3004	23.3615	22.7378
Q0DZJ2_S853_M1	17.9242	19.348	18.6043	19.7137	19.4123	18.5447
Q0DZJ2_S723_M1	18.073	17.9182	16.9578	18.0673	10.0223	10.0978
Q0E0I3_S495_M1	17.4339	18.61	18.5989	18.4034	19.0239	19.5803
Q0E0I3_S310_M1	15.8964	14.7246	14.5569	14.7806	15.5387	15.9401
Q0E177_S4_M1	19.1571	19.2697	18.428	19.6673	19.4481	19.2259
Q0E177_S80_M1	18.8925	18.2068	18.7925	19.2237	18.5509	18.0204
Q0E177_S29_M1	16.9528	17.1297	16.6001	17.0031	17.1838	16.8432
Q0E1D7_S119_M1	17.1391	18.2501	18.4074	17.5169	17.6367	18.4831
Q0E1D7_T79_M1	14.1311	14.7871	10.0403	10.1497	10.0223	10.0978
Q0E1I7_S38_M1	21.1834	21.3982	21.1152	21.2294	21.8261	22.2647
Q0E1I7_S24_M1	16.4106	17.5867	16.4874	16.848	10.0223	10.0978
Q0E1I7_S157_M1	15.1367	15.6031	16.1118	15.277	14.1935	14.7737
Q0E2A9_T616_M1	21.1213	21.506	18.9052	18.9391	21.072	21.7278
Q0E2A9_S634_M1	21.2576	21.539	19.4153	19.9023	21.011	21.3193
Q0E2A9_S152_M1	20.605	20.7206	20.287	20.7993	21.0628	19.6312
Q0E2A9_S137_M1	17.2637	18.4399	17.6389	18.7483	16.2843	17.3599
Q0E2E9_T10_M1	20.9593	21.3869	20.7426	20.7445	20.9908	21.7507
Q0E2T9_S206_M1	19.0688	18.2449	17.0802	18.901	19.5521	18.6276
Q0E2W4_S128_M1	20.555	18.5101	20.979	21.4644	18.8017	16.4787
Q0E2W4_S625_M1	18.2664	19.2388	19.5507	20.1485	18.2392	18.9344
Q0E2W4_S116_M1	18.5967	18.3778	19.6772	19.1091	18.2828	17.2548
Q0E2W4_S614_M1	15.0679	16.244	10.0403	10.1497	15.9339	15.0094
Q0E2Z3_S69_M1	14.3191	14.4825	14.4691	14.9839	14.5045	14.6351
Q0E362_S118_M1	12.6388	13.8149	16.8142	16.4429	10.0223	10.0978
Q0E3C3_S293_M1	16.6737	16.6663	10.0403	10.1497	10.0223	10.0978
Q0E3C3_S312_M1	17.2351	16.1972	15.5296	16.0904	14.8772	16.5337
Q0E3V2_S78_M1	22.3731	22.1378	21.1102	21.3086	21.8983	20.9739
Q0E3V2_S89_M1	17.0536	17.2887	16.427	16.3416	17.1125	17.6885
Q0E447_S328_M1	18.1478	17.5381	16.9938	17.4236	10.0223	10.0978
Q0E447_S322_M1	16.4081	16.5854	16.2791	16.6887	10.0223	10.0978
Q0E447_S318_M1	10	10.1761	13.4296	14.539	14.2426	15.3181
Q0E473_S327_M1	10	10.1761	14.4905	15.3422	14.4467	15.5222
Q0E473_T329_M1	15.309	15.5804	10.0403	10.1497	14.479	15.5545
Q0E4K1_T409_M1	20.7793	20.6613	20.0513	21.1608	20.9977	19.5123
Q0E4K1_S92_M1	16.8283	16.9485	16.4178	17.0183	10.0223	10.0978
Q0E4Q5_S45_M1	21.7422	22.0862	22.388	22.2864	22.6559	22.2445
Q0E4T3_S368_M1	18.8953	18.3769	18.8797	15.6481	15.8325	17.7971
Q0ILJ6_S1127_M1	19.2223	18.8674	19.3039	19.6489	19.6064	20.017
Q0ILJ6_S963_M1	10	10.1761	17.6323	17.9239	10.0223	10.0978
Q0IML7_T225_M1	17.9217	17.0979	16.8614	17.5439	18.3796	17.4552
Q0IML7_S241_M1	16.5627	15.7388	17.8127	18.1756	17.0738	16.1494
Q0IMS5_T162_M1	17.8262	18.7877	17.2716	17.7953	18.102	19.0128
Q0IMS5_Y120_M1	16.5419	17.5988	16.2441	16.2329	17.0987	17.4452
Q0IMS5_S190_M1	15.0426	16.2187	10.0403	10.1497	14.2276	13.3031
Q0IMW0_S172_M1	23.3146	23.5884	23.2849	23.4619	23.7883	23.9104
Q0IMW0_S120_M1	21.9056	22.1047	21.6717	22.0576	22.298	22.3848
Q0IMW0_S209_M1	13.2591	12.4352	10.0403	10.1497	18.968	18.0435
Q0IMW0_S207_M1	20.0754	19.239	19.1144	19.4926	19.6588	20.1703
Q0INC5_S12_M1	19.5284	19.8281	17.8676	18.977	18.3696	19.4451
Q0INC5_S696_M1	16.507	16.1426	14.7071	16.1751	16.3211	16.5674
Q0IPT9_S261_M1	17.4038	17.7949	18.3553	18.3641	16.6133	17.6889
Q0IPW0_S230_M1	20.0505	19.9984	19.1348	19.5302	19.3369	19.1582
Q0IQK9_S54_M1	10	10.1761	14.1199	14.4353	10.0223	10.0978
Q0IQS8_S74_M1	18.882	18.6694	18.8905	18.717	18.5635	18.1677
Q0IQS8_S77_M1	17.5583	17.1971	17.7516	17.6416	17.5576	16.6332
Q0IQS8_T62_M1	15.7035	16.0288	17.4211	16.5846	16.8849	16.3643
Q0IRF0_S222_M1	15.2924	16.0626	15.5127	15.3038	15.3408	15.8262
Q0ISB3_S17_M1	18.2436	19.4198	10.0403	10.1497	21.2521	20.3277
Q0ISB3_S369_M1	15.1687	14.3448	14.5904	15.1796	10.0223	10.0978
Q0IT61_S517_M1	21.538	21.3711	20.7642	21.148	21.4275	21.507
Q0IT61_S588_M1	17.7414	16.9175	17.9955	17.1049	17.2236	18.2992
Q0IT61_S701_M1	14.176	14.6908	15.3228	14.6573	15.6122	14.8263
Q0IT79_S589_M1	21.2972	21.4145	20.4671	20.7787	20.7656	21.2244
Q0IT79_S294_M1	17.7913	16.9674	16.9526	17.106	10.0223	10.0978
Q0IT79_S237_M1	15.9962	15.7434	10.0403	10.1497	10.0223	10.0978
Q0IT79_S618_M1	17.0847	16.8544	14.8957	16.0051	14.7765	15.8521
Q0ITJ6_T285_M1	14.0484	14.6581	10.0403	10.1497	13.12	14.1956
Q0ITQ9_S55_M1	15.8764	16.7291	16.8356	16.6168	15.787	15.8875
Q0ITY8_S100_M1	10	10.1761	18.3347	17.4441	17.5774	16.653
Q0ITY8_T115_M1	17.3972	17.4803	10.0403	10.1497	10.0223	10.0978
Q0ITY8_S113_M1	10	10.1761	17.7753	16.8848	17.0365	16.112
Q0ITY8_S550_M1	16.9467	15.8634	18.1932	18.2984	16.1841	15.8783
Q0ITY8_S50_M1	15.1509	15.4427	16.0125	16.0264	15.944	15.0195
Q0IUD4_S94_M1	16.7664	16.0027	14.3425	15.4519	15.3913	16.4668
Q0IUD4_T90_M1	16.0019	15.178	13.3575	14.4669	15.6591	14.7346
Q0IV63_S449_M1	10	10.1761	17.1787	17.6398	16.7585	16.7513
Q0IVD2_S35_M1	20.0664	20.7217	19.3356	19.1827	19.7394	20.2605
Q0IVG4_S704_M1	17.3303	16.5065	18.0853	18.0582	17.8438	17.8901
Q0IVG4_S276_M1	16.4211	15.5972	16.752	16.173	15.9401	15.0156
Q0IVG4_T522_M1	10	10.1761	15.5089	16.1536	12.6313	11.7069
Q0IVG4_T651_M1	14.7725	15.9486	16.4034	15.5128	10.0223	10.0978
Q0IVQ5_S148_M1	23.9169	24.2544	23.9774	24.253	24.0088	24.6015
Q0IVQ5_S440_M1	22.326	21.6771	21.6192	21.7843	21.6699	20.9615
Q0IVQ5_S1101_M1	19.6051	19.947	19.6497	19.9124	19.7563	19.3717
Q0IVQ5_S1078_M1	16.9496	17.058	17.6228	18.8211	17.0979	17.7628
Q0IVQ5_S213_M1	15.8915	16.2206	16.635	16.7143	16.2842	16.4593
Q0IVQ5_S826_M1	15.1695	14.3457	15.1701	16.2795	10.0223	10.0978
Q0IVQ5_S828_M1	15.1989	14.375	15.8379	14.9474	10.0223	10.0978
Q0IVQ5_S201_M1	10	10.1761	14.7609	15.4649	10.0223	10.0978
Q0IWU2_S10_M2	14.3729	13.549	14.6599	13.7693	10.0223	10.0978
Q0IWU2_S8_M2	14.3729	13.549	14.6599	13.7693	10.0223	10.0978
Q0IXI6_T453_M1	18.79	19.0861	18.6176	18.4979	18.6543	19.0425
Q0IXI6_S410_M1	14.6948	16.3268	13.174	14.2835	15.8829	14.9585
Q0IXI6_S389_M1	15.8706	16.1656	15.7121	15.6735	14.6387	16.067
Q0IXM4_S219_M1	17.7105	17.3239	10.0403	10.1497	10.0223	10.0978
Q0IXM4_Y319_M1	10	10.1761	13.9131	13.0225	13.0526	12.1281
Q0IXM4_Y333_M1	10	10.1761	15.7693	14.8787	14.354	15.4295
Q0IZR7_S104_M1	25.2606	25.4755	25.0379	25.2276	25.6187	25.0258
Q0IZR7_S327_M1	23.6136	23.3886	22.6639	23.0205	24.0517	23.238
Q0IZR7_S322_M1	16.196	16.5529	15.461	15.1676	10.0223	10.0978
Q0IZR7_S41_M1	23.0946	23.6138	22.6994	23.0049	23.4821	23.321
Q0IZR7_T489_M1	22.8305	22.5696	21.6951	21.9788	22.5893	22.2647
Q0IZR7_S309_M1	21.433	21.5437	20.1771	21.2865	21.5635	20.639
Q0IZR7_S307_M1	19.2508	19.3801	17.7517	18.8611	10.0223	10.0978
Q0IZR7_S306_M1	10	10.1761	18.6027	17.7121	17.298	18.3736
Q0IZR7_S312_M1	15.6226	15.264	15.4495	15.0657	15.8196	14.8951
Q0IZR7_T338_M1	21.7916	21.8624	21.109	20.2184	22.3532	21.8469
Q0IZR7_S429_M1	20.9238	21.0686	20.2014	20.1353	21.3946	20.4702
Q0IZR7_S345_M1	21.0592	21.1988	20.7781	21.2058	22.0673	21.2977
Q0IZR7_S33_M1	20.7825	21.0702	20.7958	21.1152	20.7765	20.1025
Q0IZR7_S65_M1	21.1705	21.2697	20.4328	20.9123	21.687	21.2018
Q0IZR7_S343_M1	20.0806	19.2567	19.4985	18.6079	10.0223	10.0978
Q0IZR7_S63_M1	17.4353	17.8538	16.9288	16.7656	17.2642	16.4577
Q0IZR7_T340_M2	16.5848	15.7609	15.7733	16.8827	15.0107	16.0862
Q0IZR7_T338_M2	16.5848	15.7609	15.7733	16.8827	15.0107	16.0862
Q0IZR7_S650_M1	14.9842	16.1603	13.9227	15.0321	10.0223	10.0978
Q0IZR7_S322_M2	16.2474	16.7025	13.076	14.3957	10.0223	10.0978
Q0IZR7_S319_M2	16.2474	16.7025	13.076	14.3957	10.0223	10.0978
Q0IZR7_S135_M1	15.3592	15.477	15.9209	13.3349	10.0223	10.0978
Q0IZV2_S357_M1	21.5011	21.7207	21.3378	21.7105	21.9738	22.1278
Q0IZV2_S357_M2	20.7855	20.7169	19.4359	20.1123	21.1306	21.1649
Q0IZV2_T351_M2	20.7855	20.7169	19.4359	20.1123	21.1306	21.1649
Q0IZV2_S760_M1	19.8647	19.7795	19.6314	20.3186	20.8076	19.8832
Q0IZV2_S86_M1	20.0796	19.2557	17.7997	18.9092	10.0223	10.0978
Q0IZV2_S144_M1	17.8164	17.9963	17.0088	17.801	17.5102	16.9401
Q0J035_S50_M1	10	10.1761	20.5045	21.6139	19.9049	20.9804
Q0J035_S52_M1	20.8533	21.2263	21.1282	20.2376	21.6893	20.7649
Q0J035_S166_M1	18.8481	18.49	19.867	19.8958	10.0223	10.0978
Q0J035_S292_M1	15.4173	15.1443	10.0403	10.1497	14.1553	13.3467
Q0J064_S78_M1	19.5653	20.3362	19.4826	19.7847	19.5642	19.7895
Q0J0G6_S702_M1	16.1618	17.338	16.6585	17.768	10.0223	10.0978
Q0J0H3_S490_M2	21.4657	21.6582	20.1976	20.176	21.1834	21.8884
Q0J0H3_S486_M2	21.4657	21.6582	20.1976	20.176	21.1834	21.8884
Q0J0H3_S496_M1	18.9885	18.1646	18.851	19.9604	10.0223	10.0978
Q0J0H3_S486_M1	18.8972	19.3889	17.8515	17.8482	18.9436	19.5669
Q0J0H3_S368_M1	19.9864	20.2934	20.0094	20.323	19.6868	20.2763
Q0J0H3_S316_M1	21.4413	21.7234	21.5982	21.7228	21.2822	21.6721
Q0J0H3_S397_M1	20.131	20.4099	19.1246	20.2341	20.14	20.4808
Q0J0H3_T555_M1	17.6946	18.8707	19.1047	18.2142	10.0223	10.0978
Q0J0H3_S557_M1	17.903	19.0792	12.4443	13.5538	17.2814	18.3569
Q0J0H3_Y377_M1	18.9059	18.082	18.11	19.2194	18.256	19.3316
Q0J0H3_S571_M1	20.3731	20.517	19.833	20.3679	20.4682	20.506
Q0J0H3_S451_M1	20.1882	19.844	19.299	20.0613	19.801	19.8459
Q0J0H3_S289_M1	10	10.1761	17.0703	18.1797	17.7114	18.7869
Q0J0H3_S460_M1	18.7236	17.5302	10.0403	10.1497	10.0223	10.0978
Q0J0H3_T461_M1	17.1988	16.3749	16.6111	17.7205	14.2809	15.3565
Q0J0H3_S27_M1	16.8759	15.6714	14.8019	16.4761	14.5617	15.6373
Q0J0H3_S474_M1	13.5204	14.6965	15.1016	14.211	10.0223	10.0978
Q0J0H9_S381_M1	21.437	21.5293	21.2419	21.5876	22.0215	21.9738
Q0J0H9_S331_M1	15.9434	16.522	16.7177	16.8591	17.547	16.9485
Q0J0K9_S286_M1	18.6567	18.2316	18.4343	17.8397	18.3266	18.159
Q0J0K9_S59_M1	17.0692	17.5918	17.449	17.4728	16.32	17.3955
Q0J0L4_S35_M1	18.6991	19.8752	19.1266	20.2361	10.0223	10.0978
Q0J0L4_S36_M1	19.9245	19.1006	19.7862	18.8956	10.0223	10.0978
Q0J0Q4_S136_M1	19.6654	20.5421	20.713	21.0735	20.1505	21.2261
Q0J0Q4_S279_M1	19.0129	19.6324	19.6329	19.6029	19.9507	19.9319
Q0J0Q4_S69_M1	17.3802	16.5563	17.0864	16.1958	10.0223	10.0978
Q0J0Q4_S299_M1	10	10.1761	12.8458	13.9993	12.898	13.9735
Q0J0U2_S246_M1	15.6696	16.8457	16.9893	16.0987	15.7925	14.868
Q0J0U2_S248_M1	14.8498	16.0259	10.0403	10.1497	14.5288	15.6043
Q0J0V4_S89_M1	18.034	17.9581	17.8562	18.7022	17.1746	18.0284
Q0J0V4_S82_M1	10	10.1761	14.6126	15.7221	15.7876	16.8632
Q0J105_S54_M1	10	10.1761	18.5128	18.2761	14.5544	15.63
Q0J136_S605_M1	18.8088	18.641	18.1994	18.6146	19.0833	18.9967
Q0J174_S37_M1	15.3841	14.5602	14.5858	13.6952	10.0223	10.0978
Q0J1I6_Y27_M1	20.4197	20.6519	20.3129	20.008	19.7613	19.9782
Q0J1I6_S87_M1	17.2747	17.3788	16.7334	15.8429	10.0223	10.0978
Q0J1I6_S132_M1	18.5428	18.5989	19.282	19.4405	17.6551	17.9582
Q0J2R8_S227_M1	14.5521	13.7282	16.0771	17.1865	10.0223	10.0978
Q0J2U0_T629_M1	10	10.1761	10.0403	10.1497	20.9455	20.661
Q0J2U0_S627_M1	20.1379	20.2471	19.9723	20.2658	10.0223	10.0978
Q0J2U0_S358_M1	18.7178	18.4365	18.4647	18.5135	18.9314	18.177
Q0J2U0_S260_M1	17.297	17.6098	17.8075	17.7255	17.9407	17.6516
Q0J314_T26_M1	14.8799	16.056	17.2303	16.3216	15.2983	16.3738
Q0J3Z8_S249_M1	21.5356	21.8542	21.4509	21.8905	21.524	22.0844
Q0J3Z8_S27_M1	18.4395	18.6561	18.8094	17.9188	18.4324	18.5327
Q0J3Z8_S275_M1	19.8065	20.3962	10.0403	10.1497	19.6312	19.9588
Q0J3Z8_S269_M1	18.9419	19.6278	19.2102	19.4259	18.5335	19.1767
Q0J3Z8_S277_M1	10	10.1761	16.2337	15.3431	14.3743	13.4499
Q0J3Z8_S262_M1	18.2507	17.9316	17.5533	16.8398	16.4318	17.9634
Q0J3Z8_S228_M1	10	10.1761	15.6598	14.7692	13.7504	14.8259
Q0J485_S298_M1	21.2655	20.4416	20.8431	21.0436	21.4106	20.4861
Q0J4A3_S64_M1	21.1079	22.5544	20.9506	21.8805	22.2692	22.8803
Q0J4A3_Y98_M1	20.1011	19.2772	10.0403	10.1497	20.1106	19.1861
Q0J4A3_Y92_M1	17.6429	18.819	19.3249	19.8969	19.9176	21.2351
Q0J4A3_S81_M1	10	10.1761	15.1906	14.3	15.1943	16.2698
Q0J4A3_T108_M1	19.1972	19.4942	19.0814	18.1679	19.2864	19.6923
Q0J4A3_S190_M1	14.8132	13.9894	14.2459	15.3553	10.0223	10.0978
Q0J4A3_Y194_M1	12.7901	13.9663	14.929	14.0384	14.7705	13.8461
Q0J4A3_T195_M1	12.5977	13.7739	14.8181	13.9275	10.0223	10.0978
Q0J4D8_S19_M1	10	10.1761	19.1748	19.5094	10.0223	10.0978
Q0J4D8_S178_M1	18.0255	17.8396	17.5998	17.879	17.7319	18.3019
Q0J4D8_S479_M1	15.3955	16.5717	10.0403	10.1497	16.1887	15.2643
Q0J4D8_S185_M1	14.7493	13.9254	14.628	14.8382	14.6548	15.302
Q0J4P2_S261_M1	12.9731	14.1492	13.9913	13.7153	10.0223	10.0978
Q0J5P2_S443_M1	19.7866	20.1033	19.4364	19.6925	19.9047	20.2601
Q0J668_S107_M1	16.5952	16.8159	14.3404	14.7889	15.1797	15.9672
Q0J6R8_S197_M1	18.3255	18.3856	17.2698	18.3469	18.4162	18.3353
Q0J6R8_S195_M1	17.1293	14.4618	14.7431	15.8786	16.1645	15.24
Q0J6U9_S21_M1	15.9997	16.2069	10.0403	10.1497	15.2866	16.3622
Q0J709_T76_M1	15.3374	16.5135	15.4301	15.9956	15.0708	16.3276
Q0J709_T127_M1	16.9536	16.1297	10.0403	10.1497	15.392	16.4675
Q0J716_S806_M1	17.1577	18.3338	10.0403	10.1497	18.6743	17.7498
Q0J716_S840_M1	16.8099	15.9861	15.5382	16.6477	16.2532	15.3287
Q0J716_S787_M1	18.4915	18.9583	18.7632	17.5602	18.9854	17.2843
Q0J716_T791_M1	10	10.1761	11.0403	10.1497	15.2119	16.2875
Q0J7D9_S130_M1	17.2543	17.2121	17.1803	16.895	17.4626	15.8442
Q0J7L0_S56_M1	15.4625	16.6386	15.1486	16.258	10.0223	10.0978
Q0J7M1_S222_M1	17.2321	16.4082	18.0317	17.1411	17.8968	16.9723
Q0J7M1_S223_M1	10	10.1761	10.0403	10.1497	17.5164	16.5798
Q0J7M1_T489_M1	17.3186	17.3526	18.2655	18.023	17.8816	16.5588
Q0J7U6_T289_M1	16.3147	15.2406	15.6367	16.7461	10.0223	10.0978
Q0J7U6_T291_M1	12.3093	13.4855	15.5715	14.6809	10.0223	10.0978
Q0J7V5_S232_M1	19.3519	20.1236	18.951	19.4052	19.6883	20.1268
Q0J8A4_S234_M1	17.8	17.1599	18.0849	18.249	18.1675	16.4852
Q0J8A4_S256_M1	17.4474	17.5145	18.0024	18.1325	18.2054	17.3089
Q0J8C2_S35_M1	22.8889	23.173	23.8239	24.1224	23.6396	23.4903
Q0J8C2_S32_M1	21.9599	22.1669	23.1276	23.4275	22.3187	22.0964
Q0J8C2_S118_M1	17.734	16.7765	10.0403	10.1497	10.0223	10.0978
Q0J8I1_S345_M1	20.234	19.9739	18.7562	20.5252	20.1039	19.7397
Q0J8I1_S524_M1	18.7891	18.6598	18.4103	18.6024	19.025	18.5027
Q0J8M2_S96_M1	16.5922	17.7683	16.6987	15.8082	17.1412	16.2168
Q0J8M2_Y80_M1	18.7874	16.8969	17.411	17.5883	17.3804	18.456
Q0J8W7_S417_M1	17.651	18.0302	16.567	17.6765	17.7633	16.8389
Q0J8W7_S200_M1	14.3546	15.5308	19.1341	15.8825	10.0223	10.0978
Q0J8W7_S164_M1	13.3942	14.5704	18.2344	17.5313	13.7101	12.7857
Q0J8W7_S166_M1	14.7427	13.9189	15.3162	16.1229	10.0223	10.0978
Q0J944_S17_M1	17.1991	17.3946	19.1777	19.2691	17.1344	16.2099
Q0J952_S410_M1	22.5976	22.958	22.3988	22.5483	22.5007	23.199
Q0J952_S279_M1	20.2788	20.4914	18.4198	19.2758	19.5923	17.1026
Q0J952_S482_M1	19.6506	20.1248	18.9137	19.5621	19.6369	19.8754
Q0J952_S583_M1	18.4254	18.2574	17.7734	16.8829	17.1491	18.2246
Q0J952_S460_M1	18.5644	19.0413	18.1651	18.6029	18.7245	18.9021
Q0J985_S15_M1	17.6282	17.8403	16.4185	16.8219	16.9472	17.6526
Q0J9B4_S4_M1	16.3224	17.4985	16.1596	17.269	18.2009	16.4102
Q0J9D7_T192_M1	18.2571	18.7504	20.6754	20.442	18.4115	18.7643
Q0J9E4_T455_M1	10	10.1761	15.6486	15.0423	10.0223	10.0978
Q0J9E4_S451_M1	14.9643	14.1405	13.2819	14.3913	10.0223	10.0978
Q0J9J6_S44_M1	17.0958	16.2719	16.9054	16.1733	17.0172	17.2676
Q0J9Q1_S13_M1	22.1119	22.5864	22.28	22.3874	22.4863	22.6084
Q0J9Q1_S17_M2	10	10.1761	15.1843	14.2937	13.8583	14.9338
Q0J9Q1_S13_M2	10	10.1761	15.1843	14.2937	13.8583	14.9338
Q0J9W0_S215_M1	17.335	17.8524	15.7568	16.8662	17.6546	17.8553
Q0J9W2_S1118_M1	18.7962	19.0997	18.7661	19.0266	19.6363	19.1598
Q0J9W2_S1127_M1	10	10.1761	17.2766	16.386	17.858	16.9336
Q0J9W2_T1136_M1	10	10.1761	15.2872	15.824	10.0223	10.0978
Q0J9X9_T10_M1	18.9578	19.669	19.5647	19.6074	19.6101	18.6856
Q0J9X9_T150_M1	18.9769	19.3722	20.5863	20.2738	19.6285	19.6797
Q0J9X9_S75_M1	10	10.1761	14.5627	13.6722	12.2923	11.3678
Q0JA17_S507_M1	12.3811	11.1761	10.0403	10.1497	12.9439	12.0195
Q0JA29_S851_M1	16.5527	16.0065	16.1391	16.4725	17.9298	17.0053
Q0JAW2_S184_M1	14.725	13.9011	15.8599	15.6593	13.7292	12.8047
Q0JB20_S153_M1	16.1565	15.9078	13.7629	15.6605	15.5564	16.6943
Q0JB49_S128_M1	18.3846	19.2666	20.9208	20.6722	18.3206	18.6621
Q0JBE1_S375_M1	18.2618	18.6064	18.0919	18.7389	18.0749	18.4762
Q0JBE1_S46_M1	18.6396	17.8158	18.5702	18.7807	17.066	18.1416
Q0JBE1_S44_M1	16.7712	17.9473	10.0403	10.1497	17.7677	16.8432
Q0JBE1_S351_M1	13.9849	13.1611	13.3989	12.5083	10.0223	10.0978
Q0JBF7_S135_M1	16.6853	19.8804	17.1264	20.0117	17.5703	19.7565
Q0JBF7_S186_M1	10	10.1761	10.0403	10.1497	16.5906	16.6673
Q0JBF7_S145_M1	13.9677	15.1439	10.0403	10.1497	13.2558	14.3314
Q0JBF7_S146_M1	14.5294	13.7055	15.0889	15.2907	10.0223	10.0978
Q0JBP6_T128_M1	19.8014	20.1639	19.905	19.8024	20.1836	21.1929
Q0JBY7_S555_M1	13.3636	12.5397	12.7833	11.8927	10.0223	10.0978
Q0JBZ3_S418_M1	23.0248	20.6073	22.9829	23.0836	23.0823	23.1392
Q0JBZ3_T534_M1	23.0335	22.8948	22.2618	22.3839	22.6692	23.1778
Q0JBZ3_S350_M1	19.0108	18.9716	18.7624	19.1256	19.2534	19.5068
Q0JBZ3_S705_M1	18.1232	18.0744	17.4758	16.5852	17.1908	18.2663
Q0JBZ3_S414_M1	18.2815	18.5118	16.987	17.284	18.0242	18.6067
Q0JBZ3_S335_M1	18.0915	18.0908	18.0675	17.7758	18.2007	17.923
Q0JBZ3_S504_M1	16.2281	17.5193	17.7044	17.8572	15.8851	14.9606
Q0JBZ3_S824_M2	18.5157	16.9698	15.8934	17.1624	15.5082	16.1406
Q0JBZ3_S823_M2	18.5157	16.9698	15.8934	17.1624	15.5082	16.1406
Q0JBZ3_T728_M1	12.2541	13.7402	13.9321	14.3051	12.2059	12.1197
Q0JCI8_S330_M1	17.1915	18.3676	10.0403	10.1497	17.2478	16.3233
Q0JCI8_S636_M1	16.2906	16.5939	15.2477	14.3571	10.0223	10.0978
Q0JCK5_S196_M1	21.5215	21.973	20.8051	20.8894	21.7412	22.3157
Q0JCK5_S46_M1	18.9786	18.1547	19.3946	20.504	18.5437	17.6192
Q0JCK5_S214_M1	10	10.1761	16.6606	16.8056	10.0223	10.0978
Q0JCK5_S210_M1	15.962	15.1381	15.6375	16.7469	10.0223	10.0978
Q0JCK5_S61_M1	18.5359	18.8623	18.6212	18.6962	15.3119	17.2567
Q0JCK5_T175_M1	12.8504	13.6832	13.1553	12.2647	12.8636	11.0978
Q0JCX3_T97_M1	16.1683	17.3444	10.0403	10.1497	15.9774	15.053
Q0JD07_S41_M1	19.4133	20.4213	10.0403	10.1497	19.2705	20.346
Q0JD07_S58_M3	19.0417	18.2178	14.2143	13.3238	10.0223	10.0978
Q0JD07_T56_M3	19.0417	18.2178	14.2143	13.3238	10.0223	10.0978
Q0JD07_S54_M3	19.0417	18.2178	14.2143	13.3238	10.0223	10.0978
Q0JD14_S43_M1	18.7281	19.3174	17.4227	18.5321	18.4005	19.4761
Q0JD14_S34_M1	19.3607	19.6133	17.5835	17.2603	19.1507	19.8748
Q0JD14_T47_M2	16.5994	17.7756	13.6033	12.7127	10.0223	10.0978
Q0JD14_S43_M2	16.5994	17.7756	13.6033	12.7127	10.0223	10.0978
Q0JD14_S704_M1	18.5474	19.7235	18.971	19.0223	19.6573	18.7328
Q0JD14_S30_M1	10	10.1761	18.7676	17.877	18.1287	19.2042
Q0JD14_T622_M1	14.8978	16.074	10.0403	10.1497	14.7484	15.8239
Q0JD14_S56_M1	17.8698	17.046	17.1875	16.2969	18.6561	19.1896
Q0JD14_S59_M1	17.3439	17.4087	17.275	17.7347	10.0223	10.0978
Q0JD14_S638_M1	17.5529	16.7291	14.0254	15.1349	17.5913	16.6733
Q0JD14_S456_M1	10	10.1761	16.5655	16.3045	10.0223	10.0978
Q0JD14_S153_M1	16.305	16.1574	10.0403	10.1497	14.3713	15.4469
Q0JD43_S14_M1	19.2264	18.8452	19.2789	19.5481	20.1336	21.2091
Q0JD43_S10_M1	19.4474	19.8142	10.0403	10.1497	18.5133	19.5888
Q0JD43_S11_M1	17.8834	18.9194	17.9264	18.2526	18.2545	18.6227
Q0JD43_S60_M1	18.3269	18.0878	19.3385	18.8149	17.4615	18.5371
Q0JD43_S49_M1	10	10.1761	14.8668	15.9763	16.6758	15.7513
Q0JD43_T91_M1	18.2891	17.4652	18.9184	19.3165	18.6419	17.5143
Q0JD43_S87_M1	16.4426	15.6187	16.9338	16.6884	10.0223	10.0978
Q0JD43_T91_M2	14.3239	15.5	15.5956	16.3842	15.8542	14.9297
Q0JD43_S87_M2	14.3239	15.5	15.5956	16.3842	15.8542	14.9297
Q0JD43_S44_M1	17.6558	17.0983	18.4623	17.5372	18.0613	17.6238
Q0JD52_S95_M1	21.4352	21.8011	20.2806	20.7112	20.8277	21.7315
Q0JD52_S84_M1	18.1447	18.2444	16.7455	15.8549	17.2469	17.6183
Q0JD52_S158_M1	19.3162	19.1316	17.9969	17.1063	18.0701	19.0838
Q0JD86_S205_M1	20.8549	20.9403	21.9199	22.2345	21.3781	21.0515
Q0JD86_S1083_M1	18.0606	18.2149	18.2305	18.1546	15.4091	17.0424
Q0JD86_S1081_M1	17.0784	16.2545	16.9556	18.065	10.0223	10.0978
Q0JD86_S1080_M1	15.2498	16.4259	16.4374	17.5468	16.6943	15.7698
Q0JD86_T174_M1	18.5601	18.6357	18.8269	18.8642	17.8196	17.4692
Q0JDB4_S157_M1	16.0836	16.2749	16.99	15.9804	15.3556	15.9314
Q0JDC3_S130_M1	16.9789	16.155	16.2251	15.3346	10.0223	10.0978
Q0JDC3_S205_M1	18.0498	18.907	16.4523	15.5617	17.1059	17.71
Q0JDC3_S160_M1	15.9718	16.7124	14.488	13.5975	13.3072	15.7503
Q0JDE9_S2_M1	17.5343	16.4513	16.5771	15.8351	17.4297	15.4123
Q0JDK3_S290_M1	16.3444	15.5206	17.1709	16.4708	14.8403	15.9158
Q0JDM0_S69_M1	15.0888	14.265	14.6194	15.7288	15.3107	14.3862
Q0JDP3_S549_M1	12.7128	11.889	10.0403	10.1497	14.6991	13.7747
Q0JDT2_S102_M2	18.5383	17.7144	17.9951	17.1046	10.0223	10.0978
Q0JDT2_S98_M2	18.5383	17.7144	17.9951	17.1046	10.0223	10.0978
Q0JDT2_S102_M1	19.2186	18.3454	17.6351	16.7445	16.7953	17.8708
Q0JDT2_S197_M1	20.6236	20.9867	20.3577	20.3464	18.8113	21.0691
Q0JDT2_S98_M1	19.3947	19.5935	18.785	19.1887	18.7409	19.2155
Q0JDT2_Y58_M1	18.0834	19.1341	18.189	17.7138	18.035	17.1105
[truncated: 3,026 more rows]
