# Supplementary material for: Proteome–Transcriptome Discordance in Rice Under Drought Is Modulated by Post-Translational Modifications with Functional Consequences for Photosynthesis and Energy Metabolism
Source: Plants (Basel). 2026 May 20;15(10):1559. doi: 10.3390/plants15101559 (PMC13210473; doi:10.3390/plants15101559)
Supplement: Supplementary file 1 [file plants-15-01559-s001.zip › Supple Tables/TableS5.NIP_Drought_Acetylation_data.xlsx]

## Sheet: 绘图数据
Accession	NIP_CK1	NIP_CK2	NIP_DT1	NIP_DT2	NIP_DTR1	NIP_DTR2
A0A024FLK4_K418_M1	21.8762	21.9417	21.7839	21.6371	21.8732	21.5475
A0A0N7KCI1_K239_M1	21.2806	19.4229	21.0749	21.2536	20.695	20.1175
A0A0N7KCY0_K478_M1	18.0944	19.0485	17.6446	17.3583	18.6047	18.3877
A0A0N7KCY0_K531_M1	16.6826	17.7385	16.9244	18.1194	18.5854	19.0313
A0A0N7KDZ5_K71_M1	21.1124	21.8613	19.8539	19.5277	21.0452	21.3231
A0A0N7KEK0_K86_M1	21.5507	20.8803	20.5254	20.8458	21.2058	21.0829
A0A0N7KEK0_K566_M1	19.5905	18.4813	19.7453	19.1925	19.0123	19.2767
A0A0N7KEK0_K232_M1	19.3613	19.2879	19.051	18.8684	18.5301	18.3513
A0A0N7KEK0_K311_M1	18.3791	18.7424	18.6172	17.6824	18.0114	18.874
A0A0N7KFI2_K267_M1	24.5923	24.0279	23.859	23.8527	24.0871	23.1604
A0A0N7KFI2_K312_M1	22.7821	22.6323	22.1617	22.4547	22.5135	22.9841
A0A0N7KFT8_K76_M1	22.2684	22.1243	21.4507	21.6749	20.3055	21.8808
A0A0N7KFT8_K164_M1	17.1655	18.3554	16.9449	17.9604	18.5838	18.4353
A0A0N7KFT8_K205_M1	17.6911	18.3365	17.4161	16.9825	18.0612	18.2092
A0A0N7KG12_K207_M1	22.5982	22.6396	22.4836	22.246	22.7419	22.9634
A0A0N7KG12_K216_M1	22.0775	22.2127	22.6061	22.1214	22.8378	22.3827
A0A0N7KG12_K56_M1	20.8742	21.0357	21.9692	21.4275	21.3495	22.301
A0A0N7KG12_K193_M1	21.9705	21.5364	20.6471	21.1583	21.6173	21.9441
A0A0N7KG12_K195_M1	21.056	20.8591	21.0189	20.6765	21.3137	21.2413
A0A0N7KG12_K250_M1	19.4697	19.562	19.9963	20.2285	19.8252	19.5984
A0A0N7KG12_K34_M1	18.6696	19.4185	19.6797	19.2681	20.2541	19.4311
A0A0N7KG12_K48_M1	19.426	18.6376	18.9912	19.1368	19.8717	19.9699
A0A0N7KG12_K262_M1	18.9961	18.6714	19.8591	19.5604	19.3799	19.2603
A0A0N7KGD8_K95_M1	22.7389	22.106	22.0634	21.6218	22.4829	21.5621
A0A0N7KGD8_K275_M1	22.088	21.4807	20.9462	20.7173	21.6108	20.674
A0A0N7KGD8_K53_M1	20.9495	21.3652	20.853	20.8418	21.8002	20.9078
A0A0N7KGD8_K177_M1	21.6408	21.1689	20.2989	20.7772	21.2832	21.015
A0A0N7KGD8_K45_M1	19.8211	20.1948	20.0393	19.5148	20.4566	19.8436
A0A0N7KGD8_K153_M1	20.9441	20.0592	19.7219	19.4633	20.2298	17.2716
A0A0N7KGD8_K167_M1	19.195	19.1572	18.736	18.9716	19.435	19.3314
A0A0N7KGD8_K163_M1	18.9052	18.6365	19.1225	18.9277	19.5214	19.0291
A0A0N7KGD8_K268_M1	18.2558	18.8953	18.6779	18.627	19.1302	17.8274
A0A0N7KGD8_K76_M1	17.3955	17.838	17.8798	18.1461	14.3168	17.8073
A0A0N7KGJ7_K21_M1	22.4149	22.0501	22.5508	22.4859	22.2201	22.4539
A0A0N7KH16_K129_M1	23.6847	23.6755	22.0823	23.0365	22.9397	23.868
A0A0N7KH16_K111_M1	22.0825	22.784	22.2732	22.3778	22.1611	22.2148
A0A0N7KH16_K81_M1	22.0333	21.608	20.7323	21.5321	20.9825	21.9649
A0A0N7KH54_K184_M1	22.3846	22.4905	21.2529	20.9268	21.467	21.8678
A0A0N7KH54_K179_M1	20.5939	21.0097	20.6238	20.1266	21.0678	20.9265
A0A0N7KHQ4_K254_M1	22.6432	22.014	22.9277	22.623	22.8283	22.8628
A0A0N7KHQ4_K224_M1	22.6353	21.9717	22.104	22.4311	22.4003	22.6176
A0A0N7KHQ4_K42_M1	21.6552	22.2357	22.6762	21.9766	22.5454	21.99
A0A0N7KHQ4_K229_M1	20.1544	19.3974	18.8955	19.54	19.3122	19.2951
A0A0N7KI05_K147_M1	22.0921	23.16	22.2771	22.8602	22.2451	23.0286
A0A0N7KI05_K132_M1	19.6841	21.067	21.2267	20.8475	20.4903	20.8877
A0A0N7KI05_K162_M1	20.4717	20.5151	20.7799	20.7215	20.6994	21.369
A0A0N7KI17_K359_M1	28.8234	28.3183	28.0237	28.2691	28.6231	28.2828
A0A0N7KI17_K258_M1	20.4042	19.8996	18.8553	19.3569	19.9427	19.2945
A0A0N7KI17_K405_M1	19.4604	17.9922	18.1611	17.5325	19.2858	19.2071
A0A0N7KI73_K201_M1	22.731	21.5859	21.6575	21.8781	21.4597	21.4623
A0A0N7KJ94_K117_M1	17.4102	16.095	17.5552	17.4544	17.0304	15.8726
A0A0N7KJF4_K129_M1	21.3867	20.6119	20.9007	20.9559	21.3571	20.3514
A0A0N7KJT1_K497_M1	18.8724	19.1923	18.799	18.9337	18.7066	18.3925
A0A0N7KJV4_K107_M1	22.2778	21.8303	21.9309	21.8886	21.6233	21.8142
A0A0N7KJV4_K70_M1	17.474	18.3585	17.8586	17.805	18.056	18.7259
A0A0N7KK05_K84_M1	18.1323	18.9628	18.5947	18.8786	19.1018	19.2619
A0A0N7KK10_K235_M1	26.0514	25.7852	25.0774	24.9575	25.5248	25.915
A0A0N7KK10_K176_M1	23.2875	23.527	22.0917	22.5612	23.0598	23.7045
A0A0N7KK10_K286_M1	20.1257	20.8057	19.2987	19.6446	19.8365	19.7163
A0A0N7KK10_K210_M1	21.5297	22.3164	22.1568	22.0809	22.146	22.9994
A0A0N7KK10_K252_M1	21.7011	21.6794	21.8107	22.3224	21.8316	22.3766
A0A0N7KK10_K181_M1	18.5805	19.2142	18.6277	18.1485	18.6432	19.6582
A0A0N7KK73_K140_M1	21.5525	21.447	21.5966	21.6122	21.7969	20.9826
A0A0N7KK73_K30_M1	18.9206	17.6001	15.9648	16.4743	16.7167	17.8864
A0A0N7KKT9_K47_M1	21.2605	21.8034	21.0522	21.2299	21.0695	21.5426
A0A0N7KKX5_K217_M1	18.0188	17.512	19.0558	18.941	19.5721	18.2955
A0A0N7KKX5_K235_M1	18.0188	17.512	19.0558	18.941	19.5721	18.2955
A0A0N7KKX5_K181_M1	18.1232	16.7333	18.6854	17.5785	18.4434	18.221
A0A0N7KKX5_K360_M1	17.1544	16.2297	18.2986	17.8632	17.8639	15.7113
A0A0N7KLL5_K241_M1	17.7297	15.9753	17.2633	16.6712	17.5433	17.7514
A0A0N7KM78_K50_M1	22.8349	22.9776	22.4963	22.5146	22.8555	23.5399
A0A0N7KNB0_K166_M1	16.0772	18.1054	18.1093	16.477	16.9211	16.1093
A0A0N7KNP3_K405_M1	21.0166	22.3854	21.6252	21.8796	21.7262	22.5179
A0A0N7KNP3_K177_M1	17.303	19.614	19.0931	19.0408	18.9894	20.0004
A0A0N7KNP3_K141_M1	19.1296	18.8945	16.584	17.6092	18.4989	19.3804
A0A0N7KNQ0_K832_M1	20.0088	19.2504	19.6452	18.7122	18.7688	18.6072
A0A0N7KNT6_K333_M1	19.3298	19.0466	19.1223	18.8659	18.8138	19.476
A0A0N7KNU5_K174_M1	21.9298	22.7821	22.2945	21.8301	21.9699	22.3551
A0A0N7KNU5_K189_M1	20.5292	20.3982	20.2412	20.3677	20.7521	20.8514
A0A0N7KPE4_K98_M1	28.4952	28.1323	27.3369	27.5853	27.6281	28.6795
A0A0N7KPE4_K145_M1	20.6369	20.451	20.4668	20.2715	20.1692	19.8842
A0A0N7KQ01_K257_M1	23.312	22.9003	23.1649	22.8708	22.4156	22.4289
A0A0N7KQ01_K184_M1	20.8746	21.1584	21.2886	21.2249	20.7919	19.436
A0A0N7KQ01_K197_M1	18.6964	18.2893	17.9738	18.752	17.275	16.6102
A0A0N7KQ01_K115_M1	20.6518	20.2408	19.5275	20.5526	20.4177	19.8402
A0A0N7KQN4_K720_M1	18.9962	18.3888	18.1626	18.3511	19.095	18.9818
A0A0N7KQT6_K40_M1	20.4334	19.8673	19.6239	19.3931	19.2322	18.9715
A0A0N7KSB1_K142_M1	25.8037	25.9121	24.6913	25.247	26.0969	26.6446
A0A0N7KSB1_K124_M1	25.6719	25.6815	24.5314	24.9044	25.7871	25.8629
A0A0N7KSB1_K127_M1	24.7059	24.9355	24.6862	24.3477	25.2535	24.4244
A0A0N7KSB1_K120_M1	23.793	24.2157	23.2631	23.6197	24.6329	25.1112
A0A0N7KSB1_K139_M1	22.2161	22.0958	21.3362	21.7559	22.1123	23.1343
A0A0N7KSB1_K74_M1	21.0554	21.2165	20.4084	21.3969	20.9222	22.1165
A0A0N7KTS9_K12_M1	22.4434	21.7378	21.8114	21.6435	21.9998	20.7625
A0A0P0UX97_K403_M1	18.9221	18.8205	18.9637	18.69	18.8659	18.4068
A0A0P0UXC4_K211_M1	20.2536	20.0622	20.2505	20.6054	20.4032	19.2535
A0A0P0UZH3_K168_M1	21.8175	21.1981	22.3927	22.1849	22.3692	20.619
A0A0P0UZH3_K262_M1	19.4972	19.5278	19.9501	19.7941	19.8992	19.0178
A0A0P0V179_K148_M1	20.4241	20.4368	21.2237	20.9804	19.7691	20.6597
A0A0P0V179_K167_M1	19.6644	19.7711	21.6282	21.0403	20.3109	19.6353
A0A0P0V179_K175_M1	20.6875	20.1533	20.5844	20.7978	19.5859	20.4343
A0A0P0V197_K126_M1	22.3179	21.7109	22.1965	22.4353	22.6738	22.0573
A0A0P0V1A9_K113_M1	20.2637	20.584	18.9181	19.8128	19.6651	20.648
A0A0P0V1K1_K176_M1	18.4984	16.9409	20.3584	20.427	20.1348	19.0213
A0A0P0V236_K140_M1	25.7822	25.1936	25.3394	25.5387	25.6405	24.9413
A0A0P0V236_K415_M1	25.1721	24.8263	25.1647	25.1621	25.2422	24.8326
A0A0P0V236_K440_M1	25.339	24.8532	24.5735	24.1172	24.1302	23.4926
A0A0P0V236_K195_M1	24.6746	23.9678	24.4817	24.5902	24.5234	24.3529
A0A0P0V236_K148_M1	24.4834	23.9108	23.3927	23.8728	23.9331	23.8616
A0A0P0V236_K328_M1	22.429	22.4854	22.8166	22.7248	22.6035	22.1181
A0A0P0V236_K109_M1	21.8583	21.8188	22.6459	22.5092	22.2538	21.4261
A0A0P0V236_K435_M1	20.889	21.5543	21.3934	21.3993	21.3585	21.1964
A0A0P0V236_K405_M1	21.2851	20.4753	20.2403	20.634	20.4792	19.4011
A0A0P0V236_K126_M1	20.8951	19.6939	20.9175	20.5406	20.3802	19.9554
A0A0P0V236_K185_M1	15.7888	20.1459	20.009	19.9019	20.7542	20.3939
A0A0P0V236_K124_M1	18.4715	19.875	19.4591	19.4839	19.4125	19.102
A0A0P0V236_K172_M1	17.3079	18.7399	18.5149	17.9864	18.4446	18.3479
A0A0P0V236_K87_M1	18.6538	18.1842	18.0611	17.8281	18.5896	17.4636
A0A0P0V236_K152_M1	16.4195	15.1667	16.3048	17.8109	17.2052	16.4511
A0A0P0V236_K70_M1	17.2158	16.3455	18.1909	14.7895	15.4647	15.5015
A0A0P0V236_K399_M1	14.439	15.4144	16.2684	15.9438	16.7458	16.1518
A0A0P0V242_K307_M1	19.6337	18.7233	19.0268	19.4493	19.8595	19.282
A0A0P0V2M9_K194_M1	22.8801	24.4707	23.6692	23.4988	23.3378	24.7822
A0A0P0V2M9_K226_M1	23.2573	24.2384	23.588	23.3908	23.6641	24.4071
A0A0P0V2M9_K207_M1	23.0228	23.5383	22.768	22.4306	23.1295	23.4608
A0A0P0V2M9_K271_M1	22.8635	22.5098	21.1108	21.5282	22.024	22.4655
A0A0P0V2T4_K102_M1	18.8668	17.3093	18.6577	17.6828	16.1399	17.5624
A0A0P0V3J2_K90_M1	22.6939	22.7975	21.253	21.8675	22.2058	22.7574
A0A0P0V3J2_K71_M1	20.0011	20.8629	20.6086	20.954	20.7128	20.8676
A0A0P0V3J2_K106_M1	20.523	20.8351	20.2768	20.6579	20.4599	20.8238
A0A0P0V3J2_K155_M1	20.3954	19.9765	19.4823	19.7669	19.9405	19.5172
A0A0P0V407_K413_M1	15.6411	15.7471	14.6791	16.7918	16.2716	17.6748
A0A0P0V4P0_K7_M1	23.3607	23.5676	22.9751	23.2197	22.7511	23.2256
A0A0P0V5Q2_K86_M1	22.5024	22.5778	21.6247	21.617	22.1238	22.478
A0A0P0V643_K96_M1	16.3625	16.1747	16.682	16.7795	14.8684	15.9751
A0A0P0V6Q2_K119_M1	23.6305	23.9156	24.1799	23.8458	23.8672	23.7229
A0A0P0V6Q2_K221_M1	20.1964	20.0316	19.8672	19.5681	20.0503	20.3581
A0A0P0V753_K103_M1	18.7157	18.8069	18.7905	18.8083	18.4883	18.0842
A0A0P0V7A3_K148_M1	20.8438	20.9072	20.2144	20.3754	21.3041	20.5434
A0A0P0V7A3_K137_M1	19.6285	20.5239	20.2613	19.7723	20.5468	19.7943
A0A0P0V7M3_K136_M1	20.4671	20.2318	21.0801	21.3106	21.4175	20.4673
A0A0P0V7W8_K97_M1	21.058	20.7811	20.5982	20.3477	20.7262	20.1576
A0A0P0V819_K241_M1	23.5857	24.2334	24.0884	23.9568	24.3424	24.1995
A0A0P0V877_K11_M1	20.5071	20.6549	20.6347	20.7875	20.2623	20.7648
A0A0P0V8A4_K337_M1	17.635	18.2451	17.6965	18.4494	18.0122	18.1561
A0A0P0V8A4_K238_M1	18.42	19.8297	20.124	20.1633	20.1979	19.5687
A0A0P0V9C5_K159_M1	20.9176	20.532	19.2399	19.7581	20.3857	21.1382
A0A0P0V9F2_K116_M1	20.7329	20.7851	21.6965	21.664	21.8067	21.2802
A0A0P0V9X2_K200_M1	19.4316	20.4986	19.9409	19.7664	20.2111	21.0308
A0A0P0VA28_K28_M1	23.8879	23.7694	23.8124	23.7167	23.4058	24.0448
A0A0P0VAX3_K69_M1	21.5219	21.5068	21.9957	22.0424	20.9664	21.2451
A0A0P0VB50_K418_M1	17.8488	18.2913	19.1472	19.6425	18.8611	18.7648
A0A0P0VB73_K195_M1	21.4846	21.2229	22.378	21.5682	21.4523	21.5155
A0A0P0VB73_K191_M1	23.4987	23.2166	21.8862	22.9114	22.8996	23.4306
A0A0P0VB73_K69_M1	22.4215	22.1165	21.6411	21.54	21.6971	21.8682
A0A0P0VB73_K115_M1	21.4275	22.1033	21.797	21.8039	21.5524	22.3016
A0A0P0VB81_K372_M1	19.327	20.1857	17.6933	17.7119	20.5554	20.2047
A0A0P0VBK7_K217_M1	22.7984	23.6356	24.061	22.3515	22.0577	23.6239
A0A0P0VBK7_K214_M1	23.849	22.2915	22.5566	23.5817	23.3426	22.7651
A0A0P0VBK7_K270_M1	19.9239	19.5321	21.0537	20.1171	19.5742	20.9231
A0A0P0VBK7_K207_M1	19.3789	18.4513	19.5372	19.5129	19.3964	19.5709
A0A0P0VC43_K707_M1	19.8697	19.0591	19.2759	19.814	19.4285	20.2601
A0A0P0VD48_K68_M1	26.6664	26.6228	25.4368	25.8896	26.0543	26.609
A0A0P0VD48_K73_M1	24.8203	24.8018	24.2869	24.4265	24.3293	24.9674
A0A0P0VD48_K93_M1	21.4131	22.6786	22.3597	22.2899	21.8707	22.3762
A0A0P0VD48_K63_M1	22.2184	22.0501	21.8147	21.7428	21.3448	22.2822
A0A0P0VDP5_K281_M1	21.0364	20.5312	20.9875	20.6237	20.807	20.7631
A0A0P0VDP5_K197_M1	18.4596	18.6525	17.8765	18.1796	18.8072	17.7541
A0A0P0VDP5_K392_M1	18.8275	17.7684	15.7326	17.6776	18.4646	18.3086
A0A0P0VDT5_K271_M1	20.7611	19.7917	20.4639	20.1461	20.8442	20.2033
A0A0P0VDT5_K190_M1	18.6226	19.5619	19.7352	19.2915	19.4899	18.6119
A0A0P0VDV3_K145_M1	19.2036	18.297	12.965	16.384	10.0252	11.4477
A0A0P0VEA4_K21_M1	19.9472	19.9557	18.9772	20.0974	19.8929	20.8418
A0A0P0VEA4_K361_M1	19.4425	17.9825	18.7099	18.8239	18.4406	18.9788
A0A0P0VEB3_K330_M1	17.3536	19.093	19.2814	19.4302	18.3903	19.8231
A0A0P0VEN2_K716_M1	20.0387	19.1844	20.1423	19.7499	20.1519	18.5695
A0A0P0VEW2_K145_M1	10.5575	10	21.2727	22.2979	22.2759	21.6984
A0A0P0VEW2_K82_M1	21.0639	20.2095	19.3365	19.1635	19.7827	19.7288
A0A0P0VFC8_K44_M1	23.0062	22.9505	22.6937	22.8667	23.199	23.0801
A0A0P0VFC8_K137_M1	22.6643	22.5098	22.1896	22.3471	22.5561	22.5854
A0A0P0VFC8_K168_M1	20.9278	22.3772	22.1325	21.9932	21.9621	22.1497
A0A0P0VFD2_K342_M1	22.784	22.0633	22.1029	21.9379	22.044	21.8004
A0A0P0VFD2_K98_M1	21.2447	20.7388	20.6442	20.9104	21.0677	19.8901
A0A0P0VFD5_K835_M1	18.5719	18.3562	19.6212	18.7223	18.5359	18.9149
A0A0P0VFJ5_K164_M1	23.1962	22.9573	22.5309	22.6185	22.8147	23.1893
A0A0P0VFJ5_K58_M1	21.2384	20.3824	20.6844	20.8271	20.9895	20.945
A0A0P0VFJ5_K153_M1	20.3165	20.4757	20.1883	19.8343	20.4513	19.9341
A0A0P0VFJ5_K86_M1	19.7902	20.1483	19.7455	19.9153	19.7481	20.5856
A0A0P0VFJ5_K61_M1	19.3984	18.6347	17.9587	18.4374	17.3986	18.77
A0A0P0VFX2_K265_M1	19.4156	19.4314	19.9231	19.5688	20.6459	19.0324
A0A0P0VG25_K1080_M1	20.8484	19.886	20.7565	21.3915	20.8447	20.2673
A0A0P0VGY4_K694_M1	19.65	19.7999	19.0453	19.1036	19.4428	19.6721
A0A0P0VH79_K455_M1	26.4856	26.8643	26.4271	26.4745	26.5124	27.1085
A0A0P0VH79_K312_M1	24.7102	24.6855	23.8524	23.8787	24.1533	24.5503
A0A0P0VH79_K182_M1	24.2783	24.2438	23.172	23.2655	23.6961	24.1413
A0A0P0VH79_K304_M1	23.4256	24.1648	23.0227	23.1198	23.3468	24.0605
A0A0P0VH79_K237_M1	20.5095	24.023	22.6325	21.186	22.9567	23.7657
A0A0P0VHB7_K316_M1	17.9966	18.3095	18.7175	18.5958	17.7398	18.2358
A0A0P0VHS8_K78_M1	22.9656	23.279	23.8568	23.3033	23.5098	22.6442
A0A0P0VIA6_K172_M1	19.3741	19.7076	20.8057	20.5891	20.2519	20.2168
A0A0P0VJK6_K174_M1	19.6522	20.039	20.5286	20.6033	20.165	20.2592
A0A0P0VJP6_K172_M1	23.1807	22.9026	23.2239	23.3077	23.0345	23.4875
A0A0P0VJT1_K212_M1	20.9871	20.8616	21.1619	21.3484	18.5812	18.876
A0A0P0VK59_K328_M1	21.7228	21.2067	21.8854	21.894	21.5926	20.8683
A0A0P0VKU9_K199_M1	19.5428	19.661	19.5291	19.3307	19.639	19.5949
A0A0P0VL75_K115_M1	17.8574	18.8472	17.9732	17.8854	18.8249	18.5187
A0A0P0VL75_K42_M1	17.9132	17.2892	18.3154	17.8984	17.3616	18.1164
A0A0P0VLE8_K34_M1	19.6671	19.3687	19.6621	19.8849	19.8228	20.0103
A0A0P0VLE8_K23_M1	17.2527	16.8903	17.0304	16.8011	16.3955	17.8608
A0A0P0VLJ4_K263_M1	22.8265	23.1243	22.5672	22.7727	23.0371	23.4255
A0A0P0VLJ4_K280_M1	22.2342	22.4435	21.8502	22.0766	22.2759	22.8472
A0A0P0VLJ4_K181_M1	22.4414	22.5694	21.4604	21.6066	21.9292	22.6753
A0A0P0VLJ4_K173_M1	20.4065	20.421	19.1984	19.1859	19.77	19.9632
A0A0P0VLJ4_K110_M1	18.4219	18.8644	16.574	15.5992	18.0235	18.4434
A0A0P0VLS3_K14_M1	20.99	21.4205	20.809	20.4491	20.5487	21.0266
A0A0P0VLS3_K50_M1	18.4658	19.3874	18.7353	18.9576	18.7151	19.5826
A0A0P0VLT9_K26_M1	19.0115	18.5956	20.0916	19.1808	18.5253	18.1686
A0A0P0VLT9_K141_M1	17.7362	18.1787	17.3956	17.9153	19.0437	18.6294
A0A0P0VLT9_K126_M1	18.0206	17.4035	17.9771	16.6694	17.543	16.3652
A0A0P0VLY2_K44_M1	18.1018	19.1266	18.4283	18.6755	19.1856	18.5379
A0A0P0VN78_K61_M1	16.0123	16.409	17.459	18.0261	17.2924	16.2785
A0A0P0VNU6_K481_M1	23.4364	22.3819	22.6643	23.4845	23.3079	21.4151
A0A0P0VPQ7_K405_M1	23.2744	23.3075	23.3053	23.6425	22.2423	22.8449
A0A0P0VPQ7_K284_M1	21.205	21.4478	22.8862	22.1887	20.576	21.4024
A0A0P0VPR8_K120_M1	24.3913	23.7779	24.0808	24.3587	24.4391	23.6458
A0A0P0VPR8_K7_M1	18.4397	20.1978	19.6056	19.1624	19.3676	19.6419
A0A0P0VPR8_K17_M1	19.1717	18.5908	19.6399	19.6921	18.6188	18.8622
A0A0P0VQ66_K174_M1	24.5947	24.7906	24.2107	24.3348	24.5601	24.627
A0A0P0VQ66_K130_M1	10.5575	10	21.6845	20.8738	21.9458	20.3032
A0A0P0VQ66_K335_M1	20.9207	20.3597	20.4716	20.3756	20.7967	20.0431
A0A0P0VQ66_K135_M1	17.0152	18.3052	17.9637	17.5969	18.4357	16.2318
A0A0P0VQ70_K514_M1	24.692	24.0345	23.9075	24.2143	24.5011	23.5431
A0A0P0VQ70_K732_M1	19.2034	18.4314	18.0115	18.2661	18.5367	18.6017
A0A0P0VQF4_K156_M1	25.1296	24.3564	24.1624	24.0326	24.1586	24.4733
A0A0P0VQM8_K128_M1	23.2164	23.0459	22.3961	22.4923	22.4027	23.1508
A0A0P0VQM8_K63_M1	21.3992	21.2936	20.3944	20.8979	21.2537	21.7679
A0A0P0VQM8_K23_M1	20.8495	20.8494	19.6835	19.5428	20.1938	20.6732
A0A0P0VQT9_K93_M1	27.0545	26.7628	26.017	26.2153	26.4062	27.0847
A0A0P0VQT9_K20_M1	19.3422	18.3573	20.5018	20.0307	19.5844	20.7932
A0A0P0VR46_K88_M2	25.0299	24.6478	23.1255	24.0042	26.1455	25.6296
A0A0P0VR46_K85_M2	25.0299	24.6478	23.1255	24.0042	26.1455	25.6296
A0A0P0VR55_K128_M1	20.485	21.6615	21.9719	21.8814	20.8925	21.8056
A0A0P0VR59_K98_M1	23.5907	23.2933	23.393	23.5238	23.1751	22.7105
A0A0P0VSE5_K172_M1	22.1324	22.3074	21.3021	21.3303	21.8232	22.6895
A0A0P0VSE5_K185_M1	21.8794	21.8536	21.8355	21.9658	21.6254	22.5612
A0A0P0VSE5_K154_M1	22.0717	21.7975	20.8418	21.2444	21.4778	22.5226
A0A0P0VSE5_K219_M1	19.76	21.4825	20.6938	20.8831	20.5794	21.7647
A0A0P0VSE5_K192_M1	21.4775	21.268	20.4832	20.8725	20.643	20.9075
A0A0P0VSE5_K122_M1	18.1702	21.3176	20.923	20.2264	20.2622	21.947
A0A0P0VSE5_K90_M1	19.7929	20.6248	18.722	19.3677	19.7823	20.4812
A0A0P0VSL6_K220_M1	18.0595	18.6178	17.3884	16.4759	17.9567	16.7615
A0A0P0VSV2_K55_M1	21.0889	20.0099	21.2129	21.4841	21.1391	20.169
A0A0P0VUA6_K38_M1	25.5356	24.8967	24.718	24.9526	24.9299	24.8442
A0A0P0VUA6_K192_M1	20.0053	20.7013	21.0871	20.9352	20.6208	20.942
A0A0P0VUA6_K180_M1	22.5388	21.3642	18.5422	19.8546	18.7952	17.703
A0A0P0VUA6_K48_M1	19.9112	19.6723	19.3829	19.72	19.6653	19.1175
A0A0P0VUA6_K215_M1	19.598	19.1135	19.431	19.4715	19.485	18.9172
A0A0P0VUA6_K220_M1	17.3295	17.7616	18.8219	18.3404	17.672	18.9716
A0A0P0VUL0_K229_M1	21.4593	22.1719	21.6672	19.6881	19.1149	21.899
A0A0P0VUL0_K31_M1	19.9817	20.154	20.0142	19.8899	19.0782	20.1246
A0A0P0VUL0_K22_M1	17.7893	19.2298	18.6236	18.8108	19.6374	19.0882
A0A0P0VUL0_K52_M1	19.0301	19.4667	17.9071	18.8893	18.8985	18.4721
A0A0P0VVH3_K147_M1	25.4962	25.8021	26.8262	26.7891	25.4741	25.3471
A0A0P0VVH3_K139_M1	23.0924	22.7518	23.6551	23.6127	22.9146	22.986
A0A0P0VWM6_K261_M1	20.6482	20.1937	20.8214	20.8064	20.9619	20.8183
A0A0P0VWU7_K265_M1	19.6465	20.2813	19.0836	19.3404	19.3161	20.2748
A0A0P0W0Z6_K75_M1	19.6989	20.0762	17.9974	19.7382	19.9119	19.8916
A0A0P0W0Z6_K39_M1	19.2997	18.8686	16.3437	17.3689	18.2062	18.775
A0A0P0W1E6_K356_M1	21.3661	21.3634	21.1028	20.9983	21.3573	21.13
A0A0P0W1E6_K386_M1	20.6465	19.9087	20.3523	20.3689	20.3025	20.6561
A0A0P0W1R1_K105_M1	19.3518	18.7159	17.6894	18.7953	18.8737	19.5113
A0A0P0W2S8_K257_M1	29.7758	29.557	29.1619	29.1907	29.1562	29.7035
A0A0P0W2S8_K232_M1	25.6358	26.0466	25.248	25.1473	25.2999	25.9236
A0A0P0W2S8_K127_M1	22.6849	22.6026	21.9721	22.1331	22.637	22.5602
A0A0P0W2S8_K264_M1	20.9894	22.6767	22.4751	22.2534	22.7239	23.4194
A0A0P0W2S8_K173_M1	20.236	21.8789	21.7455	21.2479	21.3064	21.8022
A0A0P0W2S8_K148_M1	21.3364	21.8878	21.037	21.0069	21.4503	21.9827
A0A0P0W2S8_K144_M1	20.5742	21.3672	21.0277	20.5681	20.7484	21.8775
A0A0P0W2S8_K132_M1	12.7717	15.6464	12.4267	14.4398	15.1579	16.2606
A0A0P0W329_K116_M1	28.5659	27.5366	27.0532	27.2057	27.1516	27.8511
A0A0P0W329_K117_M2	25.9576	25.4985	25.1136	24.9816	25.3267	25.3485
A0A0P0W329_K116_M2	25.9576	25.4985	25.1136	24.9816	25.3267	25.3485
A0A0P0W329_K87_M1	27.5324	25.1434	24.7517	25.6962	24.8409	26.394
A0A0P0W329_K137_M1	24.4814	23.9804	24.327	24.1913	24.1833	23.9602
A0A0P0W329_K96_M1	23.3246	22.3498	22.5583	22.7092	22.6413	22.3938
A0A0P0W329_K313_M1	22.7932	21.9622	22.2051	22.0979	21.9153	22.0177
A0A0P0W329_K88_M2	23.1163	21.7759	20.1594	21.348	21.4153	21.8348
A0A0P0W329_K87_M2	23.1163	21.7759	20.1594	21.348	21.4153	21.8348
A0A0P0W329_K412_M1	21.8188	21.5105	22.2902	22.134	21.2131	21.136
A0A0P0W329_K103_M1	22.4558	21.8211	20.9333	20.8334	21.6377	21.5321
A0A0P0W329_K297_M1	21.7067	20.7801	20.9303	20.4636	20.2197	20.411
A0A0P0W329_K293_M1	20.6014	20.3794	20.2224	20.2806	20.271	20.1307
A0A0P0W329_K281_M1	20.3516	19.7276	19.9062	20.2207	19.4507	19.3187
A0A0P0W329_K103_M2	19.8731	18.4348	18.7906	19.4575	18.5887	18.2058
A0A0P0W329_K96_M2	19.8731	18.4348	18.7906	19.4575	18.5887	18.2058
A0A0P0W3M9_K176_M1	22.7641	22.4789	21.6545	22.3552	23.4276	22.5298
A0A0P0W3M9_K99_M1	19.1267	18.4676	17.2792	16.9691	18.6507	18.5485
A0A0P0W478_K225_M1	14.1071	17.6162	16.9351	16.0799	14.1469	17.1845
A0A0P0W4U5_K25_M1	19.2956	18.3119	18.1306	17.7988	17.8289	18.9065
A0A0P0W4Z7_K40_M1	18.4253	18.3311	17.9335	18.6924	18.7784	19.22
A0A0P0W5A9_K404_M1	21.2559	20.5235	20.2717	20.4335	21.0109	20.4403
A0A0P0W5Y9_K198_M1	21.9557	21.5868	21.1462	21.0596	21.1492	21.8456
A0A0P0W5Y9_K232_M1	19.5328	20.2428	20.2569	19.9407	19.898	20.4561
A0A0P0W604_K64_M1	10.5575	10	20.202	20.5266	17.9708	17.3934
A0A0P0W6L3_K515_M1	20.741	19.7827	20.9015	19.7971	20.9424	20.142
A0A0P0W6L8_K45_M1	20.7276	20.5692	21.4393	21.0812	21.6059	20.8071
A0A0P0W6L8_K200_M1	21.1397	20.0342	20.5167	20.4669	21.0162	20.6809
A0A0P0W6L8_K132_M1	19.1431	18.1614	18.8339	18.3245	19.5732	17.8426
A0A0P0W844_K134_M1	18.9717	18.9092	18.8477	18.9428	17.9843	18.5823
A0A0P0W8B2_K182_M1	20.9088	21.2979	21.2542	20.9666	21.1531	21.1114
A0A0P0W8M8_K5_M1	23.431	22.705	23.0161	22.9959	22.395	22.3518
A0A0P0W8S4_K328_M1	21.813	20.7486	22.6732	21.6712	21.8034	19.5168
A0A0P0W8S4_K113_M1	18.4822	18.6574	18.7672	18.7378	18.9196	18.4005
A0A0P0W8V6_K337_M1	17.4556	18.3422	17.6092	17.3878	15.2894	17.4782
A0A0P0W9B8_K143_M1	17.926	16.671	19.3632	19.5491	18.6475	17.9704
A0A0P0W9D2_K155_M1	21.7278	21.3616	21.1862	21.4059	21.245	21.367
A0A0P0W9D2_K162_M1	20.763	20.5197	20.4241	20.2859	20.2877	20.4764
A0A0P0W9R6_K210_M1	19.0643	19.1372	19.9423	20.9675	20.3696	20.4098
A0A0P0W9U3_K118_M1	22.3386	21.6363	21.6839	21.5162	21.9637	21.1806
A0A0P0W9W2_K977_M1	18.9274	18.8298	19.5565	19.4122	19.9152	19.1878
A0A0P0W9W2_K865_M1	18.7737	18.8526	19.5338	19.2288	20.2064	18.1187
A0A0P0WAB9_K606_M1	19.6159	18.8942	19.7806	19.1914	19.6675	19.1194
A0A0P0WAD7_K24_M1	21.7883	21.6619	22.2176	22.6149	22.131	22.2193
A0A0P0WAD7_K84_M1	19.3108	19.2488	18.8538	19.2298	19.6714	20.1749
A0A0P0WAD7_K57_M1	16.9033	18.1536	19.0756	18.9415	18.5102	19.1818
A0A0P0WAD7_K98_M1	12.0179	14.8015	15.6508	15.7636	14.678	16.4679
A0A0P0WAI0_K26_M1	19.6517	19.5001	19.4903	18.9161	19.4511	19.588
A0A0P0WAQ1_K119_M1	20.5977	20.74	20.3397	21.0012	20.9169	21.162
A0A0P0WAX0_K163_M1	21.5312	21.7139	22.0764	21.5247	21.9615	22.0971
A0A0P0WAX0_K230_M1	19.6777	19.8715	19.1259	20.0117	19.8202	19.0657
A0A0P0WAX0_K455_M1	19.0437	18.882	19.3304	19.7155	19.4733	18.8695
A0A0P0WAX0_K223_M1	18.4105	18.9654	18.2809	19.1668	19.2863	19.6832
A0A0P0WAX0_K254_M1	16.9965	19.1824	18.7312	19.0255	17.8787	19.9983
A0A0P0WD46_K134_M1	20.5633	21.0212	20.7135	20.4299	20.7257	21.177
A0A0P0WFK3_K173_M1	19.5585	19.8015	20.804	21.1584	20.7342	20.759
A0A0P0WFK3_K327_M1	20.0683	19.6988	20.0555	19.6984	19.9403	20.1179
A0A0P0WFK3_K124_M1	18.2046	18.8016	18.1848	18.2374	18.3792	18.5723
A0A0P0WFZ1_K102_M1	19.2058	19.554	10.2229	10.2481	18.2374	19.3747
A0A0P0WGF6_K193_M1	19.3082	19.4568	19.6275	18.2175	18.6715	19.7544
A0A0P0WGH1_K163_M1	26.7297	26.2198	25.8642	25.9979	25.8762	26.1432
A0A0P0WGH1_K335_M1	21.5885	21.5339	21.0828	21.3977	21.0718	21.2436
A0A0P0WGH1_K230_M1	20.2095	19.671	19.3945	19.5303	19.3293	20.3951
A0A0P0WGH1_K175_M1	19.3926	19.9883	18.5111	19.9396	19.5658	19.581
A0A0P0WGH1_K417_M1	18.7673	19.5181	18.8606	18.8452	17.9467	16.8131
A0A0P0WGN9_K103_M1	23.0812	23.6229	23.2023	23.4399	23.353	23.9961
A0A0P0WGS3_K14_M1	21.1836	21.0061	20.458	21.1316	20.9826	20.7339
A0A0P0WGS3_K22_M1	20.5442	20.5199	10.2229	10.2481	20.5636	19.9862
A0A0P0WH74_K393_M1	19.5678	17.5254	17.7376	18.4773	18.1597	18.654
A0A0P0WH75_K16_M1	18.9602	19.6306	18.9063	18.1212	18.6117	19.7219
A0A0P0WHQ7_K482_M1	19.3078	19.2799	21.1781	20.3001	21.2787	19.5376
A0A0P0WIF4_K262_M1	22.8232	21.4009	21.7752	21.8056	21.9049	22.0582
A0A0P0WIF4_K182_M1	21.916	20.7291	21.4458	20.2468	20.2514	21.2316
A0A0P0WIK0_K44_M1	23.6612	21.9965	22.5096	22.3612	22.8222	21.9064
A0A0P0WJ92_K924_M1	22.0427	21.9232	22.1534	22.3631	21.9786	22.3454
A0A0P0WKD6_K458_M1	26.3363	25.6232	24.7193	25.0392	24.9348	25.7631
A0A0P0WKD6_K160_M1	22.5617	22.8532	22.6888	22.5401	22.5788	22.8143
A0A0P0WKD6_K58_M1	21.2036	21.4415	21.5295	21.5521	21.7642	21.746
A0A0P0WKD6_K378_M1	21.1791	20.5944	20.6919	20.8624	20.7214	21.0075
A0A0P0WKD6_K354_M1	20.6413	20.3087	20.1514	19.9051	19.9188	20.6899
A0A0P0WKQ1_K164_M1	19.8703	19.6857	20.3055	20.2865	20.7185	19.8971
A0A0P0WL25_K123_M1	21.0973	21.2625	21.454	21.2892	21.1077	21.3844
A0A0P0WL25_K328_M1	20.8594	21.2119	21.5216	21.1075	20.7528	20.1929
A0A0P0WL25_K461_M1	20.478	20.7686	21.0781	21.0193	20.4613	21.0885
A0A0P0WL25_K135_M1	20.1006	19.9938	19.511	19.6571	19.564	19.9823
A0A0P0WL25_K39_M1	19.5631	18.9751	19.2951	19.9633	18.8558	19.9513
A0A0P0WL25_K213_M1	17.3469	17.8049	17.5613	17.3637	18.3372	18.0421
A0A0P0WL25_K167_M1	15.1967	13.6392	16.517	16.1559	15.4194	18.2391
A0A0P0WL82_K534_M1	26.3131	25.3712	25.8049	25.8277	25.7022	25.6919
A0A0P0WL82_K609_M1	24.7297	24.1631	23.5404	23.914	23.7356	24.1486
A0A0P0WL82_K1080_M1	22.4878	22.0041	22.1402	21.8456	21.8851	21.508
A0A0P0WL82_K1114_M2	21.2516	20.5013	21.1548	21.2209	20.8481	21.1445
A0A0P0WL82_K1112_M2	21.2516	20.5013	21.1548	21.2209	20.8481	21.1445
A0A0P0WL82_K366_M1	21.1256	20.6656	20.9924	20.7129	20.5703	20.6096
A0A0P0WL82_K567_M1	19.1042	18.5851	19.8549	18.7558	19.3849	18.7367
A0A0P0WL82_K991_M1	18.6572	17.8017	19.3946	17.6172	19.5184	17.1819
A0A0P0WL82_K601_M1	19.0869	18.451	17.9275	18.8849	18.136	18.5061
A0A0P0WLW0_K116_M1	18.7479	18.335	15.7751	18.0564	16.8321	18.238
A0A0P0WMC0_K206_M1	21.0278	20.9056	21.4936	21.7493	21.8004	21.1828
A0A0P0WMC0_K209_M1	20.9185	19.8282	21.6011	20.7902	20.9886	20.818
A0A0P0WMC0_K277_M1	19.1021	18.5267	18.7142	18.8549	19.2541	18.0086
A0A0P0WMD2_K104_M1	20.8823	20.4855	19.1018	19.789	20.449	20.9435
A0A0P0WMJ3_K50_M1	26.4278	26.2373	25.3997	23.6213	26.2454	26.1138
A0A0P0WMW0_K106_M1	23.6272	23.3883	23.8758	24.419	23.731	23.8389
A0A0P0WMW0_K96_M1	23.0073	22.9186	23.6848	23.6794	22.9046	23.5858
A0A0P0WMW0_K87_M1	21.425	20.7356	21.6519	22.2174	21.1578	21.5182
A0A0P0WMY2_K87_M1	23.7945	24.246	23.3856	23.6936	24.2177	24.7196
A0A0P0WMY2_K118_M1	17.8562	18.5601	17.7569	17.6353	18.358	18.6678
A0A0P0WN18_K192_M1	15.6395	16.8769	18.0914	17.2696	16.9787	18.1119
A0A0P0WN55_K82_M1	21.1306	20.2194	21.0812	20.3685	20.6257	20.7089
A0A0P0WN55_K244_M1	20.1153	20.9551	20.8452	20.385	20.3415	20.5218
A0A0P0WNI4_K196_M1	20.5285	19.508	20.8324	20.1558	20.5479	20.7769
A0A0P0WNP9_K43_M1	20.6791	20.6604	21.5461	21.5118	21.3807	21.7488
A0A0P0WNT5_K393_M1	23.8388	23.0739	23.2776	23.0366	23.2661	22.92
A0A0P0WNT5_K382_M1	20.8785	20.468	20.6742	20.949	20.8061	21.2212
A0A0P0WNT5_K324_M1	20.4338	20.109	20.5639	20.557	20.2083	19.4166
A0A0P0WP33_K152_M1	29.861	29.717	29.5039	29.5711	29.6127	29.9119
A0A0P0WP33_K246_M1	23.6179	22.9758	20.4125	22.2171	21.782	23.3263
A0A0P0WP33_K207_M1	28.4995	27.968	27.9232	27.7847	28.1903	27.7335
A0A0P0WP33_K203_M1	28.4022	28.086	27.97	27.7544	28.2046	27.396
A0A0P0WP33_K419_M1	28.472	28.1962	27.5081	27.6755	27.8531	28.0212
A0A0P0WP33_K96_M1	27.4383	27.2498	26.6827	26.8869	27.0599	27.0085
A0A0P0WP33_K280_M1	26.0268	25.7398	24.7054	24.7821	25.3069	26.1352
A0A0P0WP33_K339_M1	24.172	25.6565	24.4409	24.8226	25.2323	25.7568
A0A0P0WP33_K284_M1	25.4695	25.3053	24.5814	25.1775	25.0297	24.9609
A0A0P0WP33_K214_M1	26.6498	26.3372	25.3224	25.4024	25.4741	25.6875
A0A0P0WP33_K215_M1	22.8544	23.439	22.8946	22.1882	22.633	22.8433
A0A0P0WP33_K132_M1	23.3866	22.0146	21.3174	22.1404	21.8583	21.9413
A0A0P0WP33_K269_M1	21.5342	21.9186	21.2551	20.9072	21.2475	21.5175
A0A0P0WP33_K427_M1	17.2417	17.8802	17.5946	17.5946	16.7382	18.2249
A0A0P0WP62_K162_M1	19.3871	20.9919	17.7303	19.5233	17.9184	20.586
A0A0P0WP62_K210_M1	19.1709	19.3408	19.1095	19.7218	19.2567	20.1615
A0A0P0WPZ1_K156_M1	20.382	19.7151	19.9781	20.0194	20.5216	19.9271
A0A0P0WPZ1_K163_M1	18.8546	18.3234	18.3567	18.0834	19.2403	18.9522
A0A0P0WQ95_K120_M1	21.1281	20.3386	20.5793	21.184	20.6568	21.0568
A0A0P0WQH4_K49_M1	10.5575	10	22.9673	21.5734	10.0252	10.4477
A0A0P0WR49_K68_M1	20.4289	20.4332	20.6965	20.5547	21.1399	20.468
A0A0P0WR49_K90_M1	19.8568	20.295	20.7383	20.1417	21.2048	20.5535
A0A0P0WR49_K175_M1	18.941	19.3492	19.0392	19.1235	19.9281	18.847
A0A0P0WR49_K161_M1	18.5026	19.3413	19.0208	19.4418	19.5922	18.7558
A0A0P0WR88_K72_M1	20.2287	19.7534	20.3975	20.6359	19.9925	20.2448
A0A0P0WR88_K133_M1	21.4086	21.2659	20.7778	20.918	21.0903	21.5809
A0A0P0WRL1_K52_M1	21.6406	20.8336	22.4079	23.3132	22.7434	23.7013
A0A0P0WRL1_K48_M1	22.3378	22.7804	22.4685	21.4937	22.7597	23.3567
A0A0P0WRL1_K37_M1	21.4449	21.0558	20.8213	20.8036	21.295	21.7554
A0A0P0WRL1_K254_M1	15.8463	18.2035	18.1241	18.232	17.3638	19.0769
A0A0P0WRM2_K333_M1	17.9348	18.4688	18.789	17.6558	18.8369	17.1701
A0A0P0WRN7_K200_M1	23.5576	22.9894	23.0677	23.2707	22.9421	22.9914
A0A0P0WRT9_K57_M2	32.1851	31.5957	31.9315	31.999	31.7546	31.956
A0A0P0WRT9_K52_M2	32.1851	31.5957	31.9315	31.999	31.7546	31.956
A0A0P0WRT9_K57_M1	29.2823	28.3376	28.4167	28.9046	28.8541	29.0825
A0A0P0WRT9_K48_M1	30.6571	29.3969	29.4313	29.6327	28.6557	29.4756
A0A0P0WRT9_K48_M2	24.9398	24.0614	22.9563	22.541	22.6614	25.6557
A0A0P0WRT9_K43_M2	24.9398	24.0614	22.9563	22.541	22.6614	25.6557
A0A0P0WRT9_K70_M1	22.8937	23.541	19.8195	22.7926	22.9483	24.1384
A0A0P0WRT9_K71_M2	23.3269	22.2712	22.9984	22.9203	23.1961	22.7453
A0A0P0WRT9_K70_M2	23.3269	22.2712	22.9984	22.9203	23.1961	22.7453
A0A0P0WRT9_K90_M1	21.2834	20.2494	19.3993	19.5836	20.3287	19.184
A0A0P0WRW9_K285_M1	21.3841	22.3553	23.5143	23.488	22.4508	22.2144
A0A0P0WRW9_K232_M1	19.8657	20.0818	21.6331	21.2971	20.6538	19.8788
A0A0P0WRW9_K121_M1	20.7604	20.0859	20.0577	19.7193	20.3488	20.0405
A0A0P0WRW9_K206_M1	19.6481	19.5309	19.9151	19.8896	19.4214	19.3833
A0A0P0WRW9_K387_M1	18.1449	18.5543	18.8695	19.6311	18.9787	18.2377
A0A0P0WTE0_K80_M1	24.1666	23.1534	25.2295	25.5712	24.5524	24.4468
A0A0P0WTW2_K42_M1	25.6663	25.6577	25.0014	25.1511	25.4763	25.4622
A0A0P0WTW2_K30_M1	24.2939	23.4583	23.4184	23.6016	23.8927	23.6107
A0A0P0WUH0_K503_M1	19.3865	19.5438	18.4093	19.3582	19.8329	17.9964
A0A0P0WUR5_K51_M1	20.2755	19.543	19.8189	19.8901	19.815	19.2376
A0A0P0WUR5_K135_M1	20.068	19.8116	20.0086	19.5698	19.0642	18.6326
A0A0P0WUR5_K112_M1	19.7073	19.2797	19.8899	19.3223	19.4071	18.8578
A0A0P0WWE5_K43_M1	22.4121	21.9171	21.9078	21.9101	20.8547	22.2772
A0A0P0WWE5_K27_M1	20.9259	20.9705	20.7385	21.2487	20.7884	21.2959
A0A0P0WWK9_K67_M1	16.657	17.4615	17.0931	17.5009	18.3539	17.2753
A0A0P0WWR9_K197_M1	19.4131	18.1636	18.9099	18.1425	18.5323	18.0532
A0A0P0WWZ8_K369_M1	19.875	19.1415	19.402	19.4599	19.3427	19.2441
A0A0P0WXJ2_K175_M1	19.2694	19.618	20.5725	20.3185	19.4668	20.1628
A0A0P0WXQ4_K68_M1	22.9453	22.3796	22.8679	23.3175	23.2609	22.5937
A0A0P0WXQ4_K83_M1	23.2569	22.0535	23.1443	23.0467	23.1995	21.9374
A0A0P0WXQ4_K180_M1	21.8057	22.0124	22.2974	22.3508	22.2613	21.328
A0A0P0WXQ4_K94_M1	21.7537	21.6742	22.406	22.2001	22.1918	21.4488
A0A0P0WXQ4_K193_M1	20.5851	19.9118	20.5351	20.334	20.6745	19.91
A0A0P0WXQ4_K54_M1	18.7899	17.4834	19.0077	19.1677	18.314	18.6405
A0A0P0WXX3_K284_M1	10.5575	10	18.7201	17.2201	17.9783	17.9107
A0A0P0WXX3_K593_M1	17.4729	17.6673	18.3971	18.3973	16.6208	18.1768
A0A0P0WY39_K245_M1	22.7602	22.9363	23.3103	23.2651	22.5467	22.6287
A0A0P0WYQ9_K206_M1	22.0823	20.7942	20.254	20.0474	20.7778	20.4656
A0A0P0WYZ5_K471_M1	26.3521	26.1159	25.8496	25.9713	26.2884	25.4042
A0A0P0WYZ5_K337_M1	25.7264	25.402	24.5972	25.33	25.7391	24.1616
A0A0P0WYZ5_K28_M1	24.9078	24.525	24.4165	24.4826	24.7967	23.9366
A0A0P0WYZ5_K453_M1	23.3187	23.2582	22.9469	22.9005	23.3174	22.5773
A0A0P0WYZ5_K374_M1	24.5486	24.21	23.9053	24.0618	24.2183	23.1114
A0A0P0WYZ5_K262_M1	19.9639	19.8452	21.7134	21.4823	20.8561	19.9547
A0A0P0WYZ5_K261_M1	23.0089	22.64	22.1713	22.7488	22.7335	21.8979
A0A0P0WYZ5_K333_M1	22.3712	22.5407	22.1509	22.5104	22.5251	22.185
A0A0P0WYZ5_K362_M1	21.8588	22.1461	22.0067	21.3566	22.006	19.8039
A0A0P0WYZ5_K428_M1	20.7816	20.9665	20.4351	20.5433	20.8537	20.1233
A0A0P0WYZ5_K322_M1	18.219	19.7128	19.4065	19.1357	19.2874	18.3166
A0A0P0WYZ5_K437_M1	15.9499	15.4856	13.8376	15.8691	16.5757	13.8043
A0A0P0WZC6_K219_M1	17.2518	19.4144	20.143	19.5283	19.2479	19.4368
A0A0P0X0F2_K357_M1	18.0026	18.9721	19.3055	18.3265	19.1811	19.915
A0A0P0X0W6_K82_M1	20.1243	19.0161	20.007	19.7946	19.8281	18.9704
A0A0P0X161_K86_M1	17.5741	15.3386	18.0504	17.7604	18.116	16.1458
A0A0P0X1A9_K132_M1	20.1034	20.4497	19.3178	19.7366	19.709	19.7754
A0A0P0X1A9_K104_M1	19.9277	20.6318	16.7717	19.3209	19.4468	18.8693
A0A0P0X1D1_K373_M1	19.1302	20.9221	21.2365	21.3344	21.1228	20.3836
A0A0P0X1D1_K360_M1	19.548	19.9695	19.6766	19.7346	19.4712	19.2107
A0A0P0X2H7_K169_M1	20.2551	21.2612	19.7697	19.3188	20.2966	20.9296
A0A0P0X2T5_K158_M1	24.2484	24.4443	23.4139	23.4265	24.0981	24.5152
A0A0P0X2T5_K162_M1	23.9998	24.0036	23.0166	23.1453	23.8214	24.2741
A0A0P0X2T5_K167_M1	24.3769	24.0692	22.4812	22.9271	23.2205	24.1069
A0A0P0X2T5_K103_M1	24.25	23.8294	22.7953	23.288	23.3897	24.7082
A0A0P0X2T5_K94_M1	22.1449	22.6864	20.8554	21.3478	21.9938	22.937
A0A0P0X2T5_K88_M1	21.3928	21.8702	20.2037	21.2472	21.2881	22.3249
A0A0P0X312_K112_M1	18.3989	18.3076	19.1292	18.9633	18.8735	17.619
A0A0P0X334_K95_M1	29.0771	29.1529	28.2273	28.3918	28.4209	29.213
A0A0P0X334_K145_M1	25.2575	25.6305	24.6573	24.4912	24.6022	24.9169
A0A0P0X334_K202_M1	25.6196	25.5171	25.1975	25.075	24.8941	25.9613
A0A0P0X334_K153_M1	18.1022	20.2306	18.8982	18.7588	18.8834	19.6858
A0A0P0X337_K81_M1	17.4114	18.1735	20.5207	19.6292	16.947	18.3695
A0A0P0X339_K498_M1	19.9648	18.9867	20.0829	20.3772	19.365	19.1807
A0A0P0X3H7_K159_M1	18.6396	17.8707	17.8328	18.1221	18.2821	18.0565
A0A0P0X3I8_K208_M1	24.8008	24.3801	24.0375	24.0297	24.0413	24.6102
A0A0P0X3J8_K330_M1	26.361	26.019	25.9402	25.682	25.5215	25.4639
A0A0P0X3J8_K364_M1	24.3479	24.0594	23.5717	23.7523	23.5784	23.793
A0A0P0X3J8_K165_M1	24.0486	24.7059	23.6811	23.5825	23.8696	24.1114
A0A0P0X3J8_K237_M1	14.6828	14.682	16.4128	16.7861	17.5911	16.8633
A0A0P0X3L9_K158_M1	23.102	22.0778	22.5169	22.6405	22.8645	21.9755
A0A0P0X3L9_K158_M2	21.048	20.0465	21.7389	20.8506	20.7474	19.3127
A0A0P0X3L9_K151_M2	21.048	20.0465	21.7389	20.8506	20.7474	19.3127
A0A0P0X3L9_K161_M1	20.0791	18.9887	20.6014	20.1355	20.0161	18.1255
A0A0P0X3L9_K151_M1	19.283	19.2257	20.292	19.1342	19.9916	18.5953
A0A0P0X4D0_K155_M1	21.3798	20.816	20.6666	21.2053	21.5704	20.5815
A0A0P0X4D0_K178_M1	18.0819	17.4301	17.6179	17.9409	18.1157	17.1709
A0A0P0X4D0_K367_M1	16.9469	17.3936	16.4443	16.5337	18.6686	15.82
A0A0P0X4M5_K139_M1	18.6184	19.7664	19.7337	19.7337	19.6709	19.1595
A0A0P0X4N7_K65_M1	25.9491	26.3968	25.0658	23.4477	24.493	25.6703
A0A0P0X4N7_K61_M1	22.838	23.7207	22.0591	21.9239	22.6232	23.8226
A0A0P0X592_K59_M1	23.2882	24.6669	24.4748	24.3127	24.679	24.5051
A0A0P0X6F8_K61_M1	20.8918	20.7192	20.4403	20.184	20.6738	20.2234
A0A0P0X6F8_K45_M1	19.5086	19.6127	19.0405	18.9942	19.875	19.1972
A0A0P0X6M7_K133_M1	23.6137	23.276	22.7366	23.0138	23.0623	23.7644
A0A0P0X6M7_K137_M1	22.5392	22.777	21.0798	21.7783	22.0166	22.4866
A0A0P0X6N2_K146_M1	20.766	20.9262	18.8467	18.8955	20.5692	21.0994
A0A0P0X6S4_K18_M1	22.6919	21.7742	22.0362	22.0423	21.9745	21.6501
A0A0P0X6S4_K29_M1	21.5444	21.0404	20.7777	21.1586	20.8645	21.023
A0A0P0X7D0_K109_M1	21.3584	22.0653	22.2601	22.1025	22.0123	22.0864
A0A0P0X7V0_K217_M1	21.9815	22.2603	21.5681	21.7882	21.9426	21.9368
A0A0P0X7V0_K233_M1	20.9802	22.2044	21.7753	20.4246	21.5257	21.9105
A0A0P0X7V0_K128_M1	17.4615	18.0911	18.2787	17.7415	18.2738	17.8083
A0A0P0X8N3_K14_M1	11.6165	11.7358	16.3846	14.0848	15.1576	15.435
A0A0P0X8P7_K117_M1	18.675	18.7984	19.1359	19.2257	18.267	18.8252
A0A0P0X8Y8_K186_M1	19.41	20.2364	19.7861	19.6213	19.8388	20.4962
A0A0P0X9C5_K77_M1	23.2135	22.9434	22.9311	22.5563	23.4785	23.2392
A0A0P0X9Z1_K150_M1	23.2074	22.3671	23.6543	23.4246	23.5431	21.2547
A0A0P0X9Z1_K874_M1	18.1612	17.0404	19.1945	17.5995	18.541	16.6807
A0A0P0X9Z1_K996_M1	15.7769	14.8782	17.3741	16.8333	16.6656	15.961
A0A0P0XAA0_K261_M1	21.9374	22.1852	22.4082	22.2618	22.1895	22.538
A0A0P0XAA0_K292_M1	20.3724	20.7054	19.4733	20.0637	19.8027	19.8894
A0A0P0XAD7_K722_M1	20.5044	20.0255	20.6404	20.5915	20.9086	20.2645
A0A0P0XAP0_K42_M1	18.2843	19.407	18.9854	19.2123	19.2985	19.7583
A0A0P0XAP0_K37_M1	18.3618	18.2627	17.9863	18.7907	18.236	18.6215
A0A0P0XB22_K269_M1	19.8043	21.2025	19.8896	19.2283	20.0585	21.3681
A0A0P0XB22_K263_M1	20.5538	20.2372	19.317	19.8044	20.1087	21.4235
A0A0P0XB22_K213_M1	18.9572	20.1904	19.6452	19.4871	19.7401	20.2892
A0A0P0XB22_K184_M1	17.4403	16.6467	18.1035	15.8056	16.5364	18.9693
A0A0P0XC87_K153_M1	19.9312	19.3411	19.3078	19.2031	19.2927	19.1657
A0A0P0XC87_K28_M1	19.409	18.8112	18.4447	18.1053	19.2324	17.6196
A0A0P0XCA5_K639_M1	18.1146	16.2005	17.8089	16.8014	18.1181	18.2222
A0A0P0XCP5_K205_M1	21.2597	21.054	21.2749	20.8416	20.9648	20.8555
A0A0P0XCP5_K880_M1	20.5409	19.9307	22.302	21.2728	19.2779	20.1337
A0A0P0XCY4_K40_M1	28.6719	27.6849	29.0864	28.8348	29.0282	27.9261
A0A0P0XCY4_K180_M1	24.1641	24.0676	24.6709	24.6994	24.6519	24.0756
A0A0P0XCY4_K175_M1	24.056	23.7038	23.7378	24.128	23.9026	23.8967
A0A0P0XCY4_K247_M1	21.9888	22.3366	22.5547	22.692	22.5862	22.4377
A0A0P0XCY4_K171_M1	22.3699	22.1857	22.6242	22.4236	22.3381	22.1109
A0A0P0XCY4_K9_M1	19.9464	20.6239	22.3841	21.7344	21.0503	21.006
A0A0P0XCY4_K49_M1	17.8193	18.1101	19.7231	19.1275	19.4555	18.9134
A0A0P0XD59_K162_M1	21.5112	21.6723	19.7817	21.3403	20.8832	21.8178
A0A0P0XD59_K98_M1	20.549	20.5582	19.5418	19.6954	20.2582	20.0831
A0A0P0XDH3_K288_M1	19.4482	18.6277	18.5235	19.6102	18.1488	18.6928
A0A0P0XE29_K19_M1	18.3343	18.5454	19.3548	18.1549	18.9296	18.3934
A0A0P0XEB3_K185_M1	25.0855	25.1948	24.1232	24.4577	24.6047	25.2069
A0A0P0XEB3_K77_M1	23.0752	23.0231	22	22.1345	22.1898	22.6358
A0A0P0XEB3_K190_M1	22.0621	21.9796	20.8917	21.1895	21.5097	21.3761
A0A0P0XEB3_K181_M1	20.3332	20.0131	19.7175	19.1837	19.4678	20.0257
A0A0P0XEB4_K206_M1	20.0274	19.4894	19.4111	19.4559	18.0384	18.7334
A0A0P0XER0_K37_M1	20.5605	21.3959	19.973	20.5932	20.8457	21.6014
A0A0P0XER0_K76_M1	21.1801	20.3683	19.4004	19.9969	20.4229	19.6698
A0A0P0XF80_K169_M1	25.0715	25.2632	24.4305	24.6385	24.5846	25.2468
A0A0P0XF80_K99_M1	24.9422	25.1121	24.7471	24.9141	24.8084	25.516
A0A0P0XF80_K161_M1	22.766	23.1707	22.4127	23.828	22.3399	24.9167
A0A0P0XF80_K274_M1	20.9954	23.8847	24.5945	24.1167	23.6859	24.7799
A0A0P0XF80_K267_M1	22.5946	22.4786	21.5566	21.8777	21.8294	22.8227
A0A0P0XF80_K142_M1	21.5525	23.5373	22.0472	22.7772	22.5507	23.3201
A0A0P0XF80_K124_M1	20.0767	22.2203	21.5973	21.4791	21.5805	21.5103
A0A0P0XF80_K176_M1	20.5541	21.1563	19.9597	20.4386	20.761	21.0731
A0A0P0XF80_K211_M1	18.5374	19.8381	19.4072	19.3167	19.8572	20.8151
A0A0P0XF80_K239_M1	18.9668	18.2705	19.4203	18.7479	18.9855	19.5463
A0A0P0XFH1_K149_M1	20.7554	20.1649	20.8768	21.067	21.0235	19.6139
A0A0P0XFH1_K290_M1	21.324	20.1908	20.33	20.3627	20.6297	20.4377
A0A0P0XFH1_K797_M1	19.3069	20.2006	20.8909	21.1605	20.6515	19.5562
A0A0P0XFH1_K494_M1	20.1123	18.7508	19.5498	19.7549	20.1813	17.8922
A0A0P0XFH6_K52_M1	20.595	20.2029	21.2228	20.9684	20.393	20.6139
A0A0P0XFY6_K158_M1	23.8621	23.4617	22.4741	23.198	22.5892	23.145
A0A0P0XGE2_K26_M1	18.799	17.6857	18.5647	17.5898	18.4822	18.5588
A0A0P0XHD8_K90_M2	29.6746	29.2863	29.531	29.2083	29.1912	29.2758
A0A0P0XHD8_K84_M2	29.6746	29.2863	29.531	29.2083	29.1912	29.2758
A0A0P0XHD8_K84_M1	28.1467	27.824	28.2077	28.1377	27.9851	27.6552
A0A0P0XHD8_K105_M2	28.0149	27.3527	28.0849	27.7343	27.548	27.8287
A0A0P0XHD8_K102_M2	28.0149	27.3527	28.0849	27.7343	27.548	27.8287
A0A0P0XHD8_K167_M1	27.6524	27.7582	24.7868	24.654	24.928	25.5815
A0A0P0XHD8_K74_M1	24.0603	23.4786	23.7871	22.8122	23.0968	23.1737
A0A0P0XHD8_K208_M1	23.8328	23.3725	24.3702	24.0909	24.2782	24.2588
A0A0P0XHD8_K91_M1	22.7951	21.2376	20.1633	19.1885	10.0252	10.4477
A0A0P0XHX9_K267_M1	21.6054	21.8226	21.1518	21.4979	21.72	22.0132
A0A0P0XHX9_K312_M1	20.594	21	20.3125	20.994	21.1807	22.1281
A0A0P0XHX9_K211_M1	12.692	17.1877	12.2999	16.9455	15.9195	17.3253
A0A0P0XI05_K139_M1	20.1098	20.3573	20.4827	20.6362	20.2877	20.5021
A0A0P0XI05_K315_M1	18.6553	18.1038	18.5383	17.6722	18.3562	18.6843
A0A0P0XI14_K34_M1	18.8714	18.7861	19.429	19.2688	18.4276	19.9299
A0A0P0XI19_K168_M1	23.8952	22.7919	24.7811	23.6501	23.3382	24.0931
A0A0P0XI19_K171_M1	21.7593	20.5036	20.9063	20.6844	20.6518	19.8766
A0A0P0XI19_K200_M1	21.0139	20.4711	20.4926	20.0265	20.814	20.647
A0A0P0XJ88_K235_M1	21.6602	21.7116	21.2401	21.405	21.3187	21.4816
A0A0P0XLD9_K77_M1	20.5337	20.5084	20.7888	20.4251	19.8455	20.3905
A0A0P0XLF2_K175_M1	20.7649	21.4613	21.2233	20.6369	20.8435	20.6668
A0A0P0XLF2_K188_M1	20.5104	20.7842	21.6139	21.3066	20.9293	20.3138
A0A0P0XLN5_K265_M1	21.02	20.4303	19.9729	19.5333	19.9114	20.512
A0A0P0XMG6_K202_M1	19.2438	21.1519	21.2543	21.4517	20.5092	21.5403
A0A0P0XMG6_K159_M1	19.8474	20.077	19.5623	18.8779	19.0816	19.9737
A0A0P0XMX9_K57_M1	20.5068	20.1395	20.5887	20.4938	20.7749	20.4319
A0A0P0XNM8_K98_M1	23.3363	23.4027	22.6905	23.2369	23.3048	23.4126
A0A0P0XNQ6_K48_M1	17.7479	16.2519	16.841	17.2643	17.5805	18.2756
A0A0P0XPC1_K18_M1	20.2457	19.6956	20.4099	20.2085	19.3115	20.0622
A0A0P0XPJ6_K287_M1	19.4175	20.7134	20.591	21.1281	20.7356	21.016
A0A0P0XQ11_K84_M1	19.7423	20.2244	20.0408	20.3667	20.1193	19.8455
A0A0P0XQ33_K23_M1	21.0362	20.5545	20.7421	20.6232	20.8525	21.1126
A0A0P0XQ33_K89_M1	18.0438	16.5266	17.162	18.8862	18.1026	17.6888
A0A0P0XQA9_K110_M1	18.2684	19.8926	18.7337	18.8316	18.6524	20.2295
A0A0P0XQG2_K62_M1	21.1979	19.7637	21.1621	21.1425	20.82	19.7655
A0A0P0XQK1_K1390_M1	20.2673	19.5449	20.4273	20.6077	20.2043	19.8914
A0A0P0XQR7_K19_M1	19.6719	19.4093	19.7541	19.7181	19.4976	18.7912
A0A0P0XQR7_K231_M1	17.2764	18.2272	19.2168	18.9277	18.2898	16.5273
A0A0P0XRR7_K49_M1	23.751	24.2811	20.9935	21.6777	20.2915	24.4377
A0A0P0XRR7_K9_M1	21.9765	21.72	21.0534	21.3913	21.6593	22.717
A0A0P0XRR7_K13_M1	21.9452	21.3105	21.0385	21.1448	21.0179	22.1647
A0A0P0XRR7_K32_M1	20.3231	19.2985	18.4856	18.7992	19.87	19.9752
A0A0P0XRR7_K6_M1	19.3401	18.2107	19.2815	19.3919	19.1727	19.0019
A0A0P0XT60_K22_M1	24.9463	24.6984	24.842	24.5281	24.2971	24.5699
A0A0P0XT60_K160_M1	20.6684	20.9267	20.761	20.8809	20.7781	20.9293
A0A0P0XTG9_K285_M1	22.8012	22.8332	22.8608	22.8846	23.248	22.6388
A0A0P0XTG9_K487_M1	18.6368	19.7195	19.4799	19.7076	19.8272	19.305
A0A0P0XTG9_K420_M1	18.5878	18.8159	18.6639	18.5354	18.7337	18.3042
A0A0P0XTG9_K445_M1	18.196	18.4767	17.8723	18.4806	18.3942	18.1992
A0A0P0XU17_K35_M1	25.8542	25.666	25.8548	25.7651	25.5818	25.3991
A0A0P0XU67_K42_M1	20.3005	20.0793	21.305	21.0547	21.3277	20.7041
A0A0P0XU67_K39_M1	17.62	17.7678	18.8624	19.0204	19.2249	18.316
A0A0P0XUE4_K83_M1	23.0823	22.4651	23.9118	23.5961	23.8183	22.6964
A0A0P0XUE4_K308_M1	20.882	20.282	20.8833	20.7677	20.5987	20.2756
A0A0P0XUN5_K160_M1	20.1931	20.8909	22.1871	21.6738	22.5963	21.1901
A0A0P0XUN5_K154_M1	19.0737	18.326	20.318	20.0676	20.4869	19.5884
A0A0P0XUQ1_K50_M1	20.5404	20.6938	20.3885	20.5454	20.6159	21.2442
A0A0P0XUQ1_K62_M1	19.5188	19.9443	20.1398	19.698	19.6369	20.4301
A0A0P0XV01_K245_M1	21.648	21.2779	21.1497	21.5615	21.4466	21.8057
A0A0P0XV01_K150_M1	17.9085	18.5676	19.2208	18.9827	18.5893	19.1844
A0A0P0XWA7_K386_M1	22.9678	21.9261	22.2288	23.3268	22.4654	22.5027
A0A0P0XWA7_K86_M1	23.0733	22.5102	22.0434	22.4601	22.8072	22.5972
A0A0P0XWA7_K556_M1	21.7452	21.7879	22.1144	21.8912	22.2968	21.5927
A0A0P0XWA7_K199_M1	22.4523	21.8697	21.7911	21.7403	22.045	21.1338
A0A0P0XWA7_K119_M1	21.3197	20.7265	20.3387	20.2788	20.852	19.5631
A0A0P0XWA7_K245_M1	20.6951	20.6204	20.6372	20.5536	20.4121	19.9066
A0A0P0XWA7_K382_M1	20.5822	20.1001	20.5512	19.9944	20.3381	20.5689
A0A0P0XWA7_K570_M1	19.6163	20.3442	19.7653	19.094	20.445	19.6999
A0A0P0XWA7_K219_M1	18.1078	19.2894	19.8467	19.7893	20.1219	18.9781
A0A0P0XWA7_K138_M1	18.681	19.1569	18.8605	18.6838	19.3075	19.3805
A0A0P0XWA7_K552_M1	19.0985	19.1586	18.8328	18.8803	19.2523	18.6748
A0A0P0XWA7_K406_M1	19.5042	18.9401	18.6989	15.7279	19.1701	18.1668
A0A0P0XWA7_K487_M1	18.5652	18.9112	17.0052	17.1124	18.5953	17.6276
A0A0P0XWA7_K255_M1	19.3634	18.3121	18.3519	18.0919	18.4275	17.85
A0A0P0XWQ8_K58_M1	22.1943	22.8855	22.6489	22.8711	22.329	23.2359
A0A0P0XX30_K89_M1	25.0745	25.4811	24.5858	24.7092	24.954	25.2531
A0A0P0XYC9_K106_M1	23.6862	22.9338	23.5038	23.4941	23.5283	22.9928
A0A0P0XYC9_K209_M1	20.5976	19.8943	21.134	20.9451	21.3795	20.0817
A0A0P0XYC9_K102_M1	19.8548	20.3843	21.4511	20.9576	21.1333	19.6476
A0A0P0XYN0_K56_M1	21.4101	21.4173	21.8623	22.0583	21.2851	21.9024
A0A0P0XYN0_K38_M1	18.9577	18.5327	19.5571	19.4319	18.1552	18.4218
A0A0P0XZL7_K203_M1	25.2054	24.3102	23.4856	24.0455	24.3029	24.4641
A0A0P0Y0Q1_K151_M1	20.3189	20.8453	19.625	20.2502	20.1737	20.5704
A0A0P0Y1Y5_K509_M1	22.5193	22.3963	22.8039	22.7741	23.132	21.672
A0A0P0Y1Y5_K267_M1	22.8085	22.3564	22.623	22.7086	22.7787	21.7379
A0A0P0Y1Y5_K476_M1	23.1199	22.449	23.2653	22.9969	23.1367	22.1809
A0A0P0Y1Y5_K241_M1	21.7919	21.6194	21.0102	21.5663	22.2925	20.868
A0A0P0Y1Y5_K189_M1	20.9888	20.9533	20.5274	21.0062	21.3387	20.6338
A0A0P0Y1Y5_K494_M1	21.1097	20.1361	20.3226	20.8492	10.0252	10.4477
A0A0P0Y1Y5_K484_M1	20.8719	20.8373	19.5742	20.6015	20.8957	19.3971
A0A0P0Y248_K145_M1	22.222	20.9344	21.6111	21.1703	20.8626	20.8258
A0A0P0Y248_K362_M1	20.8687	20.4212	20.8173	20.6235	20.8162	19.2902
A0A0P0Y248_K327_M1	20.5397	19.7834	19.4928	19.5551	19.9858	19.6214
A0A0P0Y248_K183_M1	20.1657	19.4635	19.5585	19.1746	19.4249	19.3548
A0A0P0Y248_K176_M1	20.1868	18.8142	19.3784	19.5701	19.2398	19.1656
A0A0P0Y2U8_K123_M1	21.387	22.0139	20.7961	20.9826	21.1225	21.3471
A0A0P0Y2U8_K138_M1	19.5499	21.3212	20.8889	20.7254	20.8143	20.914
A0A0P0Y2X7_K362_M1	23.0312	22.7522	22.8553	22.9064	22.9325	22.9247
A0A0P0Y2X7_K421_M1	21.451	22.3062	22.0731	21.516	22.2596	21.4352
A0A0P0Y2X7_K132_M1	19.6895	19.7546	19.7487	20.3746	19.8646	19.3447
A0A0P0Y2X7_K490_M1	18.3965	17.789	18.511	17.1591	17.6621	17.6829
A0A0P0Y2X7_K357_M1	16.3287	17.381	18.0154	18.011	17.75	18.1405
A0A0P0Y344_K191_M1	19.4655	18.5021	19.4429	18.6992	19.3853	18.5386
A0A0P0Y6A6_K78_M1	19.4625	19.5581	21.0234	21.3433	20.1069	20.3034
A0A0P0Y723_K238_M1	22.735	22.5934	22.6913	22.7194	22.3393	22.83
A0A0P0Y723_K101_M1	21.5001	22.3202	22.1129	22.137	21.8183	22.1809
A0A0P0Y723_K247_M1	18.3975	18.8249	19.964	19.6808	19.4375	18.9421
A0A0P0Y793_K80_M1	22.6749	21.9868	21.4558	21.8865	22.0996	22.4128
A0A0P0Y793_K242_M1	21.7594	21.4108	21.1158	21.1543	20.7909	21.5041
A0A0P0Y793_K72_M1	18.4437	18.2028	18.3214	18.5436	18.4225	18.182
A0A0P0Y793_K237_M1	18.8472	19.2856	19.0085	19.0026	18.4379	18.9456
A0A0P0Y808_K432_M1	19.2723	17.5259	19.4514	19.2432	10.0252	10.4477
A0A0P0Y838_K466_M1	24.7026	24.9898	24.9182	24.8593	24.7913	24.0048
A0A0P0Y878_K114_M1	20.7979	21.1307	20.2604	19.9547	20.6675	20.9523
A0A0P0Y878_K130_M1	20.6829	20.6166	19.4143	19.6755	20.5954	20.5121
A0A0P0Y963_K13_M1	19.8868	19.8107	20.131	19.2751	19.9286	19.2398
A0A0P0Y9G9_K318_M1	20.3261	19.7489	19.8767	20.089	19.8537	19.9839
A0A0P0Y9G9_K299_M1	18.9427	18.5522	19.2826	19.3764	19.1501	19.4099
A0A0P0YAG3_K82_M1	20.8684	20.1273	19.9032	20.2964	20.3495	20.6821
A0A0P0YAM0_K111_M1	21.2515	22.0932	21.959	21.6887	21.8053	20.6291
A0A0P0YAM0_K224_M1	21.4898	20.9067	20.2708	20.2347	19.0864	19.8068
A0A0P0YAM0_K218_M1	20.6327	20.6113	19.8177	19.9364	20.3162	19.9239
A0A0P0YAN5_K107_M1	18.1408	18.0491	18.1585	18.4679	18.5116	20.3388
A0A0P0YB67_K31_M1	25.3303	25.4805	24.5875	25.0939	25.1637	26.049
A0A0P0YB67_K34_M1	25.2605	25.2587	24.5224	24.9479	24.7929	25.2639
A0A0P0YB67_K122_M1	23.6211	23.3256	20.8963	20.6348	20.6482	23.2873
A0A0P0YB67_K84_M1	21.4761	22.0953	21.349	20.7387	21.418	21.8612
A0A0P0YB67_K48_M1	17.5003	20.6025	10.2229	10.2481	19.0059	20.4284
A0A0P0YCA1_K125_M1	20.9444	21.4969	20.9436	21.2558	21.1667	22.4279
A0A0P0YCJ3_K28_M1	16.9573	18.7651	18.1421	18.0244	18.478	18.4852
A0A0P0YCJ3_K164_M1	19.874	19.8089	20.2073	19.7449	19.6427	20.044
A0A0P0YD24_K384_M1	20.8583	20.9203	20.683	20.0878	20.91	21.4816
A0A0P0YD24_K190_M1	18.9502	17.8619	18.57	18.4206	19.0508	18.5453
A0A0P0YD24_K212_M1	17.8154	18.3385	18.5994	18.9858	19.177	17.4689
A0A0P0YD24_K391_M1	17.8574	17.9194	18.0174	16.939	17.2188	18.0488
A0A0P0YD24_K86_M1	16.7425	17.4946	18.2629	17.2017	17.1663	16.5866
A0A0P0YD24_K318_M1	21.1819	20.4064	19.2512	20.2764	18.6114	20.0339
A0A0P0YDB6_K61_M1	20.2595	20.3764	21.108	20.7739	20.5944	20.5656
A0A0P0YDB6_K193_M1	20.2626	19.6228	19.9227	20.1329	19.8509	20.5593
A0A5S6R6N9_K124_M1	18.7262	18.2193	18.3483	19.1877	18.9073	19.2248
A0A5S6R6U9_K259_M1	21.4914	20.6294	21.0612	20.9214	20.7503	20.9588
A0A5S6R758_K239_M1	21.2433	22.4792	21.8808	21.6433	21.9311	22.7584
A0A5S6R758_K247_M1	21.0643	21.3672	20.5249	20.9792	20.9518	21.8372
A0A5S6R758_K259_M1	19.9233	20.5465	19.808	19.7643	19.9208	20.0205
A0A5S6R758_K123_M1	18.6484	20.3599	19.6723	19.5332	18.5301	20.3561
A0A5S6R7A0_K324_M1	18.7018	18.6753	19.9123	18.3241	19.3427	18.9447
A0A5S6R925_K53_M1	21.5462	21.2006	21.3476	21.5995	21.14	21.9091
A0A5S6R925_K60_M1	19.7182	19.2791	19.1788	19.6854	19.5765	19.7737
A0A5S6R9H9_K74_M1	12.5039	12.9464	17.4431	18.4283	16.2849	16.2111
A0A5S6RA95_K15_M1	19.1578	19.6003	23.1211	22.4354	10.0252	10.4477
A0A5S6RBP5_K100_M1	18.9228	19.7093	19.4626	19.3393	18.7572	20.3237
A0A5S6RBU0_K100_M1	21.1254	22.4907	22.5487	22.2219	22.2059	22.7889
A0A5S6RBU0_K84_M1	20.2005	19.9935	20.158	20.5949	20.3585	20.2639
A0A5S6RBU0_K31_M1	18.9204	19.5467	19.2139	19.1636	18.9894	19.8489
A0A5S6RBU0_K71_M1	19.0469	17.8743	16.5204	16.9132	16.9342	17.9576
A0A5S6RCI2_K74_M1	10.5575	10	20.3386	20.6795	18.3336	17.7562
A0A5S6RDE4_K246_M1	22.2836	21.8011	22.7194	22.8948	22.5861	23.1546
A0A5S6RDE4_K73_M1	19.7007	19.7395	20.4123	20.2853	19.9675	20.5947
A0A5S6RDT9_K135_M1	23.3261	22.996	23.3946	23.3994	23.0287	23.4672
A0A5S6RDT9_K63_M1	20.3493	20.2349	19.5102	19.9597	19.5937	19.2795
A0A8J8XJM1_K142_M1	26.1458	26.3194	25.24	25.5484	25.4886	25.071
A0A8J8XJM1_K136_M1	25.4545	25.4343	24.1472	24.6605	24.7179	25.4048
A1YTM8_K13_M1	25.512	25.1158	25.9941	26.0768	25.8295	24.78
A1YTM8_K4_M1	23.0425	21.5487	23.4771	24.3538	22.8328	21.3049
A1YTM8_K59_M1	16.2726	15.5716	17.226	17.9474	17.4631	17.0533
A2ZSV7_K135_M1	19.41	19.505	20.8573	20.4942	20.1148	19.8867
A2ZSV7_K74_M1	19.2687	19.0354	19.9372	19.347	18.9694	18.8874
A2ZTZ7_K100_M1	19.3193	19.7618	20.0546	19.9297	20.4309	20.7209
A2ZVA8_K158_M1	25.2034	24.988	24.7399	24.5584	24.412	24.3254
A2ZVA8_K52_M1	24.133	23.2139	23.3772	23.4886	23.3328	23.2393
A2ZVI7_K225_M1	18.6089	18.7402	19.1709	17.7619	19.1258	18.5596
A2ZWV2_K280_M1	17.2844	18.8598	17.956	18.1411	17.6283	18.5518
A3A1S7_K92_M1	19.1152	20.6916	20.617	20.4178	19.646	19.9644
A3A4E0_K19_M1	23.5966	22.6651	21.8414	21.7785	21.8264	21.7979
A3A538_K593_M1	20.3862	19.7001	19.3325	19.3443	19.6555	20.104
A3AGM4_K24_M1	28.6149	26.9139	27.8157	28.1459	28.1207	27.2867
A3AGM4_K13_M1	25.8299	25.3849	25.2797	25.1589	25.4693	25.8066
A3AGM4_K12_M1	25.5107	23.136	25.8045	23.3972	25.1301	23.3727
A3AGM4_K41_M1	21.3689	20.055	20.3184	19.9494	18.7982	20.6352
A3AGM4_K45_M2	18.126	16.4782	18.2163	16.6274	17.8054	17.864
A3AGM4_K41_M2	18.126	16.4782	18.2163	16.6274	17.8054	17.864
A3AHG5_K100_M1	10.5575	10	18.3861	18.2588	16.3667	17.7892
A3AP70_K296_M1	19.7233	19.4316	19.715	19.6855	19.7419	20.6754
A3AQC6_K230_M1	18.2508	18.5448	19.6443	18.4148	19.6716	19.2876
A3B8V4_K1079_M1	18.0684	16.2864	18.9242	19.2261	19.604	19.0265
A3BLC3_K200_M1	28.1655	27.8516	26.8911	27.0823	27.4334	28.0804
A3BLC3_K96_M1	25.8713	25.8334	24.9625	25.1199	25.453	26.1917
A3BLC3_K157_M1	25.8833	25.6641	24.8537	25.2476	25.4423	26.0953
A3BLC3_K257_M1	26.4294	26.2868	25.2413	25.7411	25.9013	26.4392
A3BLC3_K222_M1	25.8155	25.6751	24.0635	24.6155	24.6723	25.7552
A3BLC3_K196_M1	25.4906	24.4244	24.8415	24.8806	22.9215	25.7408
A3BLC3_K250_M1	24.6611	24.4241	23.4448	23.752	23.7996	24.7402
A3BLC3_K218_M1	24.3974	24.4978	21.2955	22.6253	22.5386	24.2075
A3BLC3_K153_M1	23.4759	24.0492	22.4562	23.1542	22.9772	23.988
A3BLC3_K206_M1	23.6462	23.5627	22.3107	22.4039	22.8491	23.0536
A3BLC3_K243_M1	21.8108	23.0264	21.9643	22.2041	22.4937	23.907
A3BLC3_K225_M1	23.1117	22.9752	21.8713	21.8517	21.696	23.1186
A3BLC3_K265_M1	22.993	23.1044	22.3973	22.8234	22.5182	23.3453
A3BLC3_K161_M1	19.7488	21.0087	20.5488	19.2464	20.4761	21.5434
A3BLC3_K235_M1	16.5721	14.8829	15.1388	16.5432	14.6687	12.5221
A3BYP4_K115_M1	19.0597	19.912	19.0211	19.08	19.141	19.7889
A3BYP4_K87_M1	16.9936	19.3602	18.7513	18.3978	18.2469	19.2946
A3C0C6_K60_M1	18.9145	18.2917	18.7436	18.875	17.8667	18.7321
A3C1D8_K471_M1	22.423	22.5777	23.1522	22.4435	22.7517	22.4544
A3C4S4_K317_M1	21.5329	21.5405	21.772	21.9743	21.635	21.1648
A3C4S4_K187_M1	20.6939	19.5415	20.4923	20.4215	19.8044	19.5667
A3C4S4_K345_M1	19.296	18.6729	20.1036	19.9708	19.8221	18.7987
A3C4S4_K62_M1	19.8739	19.3991	19.7711	19.7439	19.5032	18.5935
A3C6G9_K153_M1	30.696	30.7947	30.3581	30.4985	30.2253	30.8953
A3C6G9_K156_M1	25.8161	24.2975	22.8538	23.1174	22.4938	25.0303
A3C6G9_K136_M1	22.5948	24.3572	23.9802	23.8818	23.9964	24.4044
A5HEI2_K121_M1	19.7138	20.0431	20.7292	20.6059	20.3314	21.9166
A6BLW4_K119_M1	19.8126	18.9627	20.3744	18.5072	19.2096	20.2098
A6BLW4_K66_M1	18.9637	19.5555	18.7484	17.7736	19.104	19.8334
B6RGY0_K98_M1	18.5337	16.9829	16.6198	17.683	17.5554	17.3816
B7E4J4_K145_M1	22.6829	22.9173	23.5082	23.122	22.2101	22.8018
B7E4J4_K190_M1	17.4204	17.9735	18.8543	18.6809	17.6672	16.4269
B7E707_K66_M1	21.7482	21.0149	22.0495	22.1133	21.9932	22.0135
B7E914_K85_M1	15.2838	17.6772	16.141	17.447	16.5731	17.4027
B7EA73_K60_M1	22.6626	23.7105	23.9235	23.6426	23.2637	24.2967
B7EA73_K350_M1	23.6943	23.2278	23.3461	23.3624	23.6249	22.7991
B7EA73_K10_M1	22.6293	22.4653	22.739	22.6854	22.8105	21.6624
B7EA73_K610_M1	21.8108	21.251	21.4019	21.6428	21.7091	21.2415
B7EA73_K395_M1	21.219	20.425	21.0796	20.9369	20.5523	20.6422
B7EA73_K543_M1	18.7028	18.5466	19.0232	19.4109	19.0364	18.6709
B7EA73_K72_M1	18.9058	18.9249	19.2199	18.2059	18.8946	18.6314
B7EBF9_K338_M1	21.8589	21.8382	21.3462	21.9081	21.8813	22.6048
B7EBF9_K225_M1	18.0435	17.9388	18.6209	18.7284	18.7863	19.3126
B7EIQ8_K80_M1	24.5046	24.5508	23.8111	24.0447	24.1966	24.889
B7EIQ8_K92_M1	24.4583	24.5275	23.6957	24.1373	24.3524	25.0757
B7EIQ8_K223_M1	18.2676	18.9694	17.4788	17.7763	18.6317	18.867
B7EL80_K67_M1	19.8249	19.2198	18.3348	18.7577	18.9677	19.2044
B7EMI6_K49_M1	21.3728	21.4085	21.968	21.8265	22.6144	22.093
B7EPB8_K162_M1	21.8909	21.8145	21.9795	22.0737	21.2316	22.2576
B7EWK0_K166_M1	26.3018	25.6801	22.7482	24.3837	25.1686	25.7832
B7EXU7_K60_M1	18.3381	16.5725	19.2808	19.2641	17.5946	15.4414
B7F074_K165_M1	17.9878	19.1732	18.5283	18.2022	17.6706	17.5259
B7F6I0_K274_M1	20.3896	19.9893	20.5361	20.0491	20.7118	19.4684
B7F6L8_K60_M1	18.1787	18.0332	20.7083	20.4582	19.0525	17.7345
B7F6L8_K92_M1	13.3246	15.9698	19.8228	20.1205	17.2543	17.0093
B7F6L8_K51_M1	16.1816	14.6241	18.5015	18.2037	16.7922	17.1395
B7F845_K132_M1	23.1451	22.8047	23.0351	23.0704	23.1047	23.0702
B7F845_K155_M1	22.604	22.4114	22.557	22.3093	22.5179	22.7325
B7F845_K129_M1	22.0812	21.6872	21.4826	21.9963	21.4987	22.4536
B7F845_K151_M1	20.8531	20.7753	19.9774	21.0025	21.1978	21.4767
B7F845_K117_M1	20.9103	21.3704	21.402	21.5404	21.208	21.4814
B7F845_K10_M1	19.3341	20.762	18.8113	19.3465	19.5193	20.2786
B7F8B9_K196_M1	21.6495	22.8748	22.5429	22.1089	22.3293	23.0298
B7F8B9_K88_M1	20.5948	20.5264	19.84	20.285	20.279	20.7844
B7F8B9_K102_M1	19.0786	19.946	19.6073	19.6508	19.655	20.4285
B7F8B9_K154_M1	18.9953	17.4379	19.2834	19.2283	18.777	19.8629
B7F8E6_K99_M1	21.6632	22.8433	22.3346	22.377	22.6209	22.9426
B7F8E6_K88_M1	19.3822	20.8706	20.3236	19.7401	19.7091	21.3072
B7F8E6_K76_M1	16.6053	17.0478	19.5574	19.099	20.2371	21.0353
B7F8F4_K39_M1	21.5704	21.2664	21.4928	21.3651	21.0018	21.0145
B7F9H3_K14_M1	19.3316	19.1865	17.8533	18.3392	17.4979	19.1282
B7F9J4_K88_M1	19.0506	18.7453	19.1529	18.7687	19.2358	18.7291
B7F9Q5_K35_M1	20.1862	20.1644	21.181	21.0527	19.8926	20.2533
B7F9R7_K206_M1	20.9002	20.1001	20.6865	20.6534	20.7059	20.7185
B7FA07_K330_M1	19.9082	17.8967	20.0038	19.7254	18.8139	17.5349
B7FAA5_K373_M1	21.8935	21.7248	21.5322	21.3988	21.2172	22.2295
B7FAA5_K169_M1	20.7958	20.6381	20.2653	19.9023	20.1914	20.6254
B7FAA5_K301_M1	19.7665	19.5989	19.4039	19.4855	18.9094	20.0477
B7FAE9_K94_M1	26.6337	26.9017	26.2861	26.3992	26.3984	27.1775
B7FAE9_K161_M1	24.6697	25.6485	25.0487	24.7658	24.6964	25.1513
B7FAE9_K230_M1	25.5751	26.2533	25.7948	25.7677	25.3265	26.2642
B7FAE9_K226_M1	25.1521	25.5694	25.389	25.1388	24.9964	25.7672
B7FAE9_K207_M1	25.0725	25.2767	24.9391	24.7137	24.69	25.428
B7FAE9_K182_M1	24.2228	25.2051	24.7929	24.6231	24.4147	25.3358
B7FAE9_K202_M1	22.6131	24.026	23.4463	23.4436	23.4744	24.0413
B7FAE9_K83_M1	23.6885	23.9402	22.9604	23.3085	23.1681	23.8121
B7FAE9_K169_M1	21.5586	23.069	22.4745	22.0027	21.8756	23.0438
B7FAE9_K185_M1	20.4424	18.5653	19.4397	20.1233	19.5382	21.4553
B7FAE9_K197_M1	15.0405	19.6523	19.538	19.3517	19.0874	19.861
B7FAE9_K127_M1	17.6844	19.2495	17.4497	17.6517	17.0141	18.6803
B7FAH8_K287_M1	24.7922	24.6344	24.3881	24.3834	24.5128	25.0762
B9ET62_K226_M1	14.4922	14.9347	17.0686	17.2239	16.756	16.9004
B9ETE0_K158_M1	22.9192	23.4169	23.7279	23.4029	23.328	23.459
B9ETE0_K258_M1	22.2183	22.4513	22.8388	22.9797	22.3517	22.8098
B9ETE0_K239_M1	21.7774	21.6321	21.819	21.6536	21.7553	21.7919
B9ETE0_K60_M1	21.1211	21.543	21.8803	21.8329	21.531	21.6275
B9ETE0_K285_M1	20.4709	20.42	21.1627	20.7959	20.6333	20.4932
B9ETE0_K150_M1	18.8014	19.7809	19.9261	19.3541	19.8408	19.8585
B9ETE0_K112_M1	18.919	19.0256	19.9215	20.027	19.7183	19.6877
B9ETE0_K69_M1	17.316	18.6441	19.4436	18.7701	18.4621	17.9787
B9ETE4_K224_M1	20.0328	19.9612	20.0979	20.5116	20.2592	20.5856
B9ETE4_K214_M1	18.5618	18.3404	18.0833	18.3885	18.8897	18.7126
B9EWY1_K202_M1	20.1844	19.7169	20.0389	19.5673	19.9344	19.7722
B9EWY1_K197_M1	20.3574	19.8768	19.0168	19.6288	20.0859	19.9109
B9EZ42_K168_M1	20.1642	20.1126	19.7806	19.6452	18.633	19.3219
B9EZP9_K83_M1	21.4371	21.4801	21.1225	21.5954	21.3681	22.0742
B9F144_K59_M1	21.5865	21.6935	21.4557	21.5113	21.5184	21.9354
B9F239_K94_M1	18.9355	20.5271	18.3794	19.2774	17.3407	20.0916
B9F3B6_K385_M1	21.9401	21.2664	21.4469	21.1151	21.9772	21.2148
B9F3B6_K61_M1	18.76	18.2891	17.9697	18.0683	18.3183	17.7159
B9F813_K89_M1	28.7528	28.312	27.869	27.8606	27.8722	28.1124
B9F813_K317_M1	27.8096	27.2966	26.0332	26.8859	26.8503	27.3078
B9F813_K108_M1	27.197	26.6117	26.2206	26.4979	26.6298	26.697
B9F813_K305_M1	26.5394	25.7877	24.7349	25.6973	25.3286	25.1112
B9F813_K303_M1	24.8376	25.241	24.7075	24.9753	24.7142	25.0619
B9F813_K282_M1	25.3669	25.2948	24.0758	24.5708	24.7057	25.0296
B9F813_K257_M1	24.4784	24.747	23.8225	23.9222	24.0211	24.0203
B9F813_K344_M1	23.9951	23.8368	22.263	22.8685	23.0983	23.1254
B9F813_K248_M1	22.2862	22.7302	21.7238	21.8982	21.9665	22.3508
B9F813_K350_M1	18.2298	22.6363	21.9598	21.8324	22.0542	22.3752
B9F813_K275_M1	20.0171	22.2091	21.6756	21.4128	21.478	21.359
B9F813_K243_M1	21.3148	21.4919	21.4042	20.9934	21.2375	20.944
B9F813_K366_M1	21.844	21.575	20.5918	21.0691	20.785	21.0306
B9FBM2_K95_M1	21.5958	22.0383	20.3121	21.3373	21.2013	21.8835
B9FCM4_K138_M1	23.5365	24.3364	24.1538	24.254	24.2547	24.5822
B9FCM4_K265_M1	22.0774	22.856	23.0654	22.9427	22.9192	23.1174
B9FCM4_K279_M1	22.175	22.5894	22.4644	22.7736	23.0259	23.5052
B9FCM4_K100_M1	21.8371	22.5998	22.7478	22.6958	22.3753	22.8581
B9FCM4_K161_M1	19.0995	18.1575	19.3812	19.1846	19.0826	19.5734
B9FCM4_K115_M1	18.2583	19.0485	19.0767	17.8096	18.8448	19.1221
B9FCW0_K229_M1	19.9096	19.7355	20.399	20.4317	20.7217	20.4042
B9FI63_K263_M1	21.6021	21.5343	22.3187	21.3439	21.8676	21.2901
B9FK36_K944_M1	18.2908	18.404	19.3546	19.2055	19.7125	19.3106
B9FLB9_K386_M1	21.3962	20.842	21.4691	21.0989	21.157	21.0445
B9FM04_K346_M1	22.4998	22.2805	22.4149	22.4093	22.9382	21.6436
B9FPI9_K143_M1	24.9895	25.0692	24.168	24.5373	24.7215	25.1925
B9FPI9_K65_M1	24.8693	25.4021	24.3257	24.5715	24.961	25.6054
B9FPI9_K69_M1	21.3741	22.848	22.8862	22.6799	23.0002	23.6202
B9FPI9_K134_M1	22.7983	22.7947	22.0031	21.9935	21.8988	23.1297
B9FPI9_K114_M1	20.4536	20.0784	19.8375	19.9053	20.3382	19.8654
B9FS74_K93_M1	19.8716	19.8817	20.4026	20.0938	20.5458	19.4184
B9FS74_K1059_M1	20.6565	19.7708	18.8248	19.85	20.5882	19.9967
B9FS74_K839_M1	17.6038	17.7552	18.3027	17.2428	18.8808	17.1104
B9FS74_K657_M1	18.002	16.315	17.0965	16.285	17.7207	17.1908
B9FSC3_K290_M1	23.1916	22.5477	22.2847	22.2578	22.5449	22.3324
B9FSH5_K870_M1	23.053	22.5648	21.9727	22.1836	22.7159	21.9394
B9FSH5_K794_M1	19.3762	19.6362	19.7616	19.3876	20.1286	19.6197
B9FSH5_K162_M1	20.2492	19.5164	19.4803	19.4204	19.733	19.1044
B9FSH5_K982_M1	19.9994	18.4419	10.2229	10.2481	17.247	18.6695
B9FW35_K87_M1	21.7706	21.5899	20.1508	21.111	21.348	21.5843
B9FW35_K76_M1	20.1796	20.4681	20.6547	20.3686	20.2988	20.075
B9FW35_K49_M1	18.9901	19.4326	19.3314	18.8411	18.5275	19.0242
B9FXV5_K735_M1	20.2978	19.5706	19.4877	20.0374	19.5462	19.8325
B9G4P3_K230_M1	22.1769	21.9025	21.8964	21.5499	21.4513	22.3249
B9GBE2_K852_M1	22.1107	21.4198	20.3909	21.0557	21.4844	21.4964
B9GBE2_K860_M1	20.7005	20.3266	20.5627	20.7216	20.5584	20.373
B9GBE2_K878_M1	18.1018	18.5085	18.8617	18.7496	18.7064	17.8662
C7J056_K157_M1	18.435	18.2641	18.7085	18.2448	19.0408	18.3775
C7J2U1_K40_M1	20.1718	19.5196	19.7275	20.206	19.7879	20.2849
C7J4C3_K63_M1	17.0644	16.9945	16.6933	16.7108	17.2943	16.4377
C7J745_K256_M1	18.012	19.8064	18.7908	19.3756	19.292	19.3869
C7J895_K614_M1	23.0947	21.9058	22.4502	22.0683	22.9232	20.6562
C7J895_K282_M1	20.2374	19.8608	19.5194	19.5097	20.4593	18.85
C7JA48_K78_M1	16.5892	17.1111	19.332	19.1076	18.3656	19.2183
O04138_K269_M1	19.1058	18.8134	21.187	20.729	21.0441	19.4973
O04226_K269_M1	19.4942	19.2518	20.522	20.5631	19.9837	19.3396
O04226_K463_M1	17.7135	18.6195	19.7817	19.8288	19.6371	19.179
O04226_K353_M1	16.6278	16.5662	19.0083	18.0586	18.5709	17.4967
O04882_K184_M1	20.7773	20.9349	19.9977	19.9409	20.8974	20.322
O22386_K135_M1	29.6703	29.3578	28.4061	28.9529	28.9374	29.687
O22386_K146_M1	27.1526	26.3496	25.6506	26.0638	26.0303	22.7945
O22386_K172_M1	24.5018	23.9382	23.3244	22.5927	23.0035	23.5824
O22386_K149_M1	22.8524	22.7987	21.879	21.3593	22.0192	21.736
O22386_K157_M1	20.3319	20.5486	20.5271	20.6771	20.8612	20.3891
O22386_K165_M1	20.5961	20.345	20.0989	19.5474	19.7408	19.0441
O23877_K91_M1	22.1998	21.387	21.7943	21.8585	22.4452	22.1818
O49827_K300_M1	18.2343	16.9021	19.6367	18.8851	20.0398	18.7403
O64422_K305_M1	23.7379	23.5809	23.3717	22.7879	23.2563	23.192
O64422_K400_M1	22.5043	23.097	22.7997	22.7048	22.6111	22.533
O64422_K146_M1	22.1287	22.2635	22.0844	22.1401	22.0974	22.3055
O64422_K296_M1	20.8678	21.9802	22.4699	21.8615	22.3184	21.933
O64422_K131_M1	21.798	21.9601	21.3554	21.3471	21.5222	21.2569
O64422_K281_M1	20.2071	21.22	20.4411	20.598	21.1493	20.6298
O64937_K179_M1	26.5521	25.8967	26.2812	26.4211	26.6252	25.6947
O64937_K243_M1	24.8	25.1681	25.1879	25.4479	25.4961	25.0577
O64937_K161_M1	25.4204	24.8703	25.2699	25.3684	25.523	24.6273
O64937_K261_M1	16.645	16.3796	18.9243	18.599	18.0593	17.6167
O64937_K172_M1	22.3653	22.7251	22.8159	22.5748	22.9645	21.5694
O64937_K427_M1	22.6557	22.3345	20.7079	21.5894	22.3351	21.6726
O64937_K366_M1	20.542	20.4858	21.0076	20.7935	20.7712	20.7008
O64937_K5_M1	21.4959	20.9305	21.4268	20.6184	21.4575	20.9593
O65037_K145_M1	21.0409	20.4577	21.4349	21.2321	21.2485	21.3173
O65037_K91_M1	20.7969	20.3358	20.7404	20.5863	20.736	20.8553
O80414_K309_M1	24.7326	23.7846	24.7383	24.6181	24.7487	23.6551
O80414_K210_M1	24.1681	23.9851	24.1801	24.5036	24.3302	24.1415
O80414_K308_M1	23.0699	22.6309	22.5112	22.7549	22.7702	22.4045
O80414_K163_M1	20.9983	20.6533	21.5915	21.2272	21.4255	20.5279
O80414_K362_M1	20.1687	20.2884	21.0027	20.5859	21.1241	20.0212
O80414_K222_M1	18.6258	20.2837	20.8403	20.3312	20.5418	20.3663
O82143_K130_M1	21.3557	20.4872	20.6114	21.3119	20.4593	20.2933
O82451_K73_M1	22.829	22.4061	22.4574	22.8731	22.6361	22.1902
O82451_K5_M1	20.3415	19.8644	21.0266	20.7768	20.5414	20.022
O82451_K212_M1	20.0077	19.5683	19.8528	19.9286	19.5193	19.3901
O82451_K131_M1	19.3216	19.9358	19.8937	19.539	20.1317	18.5281
O82451_K42_M1	19.5375	18.0934	19.451	19.6711	19.0214	18.7814
P0C030_K33_M1	27.7994	27.5963	28.0634	28.1165	27.694	27.8667
P0C030_K6_M1	26.1911	26.0131	25.5489	26.4174	25.8662	26.0851
P0C030_K109_M1	22.5618	22.5568	23.7671	23.8127	23.3083	23.286
P0C030_K48_M1	22.5217	22.6008	21.0778	22.4371	22.0156	21.6375
P0C030_K63_M1	18.1845	19.5416	20.2904	20.029	20.0798	20.5428
P0C0L0_K310_M1	23.653	23.7249	23.0615	23.5005	23.3764	23.9132
P0C0L0_K200_M1	20.7817	21.1845	21.3376	20.9001	20.8849	21.866
P0C0L0_K87_M1	20.4011	20.8442	20.6706	20.4408	20.539	20.6128
P0C0L0_K254_M1	20.2218	20.2605	19.9206	19.6467	20.5542	20.8177
P0C0L1_K55_M1	22.6106	21.8711	21.6775	21.7495	21.5851	22.3365
P0C0L1_K51_M1	20.6177	20.7351	20.2939	20.356	20.1852	20.6663
P0C0L1_K110_M1	19.8847	19.9118	19.466	19.3175	19.8304	19.8476
P0C2Y7_K163_M1	19.7216	19.7923	18.7764	18.328	18.9819	19.4779
P0C2Z0_K80_M1	27.886	27.8494	26.7252	27.2863	27.1556	27.3922
P0C2Z0_K125_M1	26.0462	25.7068	26.3723	26.4338	26.07	26.3836
P0C2Z0_K133_M1	27.9714	27.9286	27.2509	27.4257	27.4251	27.6368
P0C2Z0_K107_M1	25.2837	26.1935	25.701	25.543	25.5987	26.1797
P0C2Z0_K123_M1	24.4853	25.2622	24.7119	24.6043	24.4767	25.2294
P0C2Z0_K50_M1	24.3688	24.6503	23.0631	22.935	23.5091	24.2918
P0C2Z0_K87_M1	22.7619	23.3192	22.159	22.2917	22.3076	22.5757
P0C2Z3_K11_M1	29.4464	29.5564	28.532	28.8869	28.863	29.6401
P0C2Z3_K117_M1	23.492	23.3527	22.1525	22.45	23.1531	23.2703
P0C2Z6_K374_M1	28.9869	28.3105	27.8425	28.13	28.2049	27.9778
P0C2Z6_K456_M1	27.5955	27.6929	27.3134	27.2958	27.5115	26.5974
P0C2Z6_K114_M1	27.353	26.8647	25.72	26.2705	26.5348	26.2977
P0C2Z6_K176_M1	25.3539	25.3488	24.7818	24.9482	25.0947	24.9788
P0C2Z6_K469_M1	20.2445	19.976	20.2138	19.6974	19.2446	19.4488
P0C2Z6_K377_M1	24.8079	24.1786	23.5276	24.0316	23.9861	23.8741
P0C2Z6_K11_M1	23.4709	23.0287	22.3993	23.25	22.8752	22.1411
P0C2Z6_K266_M1	21.5675	22.2275	22.0364	21.796	22.1678	21.7911
P0C2Z6_K455_M1	21.5166	20.3304	19.0478	19.838	20.848	20.1377
P0C301_K48_M1	25.8867	26.0049	24.4593	24.718	24.7698	25.4974
P0C314_K149_M1	15.8192	19.4087	18.6508	18.5112	18.6384	18.6189
P0C319_K6_M1	24.6209	22.9568	25.6732	24.6439	24.1483	24.6539
P0C337_K370_M1	22.1096	23.3243	22.9705	22.9201	22.9071	23.3664
P0C337_K281_M1	20.1043	20.8662	20.9631	20.7072	20.772	20.5113
P0C337_K253_M1	20.842	20.2877	19.7816	19.9324	20.0983	19.4504
P0C340_K12_M1	21.9749	21.945	21.8851	21.5866	21.5055	21.7522
P0C355_K564_M1	27.7326	27.8405	28.1808	28.0584	28.3767	27.9168
P0C355_K320_M1	25.7599	25.7007	26.4259	25.9384	26.1616	25.527
P0C355_K327_M1	26.0127	25.2014	25.5632	25.5169	25.9616	24.9416
P0C355_K707_M1	24.5821	23.9418	24.6046	24.2829	24.5938	24.2014
P0C355_K11_M1	24.0533	24.1047	24.4616	24.3802	24.8054	23.8829
P0C355_K20_M1	22.9211	23.6129	24.0893	23.6867	24.0143	23.1022
P0C355_K38_M1	17.8444	18.7991	21.8947	21.3239	21.1695	18.7031
P0C358_K696_M1	24.4366	24.0315	23.186	24.0572	24.6371	24.6054
P0C358_K169_M1	23.871	24.0345	25.1043	24.9699	25.1213	24.2137
P0C358_K545_M1	24.58	24.1192	24.4922	24.2555	24.4876	24.0257
P0C358_K302_M1	22.1168	22.2851	22.8163	22.1966	22.573	22.1931
P0C361_K6_M1	26.8814	26.4132	26.4051	26.5768	26.4384	26.894
P0C361_K52_M1	27.1236	27.3238	26.0375	26.299	26.2164	27.1959
P0C361_K35_M1	24.9151	25.8672	24.9972	25.1738	25.2119	26.0407
P0C361_K37_M1	23.5898	22.5077	22.968	23.2321	22.6888	23.8892
P0C364_K438_M1	27.0398	26.7402	26.2713	26.7643	27.0759	26.637
P0C364_K308_M1	24.2206	24.8271	25.3507	25.3599	25.5074	24.8133
P0C364_K321_M1	20.4521	22.423	22.305	21.9469	22.6154	22.4807
P0C364_K304_M1	20.0961	21.9431	22.5845	22.3957	22.5779	21.8218
P0C367_K457_M1	28.0324	27.8789	28.0809	28.0811	28.3347	27.8421
P0C367_K339_M1	25.343	25.695	26.0871	26.071	26.2399	25.8788
P0C383_K369_M1	20.1501	19.4318	19.8919	19.5986	20.2526	19.3424
P0C386_K170_M1	21.244	20.3565	20.7565	20.9101	20.992	20.8682
P0C386_K46_M1	17.5615	18.5448	17.744	17.7202	18.9919	18.6465
P0C389_K180_M1	27.5144	28.0654	28.0175	27.9816	27.6369	28.2085
P0C389_K156_M1	27.765	28.0984	26.5344	27.2538	26.997	28.178
P0C389_K173_M1	27.1634	28.1243	27.3082	27.3292	27.2113	28.2324
P0C389_K222_M1	25.83	26.4056	26.0893	25.9788	26.059	26.4583
P0C389_K129_M1	26.1712	26.5754	25.784	25.776	25.917	26.3618
P0C389_K131_M1	25.6627	25.8473	25.4385	25.5239	25.4382	26.3182
P0C389_K144_M1	23.9312	23.4112	22.8749	23.5376	23.225	24.3299
P0C389_K93_M1	24.3908	25.4205	24.6417	24.6934	24.423	25.4377
P0C389_K157_M1	21.7707	23.3571	22.9198	22.5547	22.4048	23.0388
P0C389_K200_M1	18.7181	19.2035	17.9264	18.1539	18.5968	19.5765
P0C389_K312_M1	17.9358	18.3784	18.847	18.7502	18.8646	18.6883
P0C422_K24_M1	27.6458	27.9138	27.251	27.3621	27.4216	28.3672
P0C437_K265_M1	19.0741	20.6069	20.4244	20.9382	21.2949	20.6329
P0C440_K91_M1	22.2012	22.23	20.7294	21.4175	21.8341	21.6914
P0C443_K72_M1	23.0713	22.9016	23.5462	23.4609	23.6023	23.1522
P0C443_K98_M1	21.6898	21.7148	21.3506	21.7532	21.9394	21.5231
P0C446_K108_M1	22.4448	22.4705	21.6344	22.187	21.8891	21.9422
P0C446_K101_M1	21.1341	20.3623	20.5953	20.4714	19.9724	20.3372
P0C451_K12_M1	23.3196	23.3825	23.6464	23.5978	23.6485	23.4638
P0C451_K5_M1	22.233	22.6998	22.2119	22.4072	22.6772	22.668
P0C467_K49_M1	24.2648	24.6308	24.1977	23.9427	24.0867	24.9128
P0C467_K43_M1	23.9515	24.1693	23.5297	23.6279	23.3761	24.2181
P0C467_K19_M1	21.3669	21.2489	20.9041	20.5661	20.4138	21.274
P0C470_K72_M1	23.9629	24.068	23.5929	23.7637	23.83	24.6557
P0C470_K47_M1	21.51	20.5081	20.9859	21.6195	21.5532	21.9332
P0C477_K84_M1	22.5431	21.8807	21.3641	22.3893	21.4399	22.2432
P0C477_K72_M1	20.1129	19.9921	18.8207	19.4323	18.941	20.2622
P0C477_K111_M1	18.1795	18.1743	18.7977	17.4654	18.2662	18.1559
P0C482_K156_M1	25.0534	24.5979	24.2971	24.5031	24.4351	24.1678
P0C482_K77_M1	22.9705	22.228	21.4021	22.4513	22.8482	22.8197
P0C485_K4_M1	25.3653	24.829	24.7561	24.7574	24.8784	24.692
P0C485_K137_M1	24.7831	24.0597	24.3146	24.3338	24.5038	24.0521
P0C485_K37_M1	24.7478	23.8296	24.0328	24.1839	24.4533	23.9566
P0C485_K49_M1	23.4888	22.9474	22.7217	22.9698	22.8744	22.9261
P0C485_K118_M1	20.6284	20.8099	20.338	20.6554	20.0203	20.1652
P0C488_K172_M1	20.5846	20.2377	20.9311	20.956	21.03	20.6691
P0C488_K159_M1	20.0566	19.2327	19.838	19.021	19.7538	19.1969
P0C491_K76_M1	24.8731	24.5255	23.4897	23.7131	23.6175	24.9948
P0C491_K111_M1	24.6273	24.4538	23.7103	23.8972	23.8612	24.393
P0C491_K95_M1	23.2842	22.8969	19.8073	20.8325	22.1183	23.4646
P0C494_K37_M1	14.1623	17.2369	16.5082	15.0224	15.0665	17.6236
P0C497_K161_M1	24.5166	23.9308	23.983	23.8685	24.2361	23.8656
P0C497_K243_M1	20.8263	19.5527	22.107	22.3818	21.6806	21.0965
P0C497_K7_M1	20.0913	19.608	19.6867	19.9992	19.9549	19.2672
P0C503_K798_M1	20.6816	20.5628	21.2621	21.229	21.3297	20.3602
P0C506_K579_M1	17.0964	17.5389	17.4052	16.4304	17.884	18.2687
P0C509_K950_M1	21.8528	20.9457	22.1819	22.0083	22.4356	20.2772
P0C509_K894_M1	20.596	19.8533	21.4298	21.1509	21.104	19.461
P0C512_K316_M1	32.0805	31.5487	31.3297	31.4673	31.4782	31.6892
P0C512_K356_M1	31.0437	30.7124	30.2315	30.4469	30.6568	30.5966
P0C512_K175_M1	30.024	29.32	29.0528	29.383	29.3055	29.4585
P0C512_K21_M1	30.4691	29.9312	29.9905	30.0331	29.9613	29.6429
P0C512_K334_M1	30.0526	29.5871	29.457	29.4894	29.5024	29.3022
P0C512_K474_M1	25.3189	25.636	26.6121	26.526	26.6577	26.3106
P0C512_K466_M1	30.1652	29.7576	29.2424	29.6131	29.513	29.4459
P0C512_K450_M1	29.3275	28.7865	29.1949	29.0014	28.8241	28.1528
P0C512_K177_M1	30.0531	29.472	29.5615	29.5246	29.4874	29.4429
P0C512_K252_M1	29.1328	28.3119	28.4398	28.5232	28.2897	27.7535
P0C512_K14_M1	28.6528	28.4931	28.6092	27.2476	28.0518	28.1122
P0C512_K18_M1	27.3951	27.9914	24.7302	27.0821	27.0718	28.1361
P0C512_K146_M1	26.6836	26.3794	25.5573	25.8978	25.7628	25.9172
P0C512_K463_M1	25.0253	26.1917	26.7255	26.3092	25.9431	25.3977
P0C512_K201_M1	25.0115	25.4306	25.2646	25.0497	25.1482	24.216
P0C512_K236_M1	25.273	25.2388	25.0804	24.944	25.1002	24.1389
P0C512_K183_M1	25.5976	25.2018	22.2364	23.189	24.7955	23.5827
P0C512_K32_M1	22.27	24.8818	24.5232	24.0511	24.3205	24.3957
P0C512_K227_M1	20.0252	20.2326	19.7998	19.1252	20.6262	19.6292
P0C515_K160_M1	23.1502	22.2121	21.9331	22.1384	22.3423	21.4224
P0C522_K486_M1	24.1806	23.8311	24.002	23.7382	24.249	23.5091
P0C522_K387_M1	24.4735	23.5348	23.6124	23.8735	23.9896	23.0708
P0C522_K481_M1	23.0025	23.346	23.012	23.1879	23.4666	22.8974
P0C522_K384_M1	23.8381	22.8447	22.5738	22.8661	23.2055	22.2582
P0C522_K153_M1	21.9765	22.6716	23.0679	22.7497	22.9951	22.4623
P0C522_K134_M1	21.9269	22.2822	22.1747	22.1894	22.4295	21.9654
P0C522_K91_M1	22.2974	22.2106	21.5494	22.0292	22.0361	22.239
P0C522_K103_M1	21.8894	22.0929	20.7184	21.5185	22.1685	21.6782
P0C522_K469_M1	18.7975	20.8851	21.7025	20.7755	21.0281	21.0013
P0C522_K189_M1	19.696	20.078	20.4581	20.0804	20.7428	20.6553
P0C522_K177_M1	18.4774	18.3846	19.1624	18.2807	19.2447	19.1162
P0C522_K502_M1	17.9582	16.4007	18.5869	17.6121	18.7	18.0801
P0C524_K384_M1	22.2622	21.6833	22.0912	21.6044	22.4207	21.6437
P0C5A4_K142_M1	18.6501	17.0926	23.4434	23.6749	22.1726	22.5467
P0C5A4_K155_M1	17.4251	17.8676	23.2544	23.7046	21.9206	22.104
P0C5A4_K22_M1	10.5575	10	24.8941	25.4129	23.8575	24.2863
P0C5A4_K106_M1	10.5575	10	24.2246	24.4008	23.0498	23.4754
P0C5A4_K122_M1	10.5575	10	22.3634	23.044	21.6151	22.1195
P0C5A4_K80_M1	10.5575	10	20.8509	22.2215	20.0777	22.4181
P0C5A4_K133_M1	10.5575	10	19.9621	19.1244	19.1161	19.222
P0C5D5_K93_M1	29.4244	29.2492	28.8496	28.9526	29.0087	29.6978
P0C5D5_K125_M1	27.471	27.4332	26.9406	27.0765	27.1912	27.6696
P0C5D5_K145_M1	26.0473	26.4686	26.1167	25.9922	26.2068	26.3866
P0C5D5_K212_M1	25.5255	26.4165	25.456	25.8173	25.8453	26.861
P0C5D5_K205_M1	24.2006	25.0623	24.2381	23.8837	24.2852	25.0441
P0C5D5_K72_M1	24.4692	24.4122	23.6685	23.7287	23.6001	25.027
P0C5D5_K164_M1	24.2264	24.718	23.3594	24.029	23.7364	24.6854
P0C5D5_K152_M1	21.4643	22.5998	21.1798	21.7613	21.6192	22.3365
P0C5D5_K114_M1	21.9458	22.0202	20.7761	21.483	21.2189	22.9366
P0C5D5_K189_M1	16.2154	19.3742	18.8523	19.3357	19.3688	19.493
P0DKJ9_K109_M1	21.9679	21.9144	21.2409	21.9756	21.7771	22.1303
P0DKJ9_K39_M1	21.2824	20.7585	20.5485	20.6986	20.8228	20.0045
P0DKJ9_K408_M1	20.5613	20.5039	20.8263	19.9874	20.4904	19.958
P0DKJ9_K241_M1	18.9221	18.0523	19.6802	19.4612	18.8778	18.8436
P0DKJ9_K215_M1	18.9892	18.4643	18.7708	18.9926	18.8218	19.0421
P0DKK3_K54_M1	21.4554	21.288	21.225	21.5968	21.2139	21.2705
P0DKK3_K176_M1	19.672	19.212	19.3691	19.5964	19.4907	19.3313
P0DKK7_K27_M1	23.376	22.8971	22.8672	22.4013	23.3486	22.8084
P0DKK7_K19_M1	22.2982	22.1747	22.4261	22.5839	22.4933	22.5851
P0DKK7_K221_M1	22.2121	22.1023	22.4652	22.5477	22.7112	21.7304
P0DKK7_K188_M1	21.6496	21.0495	21.5316	21.463	21.8415	21.2885
P0DKK7_K204_M1	21.5395	20.9013	21.3053	21.7756	21.8265	20.5537
P0DKK7_K94_M1	21.3529	20.7496	21.3876	21.0896	21.3248	20.7264
P0DKK7_K123_M1	21.4127	19.8552	20.3412	19.3664	10.0252	10.4477
P0DKK7_K177_M1	20.1485	20.3442	20.4295	20.5639	20.5071	19.6484
P0DKK7_K209_M1	18.3094	18.81	10.2229	10.2481	19.1793	18.6018
P0DKK8_K92_M1	23.9242	25.0553	24.47	24.5485	24.234	24.9715
P0DKK8_K145_M1	24.0221	24.5816	24.6089	24.5781	24.1628	24.7087
P0DKK8_K31_M1	23.622	24.1403	24.4901	24.3416	23.5665	24.8993
P0DKK8_K24_M1	21.7981	22.9157	22.8337	22.8402	22.4987	23.2024
P0DKK8_K44_M1	18.7013	21.3589	21.57	21.0906	20.9701	21.8676
P0DKK8_K13_M1	18.2355	19.0416	19.597	19.2128	18.92	19.6245
P0DO01_K304_M1	22.6427	21.7695	22.8246	22.2178	22.7231	22.5665
P0DO01_K152_M1	21.3621	20.9457	21.1221	20.8152	21.5037	21.4099
P12085_K18_M1	29.1103	28.6507	28.6591	28.5071	28.3156	28.6062
P12085_K167_M1	27.6395	27.6643	27.428	27.4936	27.2621	27.9
P12085_K225_M1	27.9845	27.6462	27.3876	27.3784	27.1909	27.349
P12085_K495_M1	27.0584	27.0114	26.7052	26.7659	26.5845	27.0656
P12085_K231_M1	24.069	25.1765	24.4668	24.3536	24.3362	24.8085
P12085_K217_M1	23.0976	23.7991	23.6945	23.5115	23.3988	23.7292
P12085_K50_M1	23.5661	22.5614	22.2319	22.3934	22.2534	23.0936
P12123_K3_M1	21.6393	22.6604	21.9572	21.3135	21.7032	21.5839
P12123_K111_M1	21.2512	21.1611	21.1393	20.8687	20.8693	21.2509
P12124_K84_M1	21.5165	22.4131	21.8032	21.9934	21.7781	21.9742
P12149_K5_M1	22.2347	21.5844	21.7502	21.7145	21.6662	21.7381
P12149_K25_M1	21.4356	20.1847	20.8021	21.0084	20.6767	20.6629
P12153_K27_M1	21.8604	21.6418	22.0753	21.8072	21.7819	21.9653
P12153_K17_M1	19.2077	18.5502	19.3225	19.5426	18.6157	19.299
P12153_K24_M1	17.4566	18.2473	18.8828	18.2458	17.2289	16.4245
P12203_K33_M1	20.7709	21.4285	18.6011	17.6262	20.383	21.8469
P12330_K124_M1	21.0242	19.8696	19.3642	19.9028	20.3635	21.2975
P12330_K40_M1	22.8723	22.7071	21.8733	21.7635	21.8045	22.6332
P12331_K37_M1	22.7469	22.5542	21.8419	21.7066	21.8695	22.7256
P14655_K98_M1	22.197	22.3476	20.7878	21.5066	21.5498	21.2479
P14655_K323_M1	26.9357	26.733	26.0037	26.3261	26.4281	26.3552
P14655_K162_M1	26.3246	26.0906	25.4939	25.8683	25.8378	25.7812
P14655_K311_M1	22.5374	21.6419	21.4553	21.4703	21.495	21.2867
P14656_K49_M1	23.2332	23.0964	22.7237	22.8609	23.1639	22.8705
P14656_K267_M1	21.5791	21.7189	21.303	21.7974	22.06	21.2741
P14656_K106_M1	22.586	16.7018	17.8591	18.3158	18.6789	16.2801
P14717_K551_M1	20.5085	20.4259	20.0427	19.6856	19.9979	20.1607
P15280_K447_M1	22.7084	22.7885	23.3728	23.1886	23.1209	23.0778
P15280_K261_M1	23.2989	22.4359	22.4304	22.6705	22.8123	22.0293
P15280_K239_M1	22.4572	22.3242	22.4525	22.4703	22.3946	21.5989
P15280_K217_M1	20.4376	20.5292	18.6448	20.4329	20.4574	19.0962
P15280_K476_M1	19.8558	20.0133	19.8326	19.5185	19.9238	18.6884
P15280_K403_M1	19.2639	18.961	18.9345	19.7523	19.0629	18.6459
P15280_K406_M1	19.1949	18.9677	18.3614	18.9374	19.1639	17.7255
P17070_K13_M1	21.6318	21.0965	21.1915	21.4078	21.1547	20.9255
P17784_K354_M1	21.9237	21.7678	22.3377	22.3271	22.3169	21.6505
P17784_K106_M1	21.453	21.2832	21.6214	21.8061	21.8279	20.7862
P17784_K116_M1	20.0843	19.9106	20.62	20.8132	20.6453	19.4646
P17784_K225_M1	18.5668	18.1314	19.812	18.5735	19.1904	18.2851
P20907_K123_M1	18.7138	18.2899	19.9104	19.9759	17.5569	18.7891
P25776_K233_M1	20.5366	20.5618	20.7101	20.4403	21.0723	21.1075
P25776_K313_M1	20.4092	20.187	20.0657	20.4525	20.671	20.8058
P25776_K345_M1	21.1793	20.5606	19.0604	20.2062	19.7917	18.9597
P28752_K163_M1	23.0821	22.5957	22.4442	22.7809	22.465	22.8933
P28752_K336_M1	21.4584	20.9315	21.382	21.4229	21.2301	20.6761
P28752_K401_M1	20.4629	19.747	21.1797	20.8513	20.4387	20.1653
P28757_K134_M1	20.63	21.2553	20.8403	20.2287	20.047	21.8541
P28757_K127_M1	19.245	19.9889	20.156	19.2325	19.5745	19.1366
P29545_K46_M1	21.7978	22.3853	20.4306	21.2847	21.107	22.5134
P29545_K143_M1	17.148	18.476	17.7112	16.7892	17.8896	18.6889
P29545_K172_M1	21.778	23.2467	22.6966	22.7961	22.6763	23.9165
P29545_K24_M1	21.8189	21.4611	20.6913	20.853	20.5033	22.1314
P29545_K15_M1	20.7781	21.4461	20.7673	20.6144	20.5007	21.5159
P29545_K152_M1	20.2878	20.9076	20.817	20.2881	20.1169	20.933
P29545_K38_M1	17.9586	18.4011	17.5642	16.5894	17.4615	18.884
P29618_K33_M1	18.7532	18.2555	19.3555	18.9884	17.9163	18.6642
P30298_K164_M1	21.5826	20.8281	22.0057	21.8856	21.7498	20.6153
P30298_K350_M1	21.0138	20.0841	21.569	21.6737	21.4511	20.4058
P30298_K437_M1	20.405	19.6526	21.6571	21.215	21.4265	20.2643
P30298_K751_M1	20.9035	20.1477	21.4449	21.3441	21.2335	19.9381
P30298_K235_M1	19.3911	18.3113	19.7426	19.6625	19.4779	18.6771
P31674_K81_M1	23.8802	24.0315	24.1671	24.0977	23.8535	24.4353
P31691_K138_M1	21.0637	21.3484	21.8934	21.5747	21.3632	20.7075
P31691_K346_M1	24.9137	24.5815	24.8951	24.9194	25.1642	24.7166
P31691_K242_M1	24.5445	24.1875	24.7882	24.4497	24.5928	23.8291
P31691_K337_M1	23.2558	23.5218	23.7838	23.787	23.8671	23.2963
P31691_K127_M1	22.0033	21.8416	22.4358	22.086	22.4932	21.0361
P31691_K118_M1	21.2168	21.2857	22.1447	21.5423	21.9342	20.9074
P31691_K180_M1	21.4687	20.7169	21.5641	21.0534	21.7213	20.8736
P31691_K107_M1	20.185	19.9789	20.0767	20.0214	20.2334	19.0903
P31691_K220_M1	20.8014	19.7618	19.6886	17.5999	17.9491	19.606
P31691_K324_M1	10.5575	10	19.2488	18.274	19.2444	18.6669
P35681_K84_M1	27.3942	27.2254	26.6843	26.8745	26.7498	27.3504
P35681_K119_M1	25.8483	25.8656	25.5211	25.634	25.4444	26.3153
P35681_K164_M1	24.015	24.4864	24.3846	24.2472	24.2407	24.6981
P35681_K106_M1	22.2173	22.3637	21.4806	22.285	22.1759	22.6519
P35681_K101_M1	17.1226	15.5651	14.5565	13.5817	16.1627	15.5895
P35683_K63_M1	23.1295	23.1644	23.7454	23.6732	23.7132	23.0458
P35683_K127_M1	24.269	23.8406	24.5121	24.2674	24.4875	23.7635
P35683_K234_M1	22.7258	21.9849	21.5835	22.0553	21.8875	21.2889
P35683_K14_M1	21.0536	20.8698	20.9683	21.4953	20.8011	20.75
P35686_K36_M1	21.5163	20.8619	21.3425	21.7494	21.5604	21.6002
P35686_K13_M1	20.8277	20.2319	19.4596	19.6924	20.4514	20.0738
P37833_K82_M1	16.87	18.2703	18.4374	17.0849	18.4868	18.4633
P37890_K493_M1	19.5448	19.8682	19.639	20.5025	20.2093	19.7156
P40392_K116_M1	20.168	19.8247	19.8591	20.5932	20.0076	20.2416
P40393_K64_M1	19.2637	17.6443	20.425	20.2128	19.4107	18.8
P40393_K27_M1	17.0752	18.612	18.3774	18.8119	18.1229	18.37
P40978_K80_M1	23.4859	24.1608	23.4088	23.7009	23.5418	24.4641
P40978_K26_M1	22.9358	22.0684	22.4892	23.1076	22.1922	23.4006
P40978_K41_M1	20.6441	22.5949	21.904	21.4155	21.3339	22.6678
P40978_K19_M1	21.8228	22.0555	21.7124	21.8496	21.5346	22.5138
P40978_K121_M1	21.2811	21.5754	21.3688	21.1227	21.0004	21.6051
P40978_K30_M1	21.0761	21.2474	20.5048	21.0466	20.3621	21.3674
P40978_K112_M1	17.8081	18.692	18.429	19.4671	18.2711	18.9468
P41095_K180_M1	21.3014	22.0381	21.885	22.3605	21.9687	21.945
P41095_K277_M1	20.1665	19.8414	20.268	20.2265	19.7085	19.5398
P41095_K267_M1	17.3975	17.6948	15.9553	17.6722	17.7421	16.4553
P41095_K67_M1	18.4	16.8873	17.6057	16.4954	14.1424	17.143
P41344_K292_M1	26.5294	25.6902	25.7391	25.8406	26.093	25.8333
P41344_K348_M1	25.8584	25.5512	25.3918	25.4438	25.6143	25.4369
P41344_K311_M1	23.0353	23.1693	22.9658	23.073	22.9788	22.8188
P41344_K79_M1	22.1912	21.83	22.2085	21.9928	22.2639	21.8585
P41344_K83_M1	21.9354	20.3456	20.4555	20.9096	20.5804	20.9508
P41344_K89_M1	20.6293	20.7106	19.548	18.9486	20.8688	21.2205
P41344_K323_M1	20.6795	20.3527	20.689	20.4356	20.653	19.9693
P41344_K236_M1	20.3592	20.312	19.9578	20.1909	20.1158	19.9358
P41344_K303_M1	18.5596	20.0715	19.7265	19.603	19.6922	19.6392
P41344_K327_M1	19.0336	19.1664	19.7705	19.4845	19.6274	20.0938
P41344_K266_M1	20.0759	19.4876	19.414	18.999	19.3794	18.269
P42211_K161_M1	20.8776	20.4618	21.1688	21.6481	20.7649	20.8006
P42211_K129_M1	18.5346	17.975	19.5174	19.6862	19.2588	18.3362
P42862_K67_M1	21.5627	21.8347	21.8677	21.9563	21.8476	21.4212
P42862_K64_M1	20.0022	20.0967	20.6365	20.4157	20.1591	19.2381
P46465_K115_M1	21.2585	20.2489	19.6196	20.5801	19.9603	20.6805
P48494_K4_M1	25.8184	25.8435	25.7003	25.9413	25.7356	25.9297
P48494_K70_M1	23.4313	23.2378	23.5738	22.9201	23.1744	23.2776
P48494_K22_M1	20.2694	20.5793	20.1927	20.0268	20.1061	20.4609
P48494_K149_M1	20.1715	20.9131	19.3656	18.7614	19.8091	19.0267
P48494_K12_M1	18.6482	19.3106	19.3342	19.4314	19.0851	18.8178
P48600_K154_M1	23.3674	23.2548	23.3612	23.1759	23.1326	23.2361
P48600_K27_M1	18.494	19.8691	19.7183	19.2204	19.3954	19.5668
P48642_K116_M1	19.6276	20.1771	19.6504	20.3487	20.6617	19.8293
P48642_K166_M1	17.0951	18.4467	16.9224	17.7681	19.1888	18.2973
P49027_K142_M1	21.8666	21.9918	22.5169	22.6134	22.2309	21.4011
P49027_K281_M1	21.122	21.5645	10.2229	10.2481	21.5743	20.9212
P49100_K16_M1	26.3361	25.724	24.8774	25.6229	24.9249	25.8509
P49100_K36_M1	22.3436	23.416	23.406	23.5875	22.8446	23.4766
P49100_K104_M1	21.8296	21.2985	21.4239	21.3051	21.5338	22.1258
P49210_K120_M1	23.6386	22.9952	23.7129	23.8019	23.6388	23.4137
P49210_K173_M1	19.6492	19.6202	19.9355	19.7008	20.6686	18.7691
P49210_K85_M1	18.9402	19.4998	19.169	19.1461	18.747	19.7299
P49216_K66_M1	20.6429	20.6537	21.2265	20.8181	20.5176	20.7065
P49398_K53_M1	23.4718	22.9061	23.3914	23.6346	23.6467	23.1652
P49398_K75_M1	21.4251	20.9921	20.5078	21.1429	20.9271	20.9293
P49398_K80_M1	20.105	20.5337	21.3899	20.789	20.9753	20.9589
P49398_K245_M1	20.0648	20.5744	21.0724	21.0779	21.1721	20.0668
P51431_K99_M1	21.1936	21.2375	21.7972	21.6451	21.221	21.5592
P51431_K107_M1	18.9828	19.292	19.8817	19.5679	19.7034	19.02
P52428_K115_M1	24.6157	23.7519	24.1124	24.21	24.1381	23.9855
P52428_K169_M1	22.6188	22.0673	22.4301	22.6847	22.1486	22.2849
P52428_K203_M1	16.931	17.4694	18.3183	17.7458	18.3285	17.5517
P52712_K378_M1	16.3846	17.9255	17.8484	18.1747	17.932	18.3882
P55857_K9_M1	23.7805	23.5778	23.4212	23.3466	23.1141	22.5367
P55857_K45_M1	20.7424	19.7609	20.1903	19.9726	19.9128	19.7258
P56724_K18_M1	24.2191	24.2516	23.7748	24.0138	23.8461	24.2841
P92683_K82_M1	25.7396	25.6302	24.9645	25.0142	25.2004	25.7275
P92683_K111_M1	25.168	25.1363	23.9041	24.7661	24.6601	25.348
P93407_K60_M1	19.9327	21.0426	21.0088	19.5766	20.7955	22.0404
P93407_K185_M1	14.9999	20.0114	20.3668	19.9783	20.0551	19.4994
P93431_K293_M1	30.7872	30.6999	29.7082	29.9973	30.2465	30.686
P93431_K362_M1	29.5317	29.3443	28.5343	28.7098	28.7395	29.2255
P93431_K209_M1	29.5207	29.51	27.3343	27.8873	28.4601	29.0437
P93431_K195_M1	25.7128	27.2275	26.6227	26.6008	26.9206	27.417
P93431_K308_M1	27.906	27.5874	25.6938	26.4559	26.6246	27.8584
P93431_K393_M1	26.0544	26.6814	25.8219	25.6919	26.1182	26.2294
P93431_K212_M1	26.3638	26.676	26.0189	25.9166	25.9144	26.1491
P93431_K399_M1	25.7004	25.9251	24.3007	24.6876	24.8197	25.315
P93431_K147_M1	24.0983	23.9711	23.6646	23.362	22.8572	24.4063
P93431_K350_M1	23.4535	23.8534	22.6791	22.6101	23.3402	22.8344
P93431_K138_M1	22.3239	24.2869	22.6203	23.4963	23.7718	24.777
P93431_K158_M1	24.0193	23.4553	20.7706	22.0494	21.8011	23.0356
P93431_K383_M1	22.388	24.0722	22.8946	22.3458	23.5021	23.9946
P93431_K378_M1	23.8611	24.1502	22.77	22.6018	23.2719	22.7414
P93431_K63_M1	22.7049	23.8106	22.8843	22.6545	22.5934	22.5713
P93431_K55_M1	22.5996	22.2842	21.8505	21.1226	21.9299	21.6754
P93431_K449_M1	21.7001	21.9121	20.8256	21.0656	21.023	21.3864
P93438_K293_M1	23.0474	22.5376	21.6862	21.9439	22.4422	22.631
P93438_K385_M1	19.4865	19.3905	19.5468	19.471	18.9537	18.8387
Q06967_K142_M1	23.5997	23.7233	23.02	23.5085	23.4271	23.4368
Q06967_K89_M1	22.7519	22.8052	22.1646	22.6781	22.6051	22.6613
Q06967_K124_M1	18.9907	20.3256	20.6042	20.1739	20.4104	21.0175
Q06967_K108_M1	19.9835	20.4456	20.3699	20.2001	20.2265	20.7063
Q06967_K36_M1	20.532	20.6764	20.2513	19.4314	20.0583	20.4955
Q07078_K555_M1	23.4184	22.9209	23.2944	23.3287	23.3741	22.3885
Q07078_K588_M1	23.4603	22.9154	22.9579	23.3136	23.1393	22.6126
Q07078_K558_M1	22.2608	22.7112	23.1244	22.8466	23.2071	22.4003
Q07078_K55_M1	22.6636	22.0617	22.9999	22.951	22.9027	22.0208
Q07078_K57_M1	20.08	20.674	21.3148	21.2751	21.1887	20.3316
Q07078_K451_M1	21.4449	21.6259	22.358	22.0962	21.9242	21.1497
Q07078_K483_M1	21.3168	20.5939	22.4961	22.103	21.9773	20.2931
Q07078_K604_M1	22.0325	21.2995	21.7995	22.0621	21.6584	20.4202
Q07078_K335_M1	21.49	20.8204	21.3774	21.2382	21.4038	20.6687
Q07078_K472_M1	21.6309	20.8962	21.2405	21.2212	21.5798	19.7703
Q07078_K416_M1	20.6269	20.2798	20.4448	20.9224	20.8321	19.8575
Q07078_K523_M1	20.2415	20.3521	20.4524	20.4193	20.7833	19.3182
Q07078_K409_M1	19.7118	19.0514	20.87	20.7207	20.0235	20.399
Q07078_K46_M1	20.1993	19.1392	20.69	20.2965	20.4388	19.1549
Q07078_K419_M1	19.146	18.6973	18.9402	19.0798	17.9705	18.5694
Q07078_K279_M1	10.5575	10	17.2842	18.3094	18.8351	18.2576
Q07078_K265_M1	17.9448	17.5907	18.3202	16.7117	17.39	17.6113
Q07661_K36_M1	25.9639	26.0773	26.0177	26.2251	25.9731	26.4541
Q07661_K9_M1	20.5598	22.2478	21.1561	21.796	21.6881	22.1774
Q07661_K124_M1	22.0542	22.6056	21.5511	22.4219	22.3087	22.5903
Q08479_K70_M1	23.1238	22.8951	22.4265	22.2325	22.5897	23.4602
Q08479_K216_M1	21.6261	21.0405	20.9667	20.9532	21.2204	21.283
Q08479_K130_M1	20.5605	20.7149	20.6945	20.7416	20.4879	19.961
Q08480_K72_M1	27.2452	26.9535	26.216	26.4681	26.5368	27.1769
Q08480_K229_M1	23.3388	22.3377	23.2816	23.524	23.301	23.1258
Q08480_K207_M1	24.2466	24.1854	23.4648	23.5175	23.8105	23.8865
Q08480_K132_M1	22.8891	22.557	22.507	22.3757	22.7176	22.7716
Q08480_K218_M1	23.0325	22.856	21.9005	22.4842	22.4367	22.7264
Q08480_K125_M1	21.9199	22.4621	21.918	21.7164	21.9266	22.0246
Q08480_K199_M1	21.805	21.1939	20.4062	21.0919	21.1791	21.5481
Q08480_K51_M1	18.6161	19.422	19.4705	19.1439	19.2608	19.178
Q0D3C0_K374_M1	21.1624	21.0827	20.3763	21.4051	21.0347	21.6063
Q0D3C0_K468_M1	14.0467	16.0685	16.7773	16.5691	16.6728	14.0335
Q0D3Z9_K1064_M1	18.7246	19.1186	19.9448	19.6352	19.3783	19.9157
Q0D3Z9_K122_M1	18.321	18.3295	19.1121	19.3934	19.0667	18.821
Q0D4G9_K237_M1	21.5842	22.1236	21.3116	21.6729	22.2222	22.2974
Q0D4M5_K315_M1	20.3774	19.904	20.4136	20.2997	20.6732	19.874
Q0D4M5_K89_M1	17.7592	18.1226	17.6481	18.7176	18.2207	17.3134
Q0D576_K293_M1	19.8968	16.7879	16.9553	17.5321	18.0284	17.8195
Q0D5A7_K167_M1	21.5975	20.6654	20.1218	19.8617	20.5848	20.2938
Q0D5P8_K164_M1	29.1177	28.7454	27.7566	28.3371	28.4854	29.4452
Q0D5P8_K136_M1	29.0552	29.4422	29.2917	29.3094	29.2452	29.9584
Q0D5P8_K131_M1	28.2941	28.8288	28.2512	28.653	28.5271	29.1777
Q0D5P8_K158_M1	28.974	28.6978	28.2868	28.8724	28.6462	29.0886
Q0D5P8_K75_M1	27.9607	28.276	27.8899	28.1065	28.05	28.748
Q0D5P8_K200_M1	28.1301	27.9013	27.4203	27.9823	28.0218	28.2833
Q0D5P8_K215_M1	25.1964	27.3997	27.3224	27.6958	26.681	28.156
Q0D5P8_K191_M1	26.5035	26.6534	26.4251	26.8637	26.8981	27.4801
Q0D5P8_K178_M1	22.4353	24.3278	23.489	24.224	24.8437	24.7899
Q0D5P8_K206_M1	22.0675	20.8261	19.0781	20.9302	20.9864	22.3231
Q0D5S1_K93_M1	16.9015	17.344	19.7975	19.2117	19.1631	19.7031
Q0D6I0_K320_M1	18.0016	18.3816	17.977	18.6747	18.413	18.2864
Q0D6K6_K322_M1	20.8154	20.1585	19.3737	19.5657	20.5308	19.3099
Q0D6L9_K58_M1	28.3056	28.6621	28.2917	28.0044	28.1972	28.3584
Q0D6L9_K108_M1	28.3851	28.3851	28.1434	28.2109	28.2817	28.5111
Q0D6L9_K93_M1	26.27	25.8639	25.7817	25.8356	25.7741	26.1974
Q0D6L9_K96_M1	17.5955	17.728	16.9006	16.6393	15.166	17.2385
Q0D7C8_K264_M1	21.524	21.6631	21.632	21.3485	21.8023	21.3862
Q0D802_K267_M1	19.9104	19.9975	10.2229	10.2481	19.7895	20.9499
Q0D840_K111_M1	22.883	23.7089	25.5337	25.8039	24.4847	24.7197
Q0D840_K96_M1	22.8117	22.8214	24.4326	24.4289	23.2677	23.1847
Q0D840_K71_M1	22.2852	22.6726	24.3133	24.4347	23.2544	23.2493
Q0D840_K76_M1	18.5246	20.3611	22.013	21.9174	20.8646	21.3369
Q0D840_K23_M1	20.011	19.9648	22.3022	22.6277	21.3037	20.9407
Q0D840_K89_M1	17.2947	19.0211	20.1708	20.5348	19.5303	19.9798
Q0D8D4_K640_M1	20.1025	19.1977	21.1151	20.7496	20.478	19.4571
Q0D8E4_K236_M1	20.9098	20.9399	20.7167	20.9859	20.4901	20.7331
Q0D8E4_K252_M1	20.955	20.5642	20.9021	20.736	20.547	20.6016
Q0D8F6_K202_M1	21.1253	21.0205	20.525	20.6718	20.9167	20.7805
Q0D8N4_K213_M1	24.73	24.2077	23.2291	23.2119	23.2136	23.4636
Q0D8N4_K295_M1	19.4227	21.6312	22.2625	21.6495	21.8334	21.039
Q0D8N4_K376_M1	21.7598	21.4843	20.3611	20.4946	20.0143	19.4368
Q0D8N5_K162_M1	27.6088	27.4131	27.1249	27.2951	27.3269	27.8533
Q0D8N5_K278_M1	23.3555	23.106	22.5238	22.8498	22.9139	23.4957
Q0D8N5_K295_M1	18.3231	19.9993	19.5383	19.0297	19.0339	20.3953
Q0D8Q3_K317_M1	19.5911	19.6299	18.1287	18.3589	18.6528	19.1285
Q0D8Q3_K275_M1	16.8919	16.5847	15.9326	16.6604	16.2114	15.7917
Q0D9C4_K227_M1	23.2216	23.3575	23.6201	23.4899	23.8558	24.069
Q0D9C4_K5_M1	25.0245	24.7043	24.2648	24.2811	24.3952	24.3524
Q0D9C4_K424_M1	17.5582	17.508	19.458	19.2763	18.354	17.8185
Q0D9I8_K92_M1	18.9314	19.0733	19.293	18.4596	18.3209	18.9558
Q0DA95_K52_M1	25.2831	25.2539	24.603	24.5615	24.6142	25.0625
Q0DA95_K30_M1	20.6868	21.3518	20.4784	20.2078	20.1661	20.4863
Q0DA95_K20_M1	19.9749	21.0766	20.3934	20.0745	19.8856	20.5122
Q0DAC5_K74_M1	16.7179	17.1604	20.7748	20.7347	18.8205	18.2547
Q0DAI2_K62_M1	16.2006	15.2676	18.4855	18.0255	15.0378	14.4603
Q0DBK8_K66_M1	20.1641	20.2305	20.8859	20.0843	20.1877	19.4825
Q0DBN4_K178_M1	21.7643	21.5638	22.1309	22.2444	22.4211	21.8777
Q0DBN4_K208_M1	17.4853	18.0235	18.1307	17.9266	18.2863	17.7046
Q0DC10_K1404_M1	20.3942	20.3535	20.2172	19.4569	21.0772	19.6153
Q0DCB5_K142_M1	19.4424	19.6683	18.8983	19.325	18.9817	19.7735
Q0DD26_K102_M1	21.4643	21.1193	10.2229	10.2481	19.23	20.6525
Q0DD34_K25_M1	17.004	17.4465	19.4115	20.3088	19.5114	19.8631
Q0DEF1_K244_M1	22.6187	22.3786	23.5031	23.6372	23.3422	23.1404
Q0DEF1_K235_M1	20.0189	19.4878	19.2622	19.57	19.1783	20.3478
Q0DEF1_K222_M1	19.1046	17.7154	19.6015	19.7036	19.1343	18.3144
Q0DEU8_K254_M1	27.7748	27.3175	27.1388	27.1469	27.3501	26.9447
Q0DEU8_K520_M1	27.666	27.3487	27.223	27.219	27.4301	26.6075
Q0DEU8_K650_M1	27.7202	26.9848	25.7595	27.119	26.8937	25.1166
Q0DEU8_K538_M1	26.3947	26.013	25.8835	25.8267	26.2679	25.5443
Q0DEU8_K334_M1	26.0226	25.6504	24.0562	24.4229	23.9626	24.2114
Q0DEU8_K65_M1	22.9167	21.8587	21.9612	22.353	22.2924	21.822
Q0DEU8_K412_M1	21.205	21.3645	21.5576	21.3459	21.701	20.5184
Q0DEU8_K328_M1	19.0973	20.6912	21.9393	21.2794	21.3356	20.8803
Q0DEU8_K271_M1	21.3916	20.5883	19.6237	20.4746	20.8954	21.0448
Q0DEU8_K285_M1	21.3181	20.3516	21.1124	20.307	20.7261	20.3598
Q0DEU8_K659_M1	19.834	21.1621	18.343	20.1641	20.1014	19.6036
Q0DEU8_K405_M1	16.8011	19.743	19.6697	19.404	19.7168	19.4646
Q0DEU8_K637_M1	18.9115	19.8354	19.5487	19.4918	18.7311	19.3475
Q0DEU8_K232_M1	17.7191	18.2534	19.8275	19.2227	19.6038	18.2414
Q0DF97_K42_M1	22.5563	22.431	21.9606	22.1473	22	22.7436
Q0DF97_K102_M1	20.1946	19.8445	20.8213	20.4726	20.1939	20.5654
Q0DF97_K13_M1	19.5391	18.9373	17.9043	18.0289	18.0248	18.7884
Q0DFB6_K417_M1	20.0173	19.3006	19.8388	19.3782	19.131	19.7697
Q0DFC9_K87_M1	23.6265	26.0129	25.6485	25.7258	26.3605	26.9744
Q0DFF8_K26_M1	18.5223	16.9648	19.5788	18.0189	18.6221	18.4488
Q0DFF8_K119_M1	21.7285	21.4406	21.9383	21.7064	21.4691	21.4206
Q0DFF8_K40_M1	19.5547	19.9972	19.7189	20.3478	20.1054	20.6542
Q0DFF8_K94_M1	12.6522	16.0471	17.3335	17.6415	16.2819	17.2275
Q0DG05_K96_M1	30.2057	29.9922	29.5853	29.8833	29.8113	30.2746
Q0DGH0_K114_M1	23.7744	23.6452	23.6228	23.6625	23.5694	23.8764
Q0DGH0_K172_M1	23.9612	23.6638	22.5536	23.1845	23.2104	24.1793
Q0DGH0_K120_M1	22.446	22.1869	21.7336	21.8206	21.7831	22.1623
Q0DGH0_K275_M1	20.8728	21.5749	20.5009	20.4775	20.5913	21.2073
Q0DGH0_K211_M1	18.767	19.2095	18.2166	19.2418	18.204	19.6265
Q0DGY1_K522_M1	24.0453	24.0349	24.143	23.9612	24.0054	23.9969
Q0DGY1_K177_M1	20.6161	21.2026	20.9447	20.9918	20.9235	20.9466
Q0DGY1_K255_M1	21.6138	20.8436	20.4665	20.5748	21.0321	20.5117
Q0DHF7_K32_M1	17.3948	17.1213	21.3361	22.0853	20.2998	20.9126
Q0DHF7_K111_M1	10.5575	10	21.2466	21.6551	18.4534	18.9376
Q0DI31_K17_M1	25.4184	24.9696	25.1914	25.1678	25.1961	25.5721
Q0DI31_K36_M1	21.5014	21.3569	21.2187	21.2303	20.9221	21.9515
Q0DIY4_K154_M1	20.9586	20.8054	20.6783	20.5229	20.0482	20.8059
Q0DIY4_K209_M1	20.407	20.9482	20.685	20.7422	20.1169	19.7207
Q0DIY4_K82_M1	20.3822	20.0108	20.3058	20.3312	19.8855	20.599
Q0DIY4_K187_M1	17.3132	18.1611	18.7868	18.1141	17.7731	18.3964
Q0DJ99_K375_M1	19.8028	20.0047	20.951	20.2338	20.3817	19.489
Q0DJ99_K38_M1	16.7755	18.8004	18.4574	18.6338	18.7756	18.8565
Q0DJB9_K369_M1	26.2344	26.298	25.8267	25.7901	25.6704	26.2388
Q0DJB9_K167_M1	25.5151	25.5129	25.1847	25.0763	24.8991	25.7039
Q0DJB9_K67_M1	25.275	25.3717	24.7978	24.8779	24.7951	25.1587
Q0DJB9_K381_M1	23.6288	23.7369	22.7563	22.9647	23.3004	23.841
Q0DJB9_K361_M1	22.3621	22.9425	22.5582	21.9419	22.4896	22.3384
Q0DJB9_K334_M1	20.77	21.5214	22.6591	22.1308	22.4732	22.9569
Q0DJB9_K386_M1	22.5728	22.5516	21.71	21.8993	22.0066	22.181
Q0DJB9_K349_M1	19.3313	20.4615	19.151	19.1466	19.1041	20.1953
Q0DJB9_K145_M1	16.6454	18.7941	19.454	18.3626	18.634	19.0888
Q0DJB9_K58_M1	17.2196	18.7803	18.6241	17.6776	17.0836	19.1355
Q0DJC0_K136_M1	18.9001	18.4944	20.5839	19.5851	19.7168	17.696
Q0DJC0_K165_M1	22.6133	22.9858	24.6628	24.0015	24.5507	23.2233
Q0DJC0_K373_M1	23.0232	22.8663	23.2172	23.1666	23.7265	22.92
Q0DJC0_K331_M1	19.5542	20.1635	19.3926	19.7684	20.3442	19.2451
Q0DJC0_K116_M1	18.9707	19.5583	19.5501	20.0936	20.5118	19.4145
Q0DJC0_K125_M1	18.5513	17.75	18.1293	18.0166	18.0332	15.8265
Q0DJC5_K597_M1	19.0677	18.3334	19.0832	18.7157	18.2168	18.5671
Q0DJE6_K23_M1	21.0605	21.0362	20.9581	20.9046	21.0769	20.8565
Q0DJE6_K138_M1	17.9795	16.9519	16.5401	15.9258	17.5078	16.28
Q0DJF8_K206_M1	22.9511	22.9239	22.5159	22.6069	22.2014	22.7659
Q0DJT2_K44_M1	23.7102	23.3755	23.3455	23.2882	23.1092	22.8604
Q0DJT2_K53_M1	22.3103	22.23	22.3068	22.1448	21.9926	22.2918
Q0DJT2_K194_M1	20.1619	20.1965	20.0577	20.0344	20.582	20.324
Q0DJT2_K116_M1	20.5106	20.1872	19.4527	19.5941	19.8692	19.6927
Q0DJU1_K425_M1	16.6214	17.6235	17.4485	18.2321	17.813	17.5114
Q0DKE7_K201_M1	16.9796	15.8028	16.8942	17.1354	17.0669	16.7676
Q0DKF0_K198_M1	19.4089	19.3368	20.0879	19.7991	19.5242	18.384
Q0DKG9_K371_M1	24.6452	23.8008	24.5276	24.3422	24.2787	24.2037
Q0DKG9_K390_M1	22.6401	22.0086	22.0354	22.3088	22.4711	21.1051
Q0DKG9_K627_M1	21.5161	20.7428	21.1438	21.4976	21.5807	20.6134
Q0DKG9_K178_M1	21.2319	20.7011	20.7727	21.0337	21.1102	20.9541
Q0DKG9_K531_M1	20.1908	19.457	19.7936	19.4106	19.8049	18.9396
Q0DKG9_K674_M1	18.7296	18.5785	20.1438	20.0195	19.4289	17.9992
Q0DKM4_K109_M1	19.3696	19.7777	19.7435	19.6011	19.4678	20.141
Q0DKN6_K1185_M1	20.6358	20.4622	20.4281	20.7248	20.9272	20.1724
Q0DKN6_K886_M1	18.2748	17.4815	19.3034	18.9179	18.54	17.8965
Q0DKP5_K1139_M1	21.5888	21.106	20.8262	21.4165	21.1586	21.6571
Q0DKY4_K70_M1	21.3769	21.517	21.1595	20.8137	21.6105	21.1719
Q0DKY4_K219_M1	19.3133	18.9146	17.9296	18.1096	17.3179	18.3044
Q0DLD5_K983_M1	21.3929	21.1481	20.8667	21.3569	21.0357	21.3509
Q0DLD5_K120_M1	20.3066	19.9555	19.3736	19.5321	19.6701	20.1809
Q0DLD5_K534_M1	18.2292	17.7766	15.5652	15.2621	17.6672	17.6858
Q0DM51_K627_M1	19.238	19.3732	18.0723	18.171	19.1754	18.1784
Q0DMV6_K307_M1	18.587	16.968	17.9783	17.2915	18.8304	17.8266
Q0DN24_K217_M1	17.6443	18.0868	19.3504	19.4898	19.4188	19.6025
Q0DNW0_K87_M1	23.5351	23.1968	23.2867	23.6162	23.233	23.5496
Q0DQD8_K50_M1	22.6968	22.2135	22.4	22.6902	22.5864	22.9468
Q0DQD8_K47_M1	20.8707	19.9272	20.6053	20.4003	20.4466	20.153
Q0DSD6_K214_M1	22.1992	22.6177	22.4724	22.6138	22.3455	23.0968
Q0DSD6_K312_M1	22.3554	22.3209	21.4462	21.0919	21.5995	20.9897
Q0DSD6_K325_M1	21.6824	21.1538	21.4474	21.1081	20.7324	21.8214
Q0DSD6_K209_M1	20.7837	21.4079	20.5645	20.8983	20.6665	21.2094
Q0DSD6_K330_M1	18.902	20.5681	20.0133	20.2033	19.9916	20.6791
Q0DSD6_K200_M1	16.8891	18.1897	16.8042	16.5635	17.1964	16.8894
Q0DVD9_K110_M1	22.0009	21.5788	22.8845	22.647	22.0863	22.4527
Q0DVG7_K366_M1	22.8316	22.9254	22.6499	22.7037	22.8388	23.1255
Q0DVH3_K84_M1	23.1403	22.8879	23.0838	23.4653	22.9333	23.4327
Q0DVH3_K95_M1	20.3454	21.2	20.994	20.9836	20.9951	20.7655
Q0DVH3_K105_M1	20.9757	20.6081	21.1467	20.8004	20.713	20.9456
Q0DX31_K187_M1	21.3371	20.5072	20.9408	21.0467	21.0505	20.5788
Q0DX31_K704_M1	18.7502	18.2155	19.0954	18.3369	18.834	18.2381
Q0DX50_K75_M1	23.464	23.2963	23.3501	23.2728	23.1237	23.2719
Q0DX50_K349_M1	20.858	21.5263	20.3004	20.6817	21.0436	21.2752
Q0DX50_K137_M1	21.0606	20.697	21.1397	21.0767	20.6942	20.3526
Q0DX50_K638_M1	21.0974	20.3831	19.8476	19.7804	20.314	20.5021
Q0DX50_K188_M1	19.5897	20.7187	19.5487	20.0868	19.8101	20.7324
Q0DX50_K120_M1	19.9609	20.0972	20.2931	20.346	19.7495	20.3039
Q0DX50_K184_M1	19.2075	19.6715	19.2206	19.6225	19.2175	19.278
Q0DX50_K593_M1	18.9028	19.4977	18.962	18.6499	18.7526	18.8988
Q0DX50_K370_M1	18.4102	19.2463	18.446	18.5425	18.1654	18.9696
Q0DX50_K559_M1	17.77	18.2817	18.3815	17.6111	17.8793	17.893
Q0DX85_K260_M1	22.8759	22.3389	21.5052	21.8558	22.0252	22.9708
Q0DX85_K112_M1	26.8521	27.5745	26.1229	26.0665	26.5866	27.2203
Q0DX85_K188_M1	26.0585	26.0464	25.4701	25.303	25.6513	26.3032
Q0DX85_K228_M1	24.544	25.9296	25.3356	24.9901	25.5167	25.9669
Q0DX85_K83_M1	23.5903	23.8434	23.6886	24.097	23.6037	26.0192
Q0DX85_K245_M1	26.0775	25.9233	23.6966	25.0191	25.3929	26.0475
Q0DX85_K125_M1	23.4006	23.8322	22.7483	23.4085	23.5086	24.1753
Q0DX85_K280_M1	23.264	23.5876	22.8573	23.1248	23.144	23.9463
Q0DX85_K62_M1	21.3354	21.7076	20.3319	20.912	20.6842	21.64
Q0DX85_K269_M1	17.0812	20.3889	19.5938	19.9186	20.0707	21.0203
Q0DXH5_K122_M1	17.1367	18.2731	18.5755	19.1842	18.2199	18.8184
Q0DXL7_K196_M1	21.2587	21.6242	20.9715	20.7044	21.4106	22.1057
Q0DXL7_K144_M1	17.9576	18.4342	18.7224	17.8604	18.1818	18.8721
Q0DXL7_K129_M1	14.945	14.9324	15.3412	15.3488	16.7077	16.3904
Q0DXV3_K101_M1	26.0233	26.0904	25.7232	25.6886	25.6874	26.2766
Q0DXV3_K27_M1	25.9577	26.0324	24.6822	24.8917	24.7284	25.5385
Q0DXV3_K25_M1	18.6131	19.3388	19.0889	19.4516	18.8103	20.0414
Q0DY81_K1016_M1	22.2953	21.662	22.7478	22.2981	21.7953	22.0586
Q0DY81_K294_M1	22.4569	21.7545	22.1428	22.2433	22.1787	22.134
Q0DY81_K446_M1	19.8324	20.268	20.3492	20.4111	19.9063	20.2178
Q0DY81_K1036_M1	18.2153	18.2751	17.8846	17.7762	18.2387	17.8939
Q0DY81_K801_M1	16.4293	17.8293	17.5124	16.3405	16.779	16.2136
Q0DY86_K272_M1	19.857	18.944	18.46	20.0888	19.8073	19.2298
Q0DY86_K122_M1	18.2392	17.9875	17.0704	17.6211	18.4348	17.4326
Q0DYB1_K175_M1	24.104	23.969	23.3228	23.68	23.3563	23.7368
Q0DYB1_K8_M1	23.0709	23.2742	23.1996	22.654	22.553	22.4223
Q0DYB1_K75_M1	23.4314	23.0318	22.3235	22.7349	22.3117	23.1445
Q0DYB1_K64_M1	22.4989	22.6224	22.3631	22.572	22.0665	22.5429
Q0DYB1_K136_M1	21.3172	22.0452	22.075	22.2479	21.5953	21.1155
Q0DYB1_K69_M1	21.4496	21.3146	20.2237	20.3417	21.0269	20.4148
Q0DZJ2_K990_M1	23.2395	22.5106	21.3964	22.1675	22.5937	21.9942
Q0DZJ2_K425_M1	22.6037	22.5176	21.8357	21.7916	22.2079	21.7804
Q0DZJ2_K45_M1	21.2437	21.4331	20.5614	21.1306	21.3565	21.3314
Q0DZJ2_K981_M1	19.9144	19.5371	18.7879	18.7321	19.1728	18.7077
Q0DZJ2_K72_M1	19.7033	19.3185	18.9667	19.4423	19.0832	18.162
Q0DZJ2_K656_M1	17.6766	17.0865	17.9209	17.3902	18.8583	18.5207
Q0DZM3_K91_M1	26.642	26.8788	25.4576	25.4982	26.1151	26.5994
Q0DZS9_K181_M1	24.6348	24.0106	23.7697	23.8224	24.1867	23.5485
Q0DZS9_K497_M1	21.1674	20.7257	21.2168	21.3822	21.1962	20.0041
Q0E032_K103_M1	24.8335	24.6361	24.8094	25.2273	24.7894	25.4134
Q0E032_K115_M1	25.9882	26.0588	25.7293	26.3916	25.9508	26.6329
Q0E0D3_K175_M1	19.1822	20.9625	20.584	20.5566	20.4718	20.66
Q0E0D3_K148_M1	19.2984	19.8484	20.8375	20.2564	20.0709	20.2838
Q0E0D3_K6_M1	20.6307	20.1016	19.5558	19.832	19.9159	20.7559
Q0E0D3_K90_M1	19.5306	18.9489	19.9959	19.6565	19.0527	20.0193
Q0E0D3_K111_M1	17.5626	18.2308	16.9107	17.1173	16.1559	17.9409
Q0E0I3_K33_M1	18.4213	16.6502	19.182	17.5533	16.8035	15.9568
Q0E0Z4_K25_M1	21.7525	22.3282	21.8962	21.883	22.0018	22.4779
Q0E0Z4_K71_M1	21.7358	21.6881	21.9145	21.6893	21.9104	22.0654
Q0E0Z4_K18_M1	20.1426	20.5449	20.6653	20.1681	20.2651	21.2652
Q0E0Z4_K35_M1	19.1269	19.7197	19.7894	19.0186	19.9786	20.0577
Q0E177_K18_M1	20.5386	21.3732	21.1714	21.1892	20.9261	20.8145
Q0E217_K38_M1	23.744	23.9303	23.4101	23.8699	23.8277	24.1694
Q0E243_K302_M1	22.3675	21.3179	21.7206	21.9523	21.7337	21.7748
Q0E243_K309_M1	20.4525	20.1488	19.6547	20.1199	19.5198	19.4149
Q0E2E9_K122_M1	21.7024	21.883	21.7052	21.7314	21.5152	22.1891
Q0E2E9_K100_M1	20.9507	20.5506	20.8826	21.2462	21.0618	21.5402
Q0E2E9_K126_M1	21.0245	20.7525	21.109	21.362	20.8961	21.1453
Q0E2E9_K30_M1	18.0125	18.6194	17.6208	18.0975	17.8374	18.259
Q0E2W4_K120_M1	20.819	20.0633	21.1119	20.5831	20.2885	20.1812
Q0E2W4_K605_M1	18.8472	17.9044	19.8741	19.2307	18.9146	18.0666
Q0E2W4_K154_M1	18.8359	17.6051	19.3919	19.7695	18.5175	17.9694
Q0E2Z3_K44_M1	21.0861	21.4046	21.461	21.4541	21.3475	21.7999
Q0E328_K34_M1	25.1273	24.0813	25.1313	24.9343	25.1457	24.4728
Q0E3C3_K296_M1	20.7854	19.8478	20.0351	19.4136	18.9511	19.5419
Q0E3C3_K260_M1	19.2096	19.4961	18.863	18.3655	19.1998	19.5856
Q0E3L4_K194_M1	17.8569	17.4292	19.236	18.9815	17.9783	17.612
Q0E3L4_K203_M1	17.0505	16.959	18.8926	18.821	17.7734	16.438
Q0E446_K182_M1	22.863	22.2452	21.9274	22.7905	22.3594	22.8596
Q0E446_K248_M1	22.2823	21.2989	20.9308	20.9397	21.0601	21.5546
Q0E446_K243_M1	19.5077	19.1511	19.643	20.0216	19.7916	18.7192
Q0E446_K96_M1	17.4857	18.3269	18.1244	17.7552	18.7727	18.3347
Q0E4G1_K86_M1	23.5638	22.8995	22.872	23.0281	23.6389	23.2538
Q0E4K1_K159_M1	20.6349	21.2088	21.5216	21.2765	21.6311	20.9535
Q0E4K1_K429_M1	24.1974	23.984	23.6891	23.558	23.959	23.6094
Q0E4K1_K150_M1	22.3891	20.8316	23.0475	22.0727	21.6427	23.0653
Q0E4K1_K50_M1	20.2694	22.6744	23.6017	22.3381	22.411	22.5313
Q0E4K1_K424_M1	21.6888	21.4043	21.6083	21.8813	22.0541	21.9739
Q0E4K1_K125_M1	20.583	20.8688	20.7712	21.0998	21.8368	20.7885
Q0E4K1_K15_M1	18.9513	19.0772	19.4591	18.661	19.978	19.1668
Q0IMX5_K74_M1	20.7388	21.192	21.5878	21.6753	21.0933	21.8752
Q0INA3_K91_M1	18.8601	17.7414	19.8232	19.9176	19.8605	17.4115
Q0INA3_K384_M1	15.2876	14.1367	14.3065	13.3316	14.1524	14.3106
Q0INM3_K568_M1	21.6224	21.6444	21.2594	21.6459	21.6878	22.0746
Q0INM3_K136_M1	20.1902	20.6951	21.1724	21.0259	20.6298	20.7336
Q0INR8_K17_M1	20.7492	21.0161	20.1189	21.144	21.2065	20.5395
Q0INV6_K54_M1	19.5803	20.328	20.3388	20.0558	20.6187	20.4064
Q0IPE5_K54_M1	18.5744	19.2062	18.4485	18.5965	18.133	19.2594
Q0IPL3_K249_M1	18.0339	19.0097	17.6137	16.3514	18.3829	19.4672
Q0IQF7_K101_M1	19.3815	19.4524	19.5623	19.9143	19.7654	19.188
Q0IQF7_K93_M1	19.039	18.5766	18.619	18.6501	18.2046	17.3305
Q0IQK9_K60_M1	25.8118	26.0668	24.7903	25.7303	26.8498	27.108
Q0IQK9_K77_M1	24.2093	24.0611	25.2318	25.4704	25.7617	25.7512
Q0ISY7_K383_M1	21.7002	20.7326	19.4126	19.6179	20.1014	20.2939
Q0IT61_K202_M1	24.836	24.0338	24.1187	24.2286	24.6633	24.1944
Q0ITJ6_K55_M1	19.3415	18.4379	18.1377	18.6382	18.7172	17.596
Q0ITU3_K585_M1	20.6392	20.9847	20.7761	20.867	21.2614	20.6215
Q0ITU3_K536_M1	19.2959	19.8037	19.5883	19.5158	19.9128	19.7581
Q0ITU3_K134_M1	17.1122	16.9346	17.8907	17.7469	17.148	17.5367
Q0IU70_K113_M1	18.1112	18.1467	17.9642	18.8259	17.9141	18.2489
Q0IUE3_K63_M1	23.3797	22.8661	22.8145	22.7247	22.7483	23.1789
Q0IUE3_K10_M1	22.734	22.3208	22.2238	22.4598	22.4857	23.0203
Q0IUE3_K23_M1	19.5405	17.983	10.2229	10.2481	18.4095	20.7066
Q0IUE3_K30_M1	19.8719	19.5563	20.2364	20.279	19.7111	20.6869
Q0IUE3_K58_M1	19.5805	19.5623	20.1713	20.236	19.9888	20.4943
Q0IVE4_K53_M1	21.8443	21.6313	21.7902	21.9922	21.6475	21.9206
Q0IVE4_K23_M1	17.7459	17.6094	17.7324	18.0226	16.0953	18.2574
Q0IVG4_K269_M1	22.0766	21.4429	22.4687	22.309	21.1343	21.6348
Q0IVQ5_K401_M1	19.398	18.4479	19.5466	19.8149	19.9388	19.4699
Q0IVQ5_K161_M1	18.6449	18.0713	18.4083	18.576	17.8503	18.6258
Q0IVQ6_K224_M1	24.2976	23.8586	25.0757	24.263	24.3575	24.1569
Q0IVQ6_K211_M1	21.4154	20.7828	22.2974	21.9586	21.4961	20.3091
Q0IVQ6_K51_M1	19.9634	17.7144	20.6691	20.5677	20.3145	20.1689
Q0IVQ6_K452_M1	15.0916	16.5695	16.9441	16.6626	15.9402	15.2897
Q0IWS0_K420_M1	25.6844	25.8059	25.2286	25.1093	25.361	25.2569
Q0IWS0_K241_M1	25.3726	25.68	25.0857	25.0668	25.2429	25.8971
Q0IWS0_K368_M1	24.8398	24.2832	23.5761	23.649	23.8221	24.1629
Q0IWS0_K205_M1	22.2703	22.6636	22.3057	21.9629	22.3809	22.9278
Q0IWS0_K141_M1	19.3749	21.0434	20.5208	20.0088	20.3172	20.8837
Q0IWS0_K260_M1	20.5819	20.5228	16.7066	18.4859	19.4999	18.3853
Q0IXE8_K266_M1	22.3409	21.6491	21.6224	20.8739	21.3839	20.7228
Q0IXP9_K509_M1	20.5585	20.2455	20.8224	20.8824	21.2818	20.4482
Q0IXP9_K518_M1	20.1233	18.9118	19.713	18.8703	20.5982	19.4962
Q0IXP9_K190_M1	19.4114	18.819	18.4154	18.2506	19.3698	19.2391
Q0IZD0_K168_M1	19.8736	19.5427	19.5228	19.5158	20.3318	19.0523
Q0IZQ2_K144_M1	21.3388	21.3414	20.6807	20.2161	20.9413	19.9636
Q0IZR7_K129_M1	18.7587	19.2969	19.58	19.3762	20.0724	19.7872
Q0IZR7_K879_M1	19.938	19.4635	19.3063	19.576	20.6509	19.8597
Q0IZR7_K706_M1	20.6537	19.6852	18.8982	18.2461	20.2892	19.4599
Q0IZR7_K729_M1	18.9998	18.8128	19.037	18.9631	19.4797	18.4024
Q0IZR7_K122_M1	18.3279	17.6466	17.0869	17.6517	19.2276	18.4776
Q0J0C4_K93_M1	25.2822	25.4392	25.7672	25.904	25.9908	26.2156
Q0J0C4_K83_M1	22.8428	22.7062	24.3239	25.3269	24.4498	24.3871
Q0J0C4_K110_M1	24.0662	24.2272	24.7943	24.8073	24.8085	24.5138
Q0J0C4_K105_M1	22.5627	22.7347	23.4099	23.072	23.2309	22.7978
Q0J0N6_K967_M1	20.1333	18.7571	20.101	20.4394	19.8514	19.1515
Q0J0Q8_K71_M1	21.8316	22.0922	21.3326	21.084	21.204	22.2353
Q0J0Q8_K8_M1	18.6215	19.8402	20.2248	19.3377	19.9667	19.2975
Q0J0V4_K209_M1	21.0621	20.4869	21.1712	20.9666	20.0309	20.1453
Q0J0Z5_K494_M1	21.6913	21.519	21.6739	21.7741	21.9199	21.0809
Q0J0Z5_K268_M1	19.5918	19.5957	19.7435	19.7935	20.1937	19.393
Q0J0Z5_K353_M1	20.6399	20.0657	20.3027	20.4573	19.945	18.7608
Q0J136_K547_M1	22.0363	22.0178	21.2594	21.2455	21.5225	22.2897
Q0J1B9_K88_M1	21.0903	20.6401	20.9261	20.8206	20.7311	21.388
Q0J1B9_K67_M1	20.0226	19.9217	20.1994	20.3551	20.2916	20.6342
Q0J1B9_K79_M1	17.0466	17.5301	18.9422	19.699	18.1417	18.9484
Q0J1E1_K325_M1	24.0535	23.3829	24.3188	23.8658	23.8981	22.9571
Q0J1E1_K244_M1	22.9709	21.5667	22.7748	22.3825	22.033	21.5822
Q0J1E1_K271_M1	19.5157	20.3887	20.014	20.2912	20.024	19.6375
Q0J1E1_K429_M1	19.509	19.981	19.9599	20.2523	20.3269	19.9093
Q0J3L4_K143_M1	21.5438	20.2887	20.7565	20.9026	20.7991	20.9561
Q0J3L4_K114_M1	18.2637	19.6348	19.5903	19.9362	20.1453	20.2753
Q0J4P2_K265_M1	21.1514	20.2987	21.632	21.6932	21.1023	20.278
Q0J4P2_K472_M1	20.8509	20.1687	20.823	20.8459	21.0531	19.3017
Q0J4W0_K169_M1	24.4866	25.0213	23.918	24.1055	24.0421	24.4505
Q0J4W0_K158_M1	22.1424	22.2498	21.1999	21.2578	21.8405	21.6851
Q0J4W0_K160_M1	20.4859	20.9835	19.2763	19.1237	19.4642	19.6995
Q0J4W0_K239_M1	19.0262	19.1603	18.8919	18.1353	18.3912	19.2967
Q0J4W0_K178_M1	17.4717	16.4708	16.2918	13.9047	16.5263	14.9354
Q0J4Y5_K24_M1	21.7262	21.1227	20.9949	21.0659	21.3951	20.5537
Q0J5G1_K16_M1	19.0818	17.9683	17.5223	17.9775	18.4814	17.6882
Q0J5H3_K175_M1	19.201	20.2495	19.6486	18.9936	19.6468	19.571
Q0J5L9_K262_M1	17.1456	16.851	18.2631	18.4703	18.1309	16.547
Q0J5V5_K688_M1	21.803	20.6	20.8459	20.7879	21.4289	19.8114
Q0J5V5_K544_M1	22.9902	22.3387	23.7512	23.9736	23.7412	23.1637
Q0J6P7_K249_M1	21.532	21.2636	21.1766	21.4263	21.7878	20.8619
Q0J6X7_K46_M1	20.7615	20.8404	20.5515	20.9438	20.7059	21.1309
Q0J709_K132_M1	30.503	30.022	29.913	29.8892	30.0773	30.4351
Q0J709_K137_M1	29.1478	29.1758	28.4174	28.4801	28.6341	29.4962
Q0J709_K247_M1	26.906	26.7044	25.4622	25.5294	25.8751	26.4372
Q0J709_K129_M1	20.8788	20.9649	17.5232	19.0072	19.5299	20.2078
Q0J709_K259_M1	10.5575	10	17.3832	18.4083	19.2121	20.6347
Q0J709_K111_M1	16.1904	17.2015	17.9958	15.4808	11.5935	16.9216
Q0J7A8_K38_M1	20.2064	20.3714	20.1308	20.2408	20.633	19.977
Q0J7Y7_K289_M1	29.6345	29.1973	29.2919	29.4641	29.5476	29.9342
Q0J7Y7_K275_M1	22.7317	22.8248	23.0137	22.9858	23.2837	23.7359
Q0J7Y7_K196_M1	19.7428	20.5269	20.8378	20.3229	20.6509	21.5214
Q0J7Y7_K129_M1	17.8504	18.7208	18.875	18.9646	19.2325	19.0162
Q0J8A4_K74_M1	23.2822	23.1043	23.2849	23.9349	23.6237	23.5799
Q0J8A4_K253_M1	25.5795	25.2381	25.7732	25.9441	25.8863	25.3819
Q0J8A4_K261_M1	25.2687	24.8697	25.0192	25.3113	25.4003	25.0675
Q0J8A4_K67_M1	21.2777	22.0241	22.5552	22.5074	22.5394	22.3257
Q0J8A4_K229_M1	22.4628	22.3379	23.1684	23.2426	22.9271	22.7556
Q0J8A4_K57_M1	22.9343	22.1996	23.185	22.9048	23.0856	21.7745
Q0J8A4_K221_M1	22.0405	21.7806	21.6299	21.799	21.916	22.1301
Q0J8A4_K109_M1	20.5663	16.487	20.168	19.6328	20.0452	18.8676
Q0J8C2_K162_M1	17.6522	17.988	18.9229	18.9071	18.1348	18.485
Q0J8G4_K246_M1	20.6846	20.6216	20.8234	20.5841	20.2415	20.1255
Q0J8G4_K302_M1	19.0787	18.1928	18.4408	17.6636	18.6932	18.2757
Q0J8G4_K314_M1	20.4091	19.9762	19.2642	20.0372	19.9303	19.1439
Q0J8G4_K61_M1	16.8044	17.8712	18.6523	18.7843	18.0057	18.3191
Q0J8M2_K134_M1	22.9757	23.6731	22.4902	22.5646	22.6309	23.4115
Q0J8W7_K183_M1	18.0903	15.722	17.4366	16.6811	16.8548	14.4109
Q0J957_K187_M1	19.0248	18.8174	20.0435	19.8023	18.7458	19.1987
Q0J9B4_K9_M1	19.94	19.6048	21.0143	20.4322	20.3484	18.3337
Q0J9D7_K146_M1	20.6524	20.5379	20.6933	19.5974	20.0748	20.1803
Q0J9P0_K78_M1	19.9108	20.1561	20.1478	19.7022	19.9125	19.85
Q0J9Q1_K36_M1	19.291	18.7899	17.6369	18.662	18.8076	18.2809
Q0J9V5_K112_M1	20.4969	20.1534	19.515	20.121	19.1423	19.8912
Q0J9Y2_K228_M1	21.2451	21.154	21.403	21.31	21.6608	21.196
Q0J9Y2_K314_M1	20.6906	20.5103	20.9983	20.5455	20.5642	20.4858
Q0JA93_K213_M1	18.978	18.4156	18.0884	18.0387	18.008	17.711
Q0JA93_K231_M1	18.917	17.6619	17.8154	17.9842	17.4792	18.4832
Q0JA97_K126_M1	16.6685	16.0721	16.4294	16.2036	16.6239	16.1727
Q0JAC6_K62_M1	16.6676	17.9522	18.383	18.041	18.5141	18.2785
Q0JAF4_K262_M1	24.1344	23.6207	24.8748	24.799	24.7526	25.5542
Q0JAF4_K350_M1	25.1488	25.2863	24.6812	25.0346	25.016	25.9482
Q0JAF4_K113_M1	25.3382	25.4713	24.4541	24.8456	25.0471	25.7856
Q0JAF4_K295_M1	24.4148	23.9427	24.0397	24.1965	24.1274	24.4706
Q0JAF4_K333_M1	23.0383	23.3471	22.8395	23.0687	22.3686	23.5477
Q0JAF4_K303_M1	23.5646	23.2386	22.9012	23.2463	23.4977	23.7769
Q0JAF4_K260_M1	22.2759	22.6545	22.6217	22.3921	22.6452	22.9818
Q0JAF4_K253_M1	21.6316	21.5878	21.8564	21.9489	22.0241	22.2753
Q0JAF4_K103_M1	20.616	22.077	21.3073	20.9407	21.7431	22.8443
Q0JAF4_K206_M1	19.5287	21.0126	20.2136	20.1451	20.5539	21.1536
Q0JAI3_K115_M1	20.1969	20.7	20.7599	20.5455	20.3454	20.9738
Q0JAI3_K91_M1	17.7869	17.7507	17.1468	17.2562	17.417	18.0675
Q0JAJ2_K140_M1	22.6286	22.2623	22.2335	22.2472	22.0296	22.816
Q0JAZ9_K426_M1	20.8661	21.3097	22.2738	21.9197	21.3982	22.3322
Q0JAZ9_K411_M1	18.8522	20.0204	19.5552	18.6965	19.6114	19.1767
Q0JB40_K34_M1	20.2364	20.1021	20.4501	20.7262	20.5497	19.9496
Q0JB40_K287_M1	19.5404	18.7875	21.5282	20.9561	19.9101	18.8216
Q0JB49_K140_M1	25.8834	25.9211	25.6827	25.8673	25.6647	26.2582
Q0JB49_K94_M1	24.3231	24.9165	24.5832	24.4006	24.3709	24.7275
Q0JB49_K29_M1	23.055	23.1335	22.5151	22.7746	22.8001	23.1101
Q0JB49_K159_M1	22.4484	23.1154	22.871	22.9476	22.7009	23.1889
Q0JB49_K16_M1	21.2678	21.9323	21.5646	21.9079	21.5419	21.984
Q0JB49_K115_M1	20.7891	21.2824	21.5029	21.5185	21.0294	21.5746
Q0JB49_K135_M1	20.0933	21.1416	20.8136	20.9926	20.6094	21.0291
Q0JB49_K102_M1	20.1388	21.1085	20.8354	20.6225	20.0716	20.2741
Q0JBE3_K82_M1	21.233	21.4432	21.4508	21.2794	21.4647	20.5127
Q0JBE3_K22_M1	20.2271	20.9323	20.7734	20.619	21.2516	20.1667
Q0JBE3_K110_M1	21.3376	21.0929	20.557	19.846	20.6907	20.075
Q0JBE3_K117_M1	18.7524	19.2322	19.4454	19.3052	19.1573	17.1287
Q0JBF1_K389_M1	19.3266	17.7691	20.3132	20.4596	20.7362	20.2545
Q0JBL5_K239_M1	18.6495	18.707	16.9603	17.9248	18.0455	18.4606
Q0JBS2_K136_M1	21.3442	20.9422	21.2725	21.1146	20.8012	20.7785
Q0JBZ3_K472_M1	25.1898	24.3424	24.6423	24.3389	24.5983	24.8509
Q0JBZ3_K378_M1	22.5644	20.6363	21.0242	22.3449	21.2087	21.0668
Q0JBZ3_K288_M1	19.745	18.9716	17.61	19.4526	18.9909	18.5526
Q0JBZ3_K727_M1	19.2862	18.5658	19.0924	18.6824	18.6445	19.5099
Q0JCI6_K28_M1	25.6473	25.7839	25.0638	25.2429	25.4682	25.7178
Q0JCK5_K183_M1	22.5199	22.5605	22.0142	22.0848	21.8987	22.2526
Q0JCK5_K160_M1	20.4893	21.176	20.6725	21.4194	20.5969	21.068
Q0JCX3_K149_M1	28.9104	28.8546	28.7554	28.5084	28.5304	29.0458
Q0JCX3_K93_M1	24.9761	25.011	24.407	24.6778	24.8839	25.3839
Q0JCX3_K110_M1	25.1032	25.2855	23.9405	24.8434	24.604	25.1106
Q0JCX3_K86_M1	24.963	24.6561	24.4463	24.7429	24.5575	24.9925
Q0JCX3_K101_M1	20.6973	21.1611	20.4467	20.6081	20.6358	21.3067
Q0JD02_K211_M1	21.4014	22.064	20.8944	21.0625	21.3701	21.7948
Q0JD02_K237_M1	21.4676	21.1953	20.2312	20.8237	20.8493	21.2289
Q0JD02_K411_M1	17.909	17.7246	17.4973	17.8126	17.038	17.3623
Q0JDA2_K173_M1	20.3507	21.1993	21.3522	21.0565	21.3781	21.6086
Q0JDK3_K125_M1	22.185	22.1008	22.6817	22.4151	22.4907	21.6444
Q0JDK3_K97_M1	21.3133	20.9472	21.5859	21.6682	21.6696	20.4731
Q0JDK3_K48_M1	20.6602	20.525	21.1487	20.7283	20.7964	19.9726
Q0JDT4_K154_M1	22.5178	22.4749	21.3639	21.4048	21.7013	22.0467
Q0JDV3_K57_M1	19.1843	19.3939	19.4738	19.3976	19.0632	19.2968
Q0JDZ7_K99_M1	18.0297	18.5893	18.8333	18.2812	19.2582	19.3036
Q0JDZ7_K149_M1	18.5127	17.4361	17.5041	15.4012	18.5293	16.6119
Q0JE08_K339_M1	20.3421	20.7901	23.2476	22.3404	21.4345	20.4964
Q0JEB0_K215_M1	21.9213	21.587	20.1401	20.877	21.1075	22.0899
Q0JEB0_K251_M1	19.3572	19.364	18.5672	19.4937	19.4264	19.7559
Q0JEK1_K344_M1	24.3944	24.6444	24.7348	24.4256	25.2768	24.8766
Q0JEQ3_K30_M1	10.5575	10	16.831	16.6294	18.009	14.203
Q0JF81_K204_M1	16.6828	17.9912	17.3593	15.8605	17.4294	17.7398
Q0JFE2_K175_M1	21.7507	21.5791	21.9688	21.9674	21.6882	21.9682
Q0JFE2_K127_M1	22.8897	22.5884	21.3089	21.2583	21.7347	21.959
Q0JFE2_K164_M1	22.0119	21.9264	20.7136	20.3526	21.2887	21.6008
Q0JFE2_K184_M1	21.2969	21.8773	20.8945	20.6099	20.9365	21.2901
Q0JFE2_K148_M1	18.7406	20.1225	19.8147	19.4892	19.4521	20.1177
Q0JFE2_K53_M1	12.0331	18.4181	16.6259	17.5099	16.431	18.115
Q0JFE2_K39_M1	16.1312	17.3075	17.201	16.6938	16.3494	17.6239
Q0JFH5_K192_M1	26.1337	25.4745	23.7095	24.5671	24.355	26.1131
Q0JG75_K150_M1	22.6761	23.1992	23.6749	22.5376	23.5914	23.5662
Q0JGD3_K29_M1	17.555	19.0791	18.9189	19.8303	18.5481	19.3485
Q0JGJ4_K324_M1	20.9807	19.8011	20.6711	20.6218	20.5161	20.0118
Q0JGK4_K1033_M1	21.1167	20.4361	20.6449	21.0463	20.8808	20.0774
Q0JGY3_K394_M1	22.4429	22.1272	22.3787	22.6046	22.6388	22.173
Q0JGY3_K467_M1	20.8309	20.8224	20.4374	20.7616	21.0592	20.3937
Q0JGY3_K584_M1	20.1165	20.2543	19.8473	20.1872	20.3208	20.8288
Q0JGY3_K187_M1	19.2215	19.589	20.6866	20.4432	20.4823	20.1208
Q0JGZ6_K284_M1	19.7688	19.2009	19.4868	19.8011	20.074	19.3509
Q0JH17_K250_M1	22.9115	22.8391	21.2908	21.932	22.0283	22.7425
Q0JHE2_K187_M1	21.7426	21.7717	22.4342	21.9515	22.4047	22.0207
Q0JHE2_K462_M1	24.0561	23.7693	23.9262	24.0306	24.2984	23.944
Q0JHE2_K743_M1	18.6565	18.6066	20.447	20.1261	19.9364	18.3224
Q0JHE2_K163_M1	19.1165	19.0336	19.5162	19.2689	18.8175	18.4889
Q0JHE2_K715_M1	17.3731	17.8156	17.6744	18.6996	10.0252	10.4477
Q0JHE2_K729_M1	16.8869	17.2567	18.1922	18.1818	17.5917	15.3279
Q0JHE2_K473_M1	18.3785	16.821	20.3185	20.2825	19.4603	18.8828
Q0JHF8_K53_M1	23.9498	23.714	22.9349	23.2868	23.6171	23.6301
Q0JHF8_K58_M1	22.4668	23.3355	22.9863	22.7544	22.984	22.6878
Q0JHF8_K228_M1	23.1179	22.9703	22.5253	22.8685	22.709	22.2809
Q0JHF8_K147_M1	21.3514	22.0897	22.0652	21.8564	21.9956	21.1021
Q0JHF8_K312_M1	21.4341	20.7154	20.2959	21.3439	20.9845	21.3726
Q0JHF8_K74_M1	21.207	20.3737	20.2941	20.0663	20.404	20.1537
Q0JHF8_K220_M1	18.0878	18.2927	18.2135	18.3059	18.5092	17.2893
Q0JHY3_K600_M1	19.854	20.192	20.5282	20.0802	19.6593	19.2661
Q0JI03_K135_M1	18.6842	19.2074	19.1973	19.1634	19.2535	18.6371
Q0JI03_K176_M1	14.8801	17.452	17.2435	17.5599	17.2494	17.0476
Q0JIZ1_K511_M1	18.9621	19.3007	18.8027	18.9333	19.3232	18.694
Q0JJG1_K51_M1	22.1174	22.1577	21.5159	21.6859	21.5847	22.5378
Q0JKR1_K658_M1	21.9723	21.0764	21.7387	21.321	21.7993	20.9783
Q0JKR6_K45_M1	10.5575	10	19.6139	20.2568	10.0252	10.4477
Q0JL44_K131_M1	21.5121	21.0649	21.4692	21.5055	21.0557	20.6677
Q0JL44_K52_M1	19.4839	18.4575	19.5079	19.0894	19.6956	19.4455
Q0JL76_K150_M1	19.0076	20.0662	20.1678	20.1909	19.9674	19.8573
Q0JL76_K311_M1	18.6533	19.5592	20.2922	19.904	19.6909	19.321
Q0JLA3_K144_M1	20.8958	21.4677	21.3469	21.4624	21.2989	21.6668
Q0JLH6_K71_M1	21.5132	22.3583	22.1027	21.9761	22.3102	22.1844
Q0JLH6_K21_M1	22.1022	21.5262	21.4979	21.9231	21.5723	21.8837
Q0JLH6_K121_M1	19.4108	19.9932	20.1407	19.684	19.7865	20.1308
Q0JLH6_K28_M1	19.5784	18.6638	18.803	19.4275	19.3806	19.0646
Q0JLH6_K52_M1	18.7061	17.9452	17.6851	18.4938	17.566	17.26
Q0JLM2_K181_M1	23.108	22.7555	22.7885	23.3131	22.4191	22.7617
Q0JLN9_K84_M1	22.3979	22.6184	20.6294	21.7999	21.9587	22.7936
Q0JLN9_K47_M1	22.2985	21.9848	21.6642	21.8651	21.3934	21.8449
Q0JLS6_K160_M1	22.3034	20.6235	22.5835	22.5167	22.2969	21.0685
Q0JM17_K194_M1	24.798	23.8672	23.9769	24.1804	24.5105	22.9763
Q0JM17_K59_M1	21.4186	21.7555	21.396	21.4516	21.7339	21.5438
Q0JM17_K144_M1	22.1142	21.5861	21.8713	22.2782	22.1932	21.3509
Q0JMH0_K302_M1	23.8755	23.6006	24.7725	24.3498	24.8385	23.2307
Q0JMH0_K370_M1	22.5986	22.1755	22.56	22.5831	22.9058	21.7258
Q0JMH0_K12_M1	20.9778	21.2047	21.4902	21.7676	22.063	20.8575
Q0JMH0_K213_M1	20.0461	19.9188	18.7297	20.3877	19.6503	19.1322
Q0JMH0_K508_M1	18.3794	17.709	18.5466	18.548	19.0614	17.3194
Q0JMH0_K333_M1	10.5575	10	18.5819	18.2366	16.9467	14.6339
Q0JN91_K53_M1	10.5575	10	19.2533	20.1634	10.0252	10.4477
Q0JN94_K345_M1	19.5798	19.7333	20.0871	20.1312	19.3977	19.2338
Q0JNL3_K179_M1	18.5434	18.6905	16.3708	17.396	16.1022	17.5247
Q0JNQ7_K293_M1	21.0984	20.8161	20.5389	20.9606	20.7741	21.3557
Q0JNQ7_K239_M1	20.4303	20.3006	20.0231	20.4687	20.7099	20.0043
Q0JNQ7_K210_M1	19.2013	20.1055	19.3357	19.5378	19.2453	19.7862
Q0JNQ7_K260_M1	19.2521	19.0384	19.5749	19.4427	19.1654	19.4271
Q0JNQ7_K281_M1	18.2248	17.8254	18.4115	18.3677	17.9154	17.9299
Q0JNR8_K173_M1	24.3504	23.7691	24.6334	24.4681	24.3644	24.4614
Q0JNS6_K95_M1	26.1391	26.3624	26.4651	26.5318	26.1696	26.8863
Q0JNS6_K22_M1	23.9303	24.1967	23.9311	24.0495	23.5694	24.0844
Q0JNS6_K87_M1	23.2934	23.2975	23.4646	23.6047	23.3593	23.5818
Q0JNS6_K31_M1	21.5723	21.4366	19.9526	20.5816	20.3326	20.2816
Q0JPA6_K31_M1	26.0333	26.1633	25.5657	25.8391	26.0249	26.5968
Q0JPA6_K6_M1	25.9389	25.5071	25.4756	25.5698	25.5594	25.963
Q0JPA6_K157_M1	23.6582	24.1007	23.3826	24.4078	10.0252	10.4477
Q0JPA6_K65_M1	24.0821	24.7888	23.9943	24.4949	24.6374	25.1141
Q0JPA6_K86_M1	24.4926	24.6842	24.0646	24.3003	24.4009	25.2474
Q0JPA6_K15_M1	24.7483	23.9917	23.4147	24.098	23.8037	24.404
Q0JPA6_K100_M1	23.1156	23.257	22.4202	22.5945	22.8731	22.9858
Q0JPA6_K93_M1	21.7817	21.0923	20.8203	21.097	21.1719	21.5803
Q0JPA6_K203_M1	19.8363	18.9038	19.755	18.6847	19.1771	19.3711
Q0JPA6_K108_M1	15.566	15.6463	15.5179	15.2075	16.3475	16.3928
Q0JPK7_K335_M1	22.223	22.4037	22.4043	22.358	22.786	22.7711
Q0JQ64_K930_M1	24.8569	24.5217	23.7392	23.6751	24.2418	24.2006
Q0JQ79_K137_M1	19.7501	19.7792	19.3056	19.5835	19.621	18.2146
Q0JQ97_K113_M1	20.4998	20.7529	20.5179	21.1095	21.0627	21.4017
Q0JQL0_K139_M1	21.6941	20.7091	20.4448	20.545	21.6249	20.6755
Q0JQM6_K351_M1	20.1204	19.2114	17.4443	17.6508	18.9971	19.593
Q0JQQ3_K521_M1	19.3546	18.6835	19.6841	18.966	17.9665	19.2267
Q0JQR8_K102_M1	23.8113	23.9023	23.4295	23.3206	23.347	24.1054
Q0JQS5_K223_M1	22.2804	21.7807	21.389	21.6253	22.3889	21.808
Q0JQX6_K301_M1	20.2884	20.6398	19.1468	20.172	20.4849	20.8856
Q0JR29_K57_M1	21.0024	21.6208	21.4505	21.4224	21.1592	22.2096
Q0JR46_K144_M1	24.9863	24.6693	23.6951	23.634	23.6787	23.9262
Q0JR46_K112_M1	21.5303	21.6376	21.9342	21.5687	21.479	21.3318
Q0JR46_K107_M1	20.0873	20.5298	20.7948	20.4022	21.1223	21.1513
Q0JRG4_K88_M1	23.7638	23.5509	22.637	23.1279	22.9038	23.8487
Q109G2_K155_M1	19.1571	19.5145	19.9345	20.1067	19.6898	20.0974
Q109W0_K315_M1	19.9847	20.2044	18.8153	18.9218	19.3096	19.2597
Q10A14_K835_M1	20.7814	20.9994	20.9285	21.0352	21.0713	20.7655
Q10A14_K673_M1	22.1892	21.577	21.4084	22.0143	21.7156	20.8462
Q10A14_K891_M1	20.5563	20.6152	20.5829	20.3134	21.1813	19.7284
Q10A14_K855_M1	20.8282	19.4397	20.4142	19.4394	20.553	19.8703
Q10A14_K542_M1	19.6886	18.9018	20.0223	19.7571	19.7871	19.1595
Q10A14_K538_M1	17.4707	16.4734	15.5569	17.068	17.8109	17.0653
Q10A76_K235_M1	18.7741	18.6422	18.8361	18.3196	18.8678	18.8978
Q10A77_K485_M1	23.8976	23.9552	23.4488	23.6574	23.29	23.6562
Q10A77_K94_M1	22.7753	23.1208	23.2899	23.3912	23.141	23.1747
Q10A77_K496_M1	21.1757	21.4449	20.4594	21.017	10.0252	10.4477
Q10A77_K120_M1	17.3808	18.6741	18.6468	18.8581	18.2682	18.4248
Q10A81_K131_M1	19.505	19.7177	18.8274	20.0073	19.4062	19.213
Q10AT9_K197_M1	21.9814	21.7704	21.3592	21.8217	21.7715	22.0895
Q10AT9_K213_M1	20.9953	21.0086	20.5362	20.5171	20.4809	19.8473
Q10AT9_K113_M1	19.3056	19.8439	19.5298	19.3664	19.4044	19.9965
Q10BI8_K669_M1	21.9413	21.9017	22.1546	21.9769	21.5026	21.7493
Q10BI8_K607_M1	20.83	20.6463	21.1496	20.511	20.9208	20.7194
Q10BI8_K644_M1	16.9051	16.2738	17.5492	16.2206	16.9433	14.2171
Q10BW7_K346_M1	17.3596	18.132	18.715	18.5538	15.0032	16.6383
Q10CE4_K15_M1	24.7436	25.2318	25.3515	25.216	25.281	24.7847
Q10CE4_K218_M1	19.3703	21.2798	20.4407	19.8618	20.0539	20.9416
Q10CU7_K423_M1	21.4753	21.1845	21.8415	21.7789	21.8161	20.9529
Q10CV2_K99_M1	16.3868	16.9612	19.6934	18.8733	18.9783	16.2808
Q10CW4_K244_M1	27.8847	27.2487	27.1267	27.0861	26.8158	27.1293
Q10CW4_K184_M1	23.089	23.0907	21.9523	22.0603	21.9792	22.3772
Q10CW4_K159_M1	21.8852	21.0349	21.2056	21.4911	21.0764	22.1559
Q10CX9_K175_M1	19.2793	19.6546	19.5891	19.6161	19.5581	19.5063
Q10CX9_K139_M1	19.5194	19.5452	18.9583	19.2495	19.2293	19.9067
Q10D68_K158_M1	15.3839	19.5867	20.3717	19.5336	20.04	18.3937
Q10D68_K399_M1	24.1949	23.6902	23.4106	23.6737	23.8784	23.5581
Q10D68_K184_M1	20.3813	19.9176	22.5324	21.4058	21.7353	20.6491
Q10D68_K183_M1	23.5101	23.0137	23.3999	22.8737	22.9215	22.2332
Q10D68_K221_M1	23.3784	22.8989	22.5273	22.9222	23.1461	23.2403
Q10D68_K341_M1	21.7745	22.7783	22.9153	22.8301	23.0052	22.2008
Q10D68_K506_M1	22.7194	22.7787	22.7367	22.5948	22.6804	22.3992
Q10D68_K361_M1	22.7172	22.2186	22.7806	22.7194	22.644	22.0611
Q10D68_K388_M1	21.758	21.6577	21.8552	22.776	22.4156	22.2726
Q10D68_K497_M1	22.0699	22.1039	22.0879	22.1492	21.9083	21.5889
Q10D68_K123_M1	20.7151	21.6523	21.5016	21.5996	21.4721	20.9918
Q10D68_K66_M1	19.4654	21.7597	21.6614	21.089	21.157	21.3374
Q10D68_K213_M1	19.6308	21.4706	21.1268	21.2193	21.0373	21.2112
Q10D68_K410_M1	18.2775	19.7264	18.9833	19.2834	19.159	19.1183
Q10E52_K502_M1	20.1735	18.6988	19.7437	19.1339	19.9723	18.8321
Q10F16_K62_M1	20.9915	20.6766	19.9065	20.446	20.356	21.0886
Q10F62_K64_M1	16.5232	17.1081	12.2318	14.446	16.5308	17.273
Q10FQ7_K111_M1	25.4416	25.3002	24.5726	24.7764	25.2138	25.4658
Q10GH8_K217_M1	19.8469	20.589	19.9796	20.0726	19.9752	20.976
Q10H93_K591_M1	26.6575	26.0468	25.3544	25.7264	25.6231	26.6214
Q10H93_K322_M1	23.0106	22.9986	23.0643	23.1257	22.7728	22.9214
Q10H93_K292_M1	22.7467	22.5264	22.2912	22.196	22.3531	22.8648
Q10H93_K572_M1	22.6567	22.6316	22.2099	21.7804	22.1818	22.2007
Q10H93_K482_M1	22.5578	22.5861	22.3781	22.0629	22.334	22.484
Q10H93_K164_M1	20.4958	21.3491	19.7818	20.5683	20.9421	20.7186
Q10H93_K178_M1	20.4958	21.3491	19.7818	20.5683	20.9421	20.7186
Q10H93_K84_M1	20.4396	20.2568	20.1677	20.3052	20.4321	20.3497
Q10H93_K182_M1	18.25	18.8346	18.7613	18.7499	18.7415	18.6529
Q10H93_K159_M1	18.8284	18.7812	18.616	18.8317	18.9166	19.3349
Q10H93_K173_M1	18.8284	18.4013	18.4823	18.688	18.5246	18.8662
Q10H93_K105_M1	16.784	17.1725	18.2535	18.5366	18.7486	17.5575
Q10H93_K222_M1	16.1945	17.5099	17.6042	16.8786	17.4764	17.5645
Q10H93_K146_M1	17.181	17.0456	16.5601	15.5853	10.0252	10.4477
Q10H93_K116_M1	16.1766	14.5161	14.9839	15.3839	15.4037	17.2984
Q10HD0_K40_M1	27.0935	26.8584	27.3569	27.2022	27.1702	27.8152
Q10I26_K165_M1	21.1718	20.2365	21.0665	21.5681	21.0619	20.9545
Q10I42_K173_M1	24.3931	23.4194	23.0713	23.2568	23.2139	23.9429
Q10I42_K137_M1	24.0827	23.9781	23.0923	22.9966	23.1519	23.5815
Q10I42_K152_M1	22.3597	20.6502	22.6982	22.788	22.2243	22.4631
Q10I42_K273_M1	23.3463	23.3088	22.2489	22.3691	22.7211	23.5798
Q10I42_K194_M1	22.6826	22.9102	21.3761	21.1589	21.616	22.0704
Q10I42_K221_M1	21.8188	22.4232	21.2897	21.6055	21.5924	21.9309
Q10I42_K160_M1	21.52	21.1601	20.6828	20.3204	20.6203	20.6618
Q10I42_K191_M1	19.7204	20.3182	18.3667	18.1635	19.688	20.1436
Q10I42_K204_M1	16.0074	19.9151	18.9274	19.8049	18.8391	20.381
Q10I42_K172_M1	19.1285	19.4079	19.0742	18.2041	18.4837	19.1721
Q10KE5_K47_M1	21.839	22.3976	21.2262	20.2514	21.8033	22.3074
Q10KF0_K102_M1	20.1238	20.9789	20.6542	20.7524	20.8354	21.1514
Q10KI0_K456_M1	21.3208	20.685	21.8695	21.5991	20.6493	21.2329
Q10KI0_K467_M1	21.3342	20.9816	21.4778	21.0934	20.5505	20.4284
Q10KI0_K601_M1	20.4457	20.7761	20.1693	20.324	20.3126	21.1
Q10KI0_K705_M1	17.7492	19.3381	18.1514	17.8771	18.9103	19.8003
Q10KI0_K433_M1	19.2524	18.5059	18.7958	19.1413	18.7322	17.88
Q10KI0_K299_M1	17.7885	17.5865	16.9493	17.9414	18.3302	17.4024
Q10KT9_K406_M1	20.3599	19.766	20.2244	20.3008	20.4715	19.184
Q10KU8_K207_M1	20.6826	20.1383	19.3949	20.42	19.8052	20.3134
Q10KY5_K17_M1	24.3178	24.766	24.5619	24.6684	24.3565	25.1741
Q10KY5_K82_M1	21.9241	22.4832	22.5932	22.7636	21.9992	23.0332
Q10KY5_K55_M1	22.0148	21.9881	21.4028	21.5894	21.3018	22.2551
Q10KY5_K62_M1	18.864	21.259	20.9604	20.7383	20.6614	21.1683
Q10KY5_K41_M1	20.9406	21.0062	19.3394	20.2042	19.8048	21.3031
Q10KY5_K78_M1	19.0083	20.4142	19.7445	20.0866	19.5236	20.6953
[truncated: 3,586 more rows]
